# Supplementary material for: Signatures of Selection for Resistance/Tolerance to Perkinsus olseni in Grooved Carpet Shell Clam (Ruditapes decussatus) Using a Population Genomics Approach
Source: Evol Appl. 2025 May 13;18(5):e70106. doi: 10.1111/eva.70106 (PMC12070250; doi:10.1111/eva.70106)
Supplement: Supplementary file 7 — Table S1. [file EVA-18-e70106-s005.xlsx]

## Sheet: Table S1.xlsx
Table S1: Scaffold size of the R. decussatus genome. Superscaffolds correspond to the n = 19 cromosomes of the species karyotype; unloc: scaffolds within chromosomes, but unmapped
Superscaffold_1	99886823
Superscaffold_2	91307727
Superscaffold_3	83092470
Superscaffold_4	80821185
Superscaffold_5	77545319
Superscaffold_7	73688509
Superscaffold_6	72245778
Superscaffold_8	70687076
Superscaffold_9	69214399
Superscaffold_11	68770081
Superscaffold_12	68739179
Superscaffold_10	67198162
Superscaffold_14	61629037
Superscaffold_15	60605355
Superscaffold_13	58896979
Superscaffold_16	53900989
Superscaffold_17	52744281
Superscaffold_18	51960794
Superscaffold_19	37940348
Superscaffold_1_unloc_1	1241818
Superscaffold_1_unloc_2	530431
Superscaffold_1_unloc_3	343270
Superscaffold_1_unloc_4	326982
Superscaffold_1_unloc_5	278609
Superscaffold_1_unloc_6	260679
Superscaffold_1_unloc_7	233088
Superscaffold_1_unloc_8	231516
Superscaffold_1_unloc_9	229267
Superscaffold_2_unloc_1	1073759
Superscaffold_2_unloc_2	641200
Superscaffold_2_unloc_3	483855
Superscaffold_2_unloc_4	376832
Superscaffold_2_unloc_5	287156
Superscaffold_3_unloc_1	1096328
Superscaffold_3_unloc_2	609061
Superscaffold_3_unloc_3	204758
Superscaffold_3_unloc_4	133959
Superscaffold_4_unloc_1	315066
Superscaffold_4_unloc_2	257105
Superscaffold_5_unloc_1	714392
Superscaffold_5_unloc_2	711000
Superscaffold_5_unloc_3	658042
Superscaffold_5_unloc_4	621193
Superscaffold_5_unloc_5	241788
Superscaffold_5_unloc_6	200676
Superscaffold_6_unloc_1	819499
Superscaffold_6_unloc_2	699242
Superscaffold_6_unloc_3	568464
Superscaffold_7_unloc_1	287801
Superscaffold_8_unloc_1	1046638
Superscaffold_8_unloc_2	571461
Superscaffold_8_unloc_3	545381
Superscaffold_8_unloc_4	362253
Superscaffold_8_unloc_5	356545
Superscaffold_9_unloc_1	448500
Superscaffold_9_unloc_2	317223
Superscaffold_9_unloc_3	284207
Superscaffold_9_unloc_4	202027
Superscaffold_10_unloc_1	620608
Superscaffold_10_unloc_2	610340
Superscaffold_10_unloc_3	459878
Superscaffold_10_unloc_4	408586
Superscaffold_10_unloc_5	405697
Superscaffold_10_unloc_6	237974
Superscaffold_11_unloc_1	294884
Superscaffold_11_unloc_2	254070
Superscaffold_11_unloc_3	251086
Superscaffold_11_unloc_4	154142
Superscaffold_12_unloc_1	502717
Superscaffold_13_unloc_1	1578235
Superscaffold_13_unloc_2	1160806
Superscaffold_13_unloc_3	1090761
Superscaffold_13_unloc_4	785332
Superscaffold_13_unloc_5	772166
Superscaffold_13_unloc_6	364441
Superscaffold_13_unloc_7	288897
Superscaffold_14_unloc_1	656468
Superscaffold_14_unloc_2	357928
Superscaffold_14_unloc_3	331537
Superscaffold_15_unloc_1	860226
Superscaffold_15_unloc_2	400993
Superscaffold_15_unloc_3	334783
Superscaffold_16_unloc_1	536000
Superscaffold_16_unloc_2	353064
Superscaffold_16_unloc_3	316847
Superscaffold_16_unloc_4	239802
Superscaffold_16_unloc_5	220581
Superscaffold_17_unloc_1	645000
Superscaffold_17_unloc_2	236193
Superscaffold_18_unloc_1	565420
Superscaffold_18_unloc_2	302122
Superscaffold_18_unloc_3	238088
Superscaffold_18_unloc_4	224653
Superscaffold_18_unloc_5	213388
Superscaffold_19_unloc_1	430728
Superscaffold_19_unloc_10	273201
Superscaffold_19_unloc_11	270172
Superscaffold_19_unloc_12	260000
Superscaffold_19_unloc_13	242437
Superscaffold_19_unloc_14	211844
Superscaffold_19_unloc_15	150017
Superscaffold_19_unloc_2	399892
Superscaffold_19_unloc_3	394889
Superscaffold_19_unloc_4	391492
Superscaffold_19_unloc_5	391162
Superscaffold_19_unloc_6	377656
Superscaffold_19_unloc_7	366079
Superscaffold_19_unloc_8	331513
Superscaffold_19_unloc_9	323329
scaffold_69	408452
scaffold_83	354914
scaffold_86	337865
scaffold_91	324679
scaffold_93	318425
scaffold_97	313961
scaffold_98	303336
scaffold_100	299014
scaffold_101	298550
scaffold_103	294400
scaffold_104	289680
scaffold_108	285425
scaffold_110	283866
scaffold_111	278789
scaffold_115	267741
scaffold_119	257000
scaffold_123	251000
scaffold_124	250734
scaffold_125	245787
scaffold_126	245373
scaffold_128	243721
scaffold_130	242176
scaffold_132	240688
scaffold_133	240590
scaffold_136	238261
scaffold_140	233965
scaffold_144	230508
scaffold_145	230424
scaffold_147	228349
scaffold_148	228268
scaffold_149	227422
scaffold_150	227403
scaffold_151	227327
scaffold_152	225608
scaffold_154	224000
scaffold_155	221888
scaffold_156	221049
scaffold_158	220462
scaffold_159	218000
scaffold_160	217577
scaffold_161	217457
scaffold_162	215673
scaffold_163	215000
scaffold_164	214395
scaffold_167	211175
scaffold_168	210567
scaffold_169	209548
scaffold_170	207746
scaffold_171	207605
scaffold_173	204607
scaffold_174	204303
scaffold_175	203508
scaffold_176	203444
scaffold_177	203385
scaffold_178	202601
scaffold_180	201969
scaffold_181	201802
scaffold_184	198661
scaffold_185	198365
scaffold_186	197834
scaffold_187	195977
scaffold_188	195780
scaffold_189	195525
scaffold_190	195409
scaffold_191	194672
scaffold_192	193570
scaffold_193	191225
scaffold_194	190692
scaffold_195	189339
scaffold_196	189055
scaffold_197	188875
scaffold_198	188776
scaffold_199	188272
scaffold_200	188000
scaffold_201	187239
scaffold_202	187000
scaffold_203	183169
scaffold_204	182826
scaffold_205	181761
scaffold_206	181000
scaffold_207	177010
scaffold_208	177000
scaffold_209	176542
scaffold_210	175612
scaffold_211	174756
scaffold_212	174368
scaffold_213	174000
scaffold_214	173399
scaffold_215	172067
scaffold_216	171694
scaffold_217	171567
scaffold_218	170930
scaffold_219	170665
scaffold_220	169768
scaffold_222	168228
scaffold_223	168207
scaffold_225	166147
scaffold_226	165410
scaffold_227	164333
scaffold_228	163445
scaffold_229	163249
scaffold_230	162939
scaffold_231	162837
scaffold_232	162646
scaffold_233	162285
scaffold_234	161512
scaffold_235	161044
scaffold_236	160854
scaffold_237	160000
scaffold_239	159787
scaffold_240	158464
scaffold_241	157887
scaffold_242	157201
scaffold_243	156635
scaffold_244	156475
scaffold_245	156461
scaffold_246	156148
scaffold_247	156023
scaffold_248	155452
scaffold_250	154583
scaffold_252	153098
scaffold_253	151889
scaffold_254	151000
scaffold_255	150983
scaffold_256	150734
scaffold_259	149758
scaffold_260	149296
scaffold_261	149000
scaffold_262	148871
scaffold_263	148865
scaffold_264	148704
scaffold_265	147908
scaffold_266	147735
scaffold_267	147296
scaffold_268	146418
scaffold_269	144878
scaffold_271	144242
scaffold_272	144015
scaffold_274	143859
scaffold_275	143633
scaffold_276	143129
scaffold_277	142429
scaffold_278	141367
scaffold_279	140556
scaffold_280	140471
scaffold_281	140014
scaffold_282	139029
scaffold_283	138939
scaffold_284	138774
scaffold_286	138308
scaffold_287	137581
scaffold_288	137000
scaffold_289	136593
scaffold_290	136492
scaffold_291	136482
scaffold_292	136020
scaffold_293	136006
scaffold_295	135922
scaffold_296	135788
scaffold_297	135531
scaffold_298	134979
scaffold_299	134463
scaffold_300	134000
scaffold_302	133804
scaffold_303	133674
scaffold_304	132884
scaffold_305	132755
scaffold_306	131423
scaffold_307	129956
scaffold_308	128340
scaffold_309	127152
scaffold_310	126989
scaffold_311	126092
scaffold_312	125613
scaffold_313	125047
scaffold_314	124578
scaffold_315	124203
scaffold_316	123967
scaffold_317	122959
scaffold_318	122058
scaffold_319	122000
scaffold_320	121953
scaffold_321	121531
scaffold_322	120719
scaffold_323	120700
scaffold_325	120447
scaffold_326	120000
scaffold_327	119634
scaffold_328	119589
scaffold_329	119374
scaffold_330	119358
scaffold_331	119000
scaffold_332	119000
scaffold_333	118655
scaffold_334	118556
scaffold_336	117693
scaffold_337	117603
scaffold_338	117570
scaffold_339	116507
scaffold_340	115793
scaffold_341	114748
scaffold_342	114153
scaffold_343	114000
scaffold_344	113918
scaffold_345	113746
scaffold_346	113471
scaffold_347	113436
scaffold_348	113399
scaffold_350	111648
scaffold_351	111096
scaffold_352	111005
scaffold_353	109976
scaffold_354	109328
scaffold_355	108666
scaffold_356	107885
scaffold_357	107376
scaffold_358	106736
scaffold_359	106733
scaffold_360	105637
scaffold_361	105396
scaffold_362	104000
scaffold_363	103404
scaffold_364	103295
scaffold_365	102698
scaffold_366	102480
scaffold_367	101948
scaffold_368	101698
scaffold_369	101332
scaffold_370	101278
scaffold_371	101226
scaffold_372	101000
scaffold_373	100846
scaffold_374	100803
scaffold_375	100576
scaffold_376	100529
scaffold_377	100225
scaffold_378	99664
scaffold_380	99020
scaffold_381	98704
scaffold_382	98270
scaffold_383	98227
scaffold_384	98000
scaffold_385	97146
scaffold_386	96539
scaffold_387	96147
scaffold_388	95869
scaffold_389	95791
scaffold_390	94081
scaffold_391	93595
scaffold_393	93000
scaffold_395	92208
scaffold_396	92109
scaffold_398	91000
scaffold_399	90442
scaffold_400	89975
scaffold_401	89876
scaffold_402	89800
scaffold_403	89682
scaffold_404	89594
scaffold_405	89137
scaffold_406	89000
scaffold_408	88592
scaffold_409	88333
scaffold_410	88000
scaffold_411	87907
scaffold_412	87777
scaffold_414	87497
scaffold_415	87149
scaffold_417	86791
scaffold_418	86567
scaffold_419	86443
scaffold_422	86000
scaffold_424	85185
scaffold_425	85000
scaffold_426	84684
scaffold_427	84612
scaffold_428	84421
scaffold_429	84387
scaffold_430	84000
scaffold_431	83995
scaffold_433	83216
scaffold_434	83000
scaffold_435	82991
scaffold_436	82331
scaffold_438	80840
scaffold_439	80033
scaffold_440	79959
scaffold_441	79680
scaffold_442	79301
scaffold_443	79175
scaffold_445	78845
scaffold_446	78757
scaffold_447	78739
scaffold_448	78715
scaffold_449	78527
scaffold_450	78514
scaffold_451	78494
scaffold_452	78000
scaffold_454	77299
scaffold_455	76999
scaffold_456	76922
scaffold_457	76718
scaffold_460	76000
scaffold_461	75817
scaffold_462	75242
scaffold_463	75117
scaffold_464	74690
scaffold_465	74615
scaffold_466	74552
scaffold_467	74434
scaffold_468	74285
scaffold_469	74261
scaffold_470	74226
scaffold_472	73022
scaffold_473	73000
scaffold_474	73000
scaffold_476	72384
scaffold_477	72000
scaffold_478	72000
scaffold_479	71477
scaffold_480	70616
scaffold_481	70115
scaffold_483	70000
scaffold_484	70000
scaffold_485	69590
scaffold_486	69300
scaffold_487	69122
scaffold_488	69064
scaffold_490	68606
scaffold_491	67936
scaffold_492	67708
scaffold_493	67635
scaffold_494	67331
scaffold_496	66354
scaffold_497	66329
scaffold_498	65561
scaffold_499	65084
scaffold_500	65000
scaffold_501	65000
scaffold_502	64992
scaffold_503	64903
scaffold_504	64834
scaffold_505	64553
scaffold_506	64184
scaffold_507	64134
scaffold_508	64000
scaffold_510	63644
scaffold_511	63209
scaffold_513	62764
scaffold_514	62365
scaffold_515	62332
scaffold_516	62308
scaffold_519	62000
scaffold_520	62000
scaffold_522	61000
scaffold_523	60755
scaffold_524	60625
scaffold_525	60209
scaffold_526	60000
scaffold_527	59987
scaffold_529	59876
scaffold_530	59068
scaffold_531	59000
scaffold_533	58795
scaffold_535	58658
scaffold_537	58000
scaffold_538	58000
scaffold_539	57606
scaffold_540	57426
scaffold_541	57373
scaffold_543	57113
scaffold_544	56410
scaffold_545	56210
scaffold_546	56000
scaffold_547	55998
scaffold_548	55684
scaffold_549	55284
scaffold_550	55083
scaffold_551	55068
scaffold_552	54633
scaffold_553	54609
scaffold_554	54491
scaffold_556	54294
scaffold_557	54017
scaffold_559	54000
scaffold_560	54000
scaffold_561	54000
scaffold_562	54000
scaffold_563	53759
scaffold_564	53271
scaffold_565	53244
scaffold_566	53000
scaffold_567	53000
scaffold_568	52979
scaffold_569	52000
scaffold_57	533292
scaffold_571	52000
scaffold_572	51714
scaffold_573	51000
scaffold_574	51000
scaffold_575	50980
scaffold_576	50536
scaffold_578	50258
scaffold_579	50190
scaffold_580	49445
scaffold_581	49153
scaffold_582	49045
scaffold_584	48146
scaffold_588	47397
scaffold_590	46881
scaffold_591	46211
scaffold_592	45807
scaffold_594	44849
scaffold_596	43339
scaffold_597	42329
scaffold_598	42199
scaffold_599	42089
scaffold_600	41944
scaffold_601	41582
scaffold_602	41278
scaffold_604	40216
scaffold_605	40035
scaffold_606	39841
scaffold_607	39395
scaffold_608	39237
scaffold_609	37710
scaffold_61	470021
scaffold_611	37493
scaffold_612	37000
scaffold_613	37000
scaffold_614	36715
scaffold_615	36436
scaffold_617	36234
scaffold_618	36000
scaffold_619	35470
scaffold_62	465787
scaffold_621	34890
scaffold_623	34813
scaffold_624	34768
scaffold_625	34767
scaffold_629	33665
scaffold_63	461604
scaffold_630	33396
scaffold_633	32710
scaffold_634	32446
scaffold_635	32409
scaffold_636	32197
scaffold_637	31638
scaffold_638	31000
scaffold_639	30746
scaffold_640	30078
scaffold_641	29524
scaffold_642	28000
scaffold_644	27679
scaffold_645	27379
scaffold_647	27000
scaffold_648	26940
scaffold_649	26000
scaffold_650	26000
scaffold_651	25735
scaffold_652	25097
scaffold_653	24395
scaffold_654	23326
scaffold_655	23100
scaffold_656	22687
scaffold_657	22560
scaffold_658	22258
scaffold_659	21381
scaffold_66	444792
scaffold_660	21106
scaffold_661	21000
scaffold_662	20000
scaffold_664	20000
scaffold_665	19379
scaffold_666	19000
scaffold_667	18165
scaffold_668	17883
scaffold_669	17841
scaffold_670	17133
scaffold_671	17000
scaffold_672	16972
scaffold_673	16883
scaffold_675	15245
scaffold_676	8000
scaffold_677	7000
scaffold_678	6000
scaffold_679	6000
scaffold_680	2000
scaffold_681	1000
