# Supplementary material for: Signatures of Selection for Resistance/Tolerance to Perkinsus olseni in Grooved Carpet Shell Clam (Ruditapes decussatus) Using a Population Genomics Approach
Source: Evol Appl. 2025 May 13;18(5):e70106. doi: 10.1111/eva.70106 (PMC12070250; doi:10.1111/eva.70106)
Supplement: Supplementary file 8 — Table S2. [file EVA-18-e70106-s010.xlsx]

## Sheet: Sheet1
Table S2: Coding genes annotated and mapped in the R. decussatus genome
Gene code	Chromosome		Start	End	Annotation	peptide length
RDEC1A037454	SUPER1		54646	55168		383
RDEC1A033328	SUPER1		103973	104326		117
RDEC1A053796	SUPER1		105177	335638	Caskin-1	1497
RDEC1A029484	SUPER1		338352	343688		91
RDEC1A048687	SUPER1		357515	357754		111
RDEC1A020269	SUPER1		357950	358812		247
RDEC1A016020	SUPER1		371639	372304		221
RDEC1A029499	SUPER1		379252	380046		264
RDEC1A033518	SUPER1		391962	392291		109
RDEC1A054088	SUPER1		392365	450629	Hemicentin-1	943
RDEC1A006384	SUPER1		482900	484063		288
RDEC1A010666	SUPER1		632925	652932	pre-mRNA splicing regulator USH1G	487
RDEC1A006629	SUPER1		668659	669082		97
RDEC1A054354	SUPER1		715766	720522	Aquaporin-8	270
RDEC1A046810	SUPER1		766748	767068		139
RDEC1A008199	SUPER1		773728	943959	Neurogenic locus Notch protein	4805
RDEC1A005632	SUPER1		953359	970873		928
RDEC1A027023	SUPER1		973842	984701	Heterogeneous nuclear ribonucleoprotein D-like	343
RDEC1A015232	SUPER1		1019850	1107170	TATA-binding protein-associated factor 172	1781
RDEC1A047904	SUPER1		1026835	1027218		260
RDEC1A036123	SUPER1		1114714	1129791		230
RDEC1A032724	SUPER1		1130006	1184612	Epsin-1	527
RDEC1A025015	SUPER1		1206058	1207236	Serpin B4	392
RDEC1A045712	SUPER1		1211430	1212608	E3 SUMO-protein ligase ZBED1	75
RDEC1A012993	SUPER1		1219297	1254672	Protein mono-ADP-ribosyltransferase PARP14	2135
RDEC1A044803	SUPER1		1293107	1306889	Thioredoxin domain-containing protein 15	448
RDEC1A037365	SUPER1		1342632	1347526	Very long chain fatty acid elongase 5	427
RDEC1A033800	SUPER1		1354996	1387916	General vesicular transport factor p115	158
RDEC1A029428	SUPER1		1395587	1418662	Opioid-binding protein/cell adhesion molecule homolog	560
RDEC1A014398	SUPER1		1418669	1439726	Outer mitochondrial transmembrane helix translocase	412
RDEC1A006670	SUPER1		1450152	1459591	PDZ and LIM domain protein Zasp	957
RDEC1A033472	SUPER1		1463633	1463836	Secreted RxLR effector protein 78	67
RDEC1A025775	SUPER1		1466811	1481056	Glucose-induced degradation protein 4 homolog	200
RDEC1A011697	SUPER1		1481123	1491130	ATP synthase mitochondrial F1 complex assembly factor 2	287
RDEC1A019609	SUPER1		1495086	1502624	Dynein regulatory complex subunit 3	511
RDEC1A031442	SUPER1		1502837	1548482	TOM1-like protein 2	521
RDEC1A024266	SUPER1		1550132	1550440		102
RDEC1A029217	SUPER1		1553027	1553191	Retrovirus-related Pol polyprotein from transposon 297	54
RDEC1A021873	SUPER1		1553394	1554595		104
RDEC1A038390	SUPER1		1554901	1555065		404
RDEC1A004085	SUPER1		1577105	1579252		117
RDEC1A050572	SUPER1		1579640	1584011		578
RDEC1A046679	SUPER1		1590676	1597454	Membrane protein BRI3	162
RDEC1A038947	SUPER1		1604985	1606014	Membrane protein BRI3	250
RDEC1A027045	SUPER1		1625479	1629443		518
RDEC1A022913	SUPER1		1635055	1640148		207
RDEC1A028536	SUPER1		1754238	1758912	Membrane protein BRI3	69
RDEC1A034414	SUPER1		1790780	1793592	Membrane protein BRI3	210
RDEC1A040158	SUPER1		1850151	1872952		538
RDEC1A020766	SUPER1		1883432	1892552		393
RDEC1A013193	SUPER1		1892713	1898367		325
RDEC1A018591	SUPER1		1898827	1905636	Transposon Ty3-G Gag-Pol polyprotein	1300
RDEC1A024719	SUPER1		1905781	1917367	Retrovirus-related Pol polyprotein from transposon 412	575
RDEC1A045011	SUPER1		1922286	1953882		227
RDEC1A024259	SUPER1		1945538	1976548	Tyrosine-protein kinase Fer	1347
RDEC1A041213	SUPER1		1987957	1988820	Complement C1q and tumor necrosis factor-related protein 9B	241
RDEC1A006974	SUPER1		1994192	2030268	Protein HID1	829
RDEC1A038777	SUPER1		2037443	2060881	Nuclear pore complex protein Nup85	445
RDEC1A019600	SUPER1		2085715	2092838		123
RDEC1A053140	SUPER1		2105172	2145690	Methylosome subunit pICln	225
RDEC1A000578	SUPER1		2155626	2157675		373
RDEC1A034285	SUPER1		2162154	2163284	ADP-ribosylhydrolase ARH1	508
RDEC1A042483	SUPER1		2164545	2168510		734
RDEC1A022867	SUPER1		2170811	2171026		71
RDEC1A037058	SUPER1		2180686	2181987		145
RDEC1A006261	SUPER1		2190143	2191303		127
RDEC1A052241	SUPER1		2239064	2241170		488
RDEC1A018247	SUPER1		2241417	2269494		674
RDEC1A010930	SUPER1		2309248	2309592		114
RDEC1A006648	SUPER1		2321797	2378088	Tyrosine-protein kinase Fer	1259
RDEC1A031790	SUPER1		2386834	2387088		84
RDEC1A024464	SUPER1		2395948	2396154		68
RDEC1A019916	SUPER1		2402024	2403115		193
RDEC1A028826	SUPER1		2417913	2419252		307
RDEC1A044734	SUPER1		2419501	2424021	Histone lysine demethylase PHF8	172
RDEC1A015175	SUPER1		2424044	2424781		245
RDEC1A049485	SUPER1		2424936	2425805	Probable 4-coumarate--CoA ligase 1	491
RDEC1A019156	SUPER1		2479809	2480789		152
RDEC1A052758	SUPER1		2488539	2489141		723
RDEC1A034266	SUPER1		2500072	2507587		574
RDEC1A041656	SUPER1		2514989	2515953	Cytochrome P450 2D14	62
RDEC1A049075	SUPER1		2524059	2524828		636
RDEC1A002926	SUPER1		2561100	2562212	ADP-ribosylhydrolase ARH1	370
RDEC1A036292	SUPER1		2568996	2569415		645
RDEC1A016825	SUPER1		2602240	2606573		115
RDEC1A052321	SUPER1		2620349	2627715		310
RDEC1A006036	SUPER1		2634947	2640289		255
RDEC1A010628	SUPER1		2651180	2707605	Protein eyes shut	116
RDEC1A017950	SUPER1		2690338	2690607		89
RDEC1A022104	SUPER1		2701088	2701276		62
RDEC1A029469	SUPER1		2765860	2796236		353
RDEC1A009786	SUPER1		2810933	2834727	Lysosomal alpha-glucosidase	983
RDEC1A041009	SUPER1		2845232	2852631	Zinc finger imprinted 3	601
RDEC1A036162	SUPER1		2853190	2879223	CDP-diacylglycerol--glycerol-3-phosphate 3-phosphatidyltransferase, mitochondrial	730
RDEC1A014136	SUPER1		2929174	2932397		125
RDEC1A036683	SUPER1		2953302	2953580		430
RDEC1A015827	SUPER1		2959879	2960406		175
RDEC1A021522	SUPER1		2960551	2961463		179
RDEC1A000253	SUPER1		2980276	2984043	Cytochrome P450 1A2	495
RDEC1A026518	SUPER1		2992257	3002827	Heme-binding protein 2	328
RDEC1A005805	SUPER1		2995085	2996038		144
RDEC1A044531	SUPER1		3006899	3053118	Beta-1,3-galactosyl-O-glycosyl-glycoprotein beta-1,6-N-acetylglucosaminyltransferase	279
RDEC1A011358	SUPER1		3056639	3057154		171
RDEC1A028661	SUPER1		3057429	3057674		81
RDEC1A049573	SUPER1		3062216	3062845		533
RDEC1A014138	SUPER1		3090720	3091232		170
RDEC1A001766	SUPER1		3124995	3137254	Cytochrome P450 1A1	425
RDEC1A006550	SUPER1		3129507	3130967		102
RDEC1A007545	SUPER1		3140564	3143922	Heme-binding protein 2	332
RDEC1A036436	SUPER1		3148588	3194361	Large ribosomal subunit protein uL30m	540
RDEC1A042054	SUPER1		3196369	3218507	Carbohydrate sulfotransferase 15	180
RDEC1A024047	SUPER1		3218623	3236294	Transmembrane protease serine 2	362
RDEC1A003169	SUPER1		3240270	3251322	E3 ubiquitin-protein ligase RNF181	156
RDEC1A046809	SUPER1		3251493	3259408	Biogenesis of lysosome-related organelles complex 1 subunit 2	280
RDEC1A025714	SUPER1		3266070	3282495	Core histone macro-H2A.1	426
RDEC1A033957	SUPER1		3283075	3315995	Zinc finger protein 92	164
RDEC1A000997	SUPER1		3330783	3354865	HSPB1-associated protein 1	613
RDEC1A052126	SUPER1		3360283	3364566	Histone H3.3A	107
RDEC1A019239	SUPER1		3382233	3391306	Protein chibby homolog 1	125
RDEC1A019289	SUPER1		3391342	3441479	Putative serine/threonine-protein kinase/receptor R818	805
RDEC1A010294	SUPER1		3444421	3492851	Protein MEMO1	863
RDEC1A031125	SUPER1		3498581	3553791	Small G protein signaling modulator 3 homolog	831
RDEC1A015592	SUPER1		3558662	3561628		158
RDEC1A038077	SUPER1		3563123	3570097		56
RDEC1A022369	SUPER1		3581350	3587586		193
RDEC1A048038	SUPER1		3591833	3610331		132
RDEC1A038833	SUPER1		3615630	3617310		270
RDEC1A005992	SUPER1		3617611	3619378		336
RDEC1A050203	SUPER1		3619559	3621207		387
RDEC1A049254	SUPER1		3640707	3641015		127
RDEC1A016557	SUPER1		3654396	3654952		113
RDEC1A007150	SUPER1		3663388	3665040		384
RDEC1A027933	SUPER1		3711794	3730968	Large ribosomal subunit protein eL38	70
RDEC1A041158	SUPER1		3715422	3722675	Heparan-alpha-glucosaminide N-acetyltransferase	986
RDEC1A006940	SUPER1		3730798	3772024	Protein zer-1 homolog	892
RDEC1A006652	SUPER1		3777328	3826405	Protein zer-1 homolog	908
RDEC1A003086	SUPER1		3825974	3826324		116
RDEC1A048741	SUPER1		3828133	3828390		128
RDEC1A010808	SUPER1		3831804	3832049		81
RDEC1A007754	SUPER1		3909517	3909879		120
RDEC1A026876	SUPER1		4062263	4218062	FMRFamide receptor	380
RDEC1A020483	SUPER1		4317143	4319472	Retrovirus-related Pol polyprotein from transposon 412	563
RDEC1A015447	SUPER1		4445960	4573802	FMRFamide receptor	372
RDEC1A038259	SUPER1		4584323	4584923		311
RDEC1A003784	SUPER1		4644261	4644551		96
RDEC1A047459	SUPER1		4779664	4868579	FMRFamide receptor	219
RDEC1A039753	SUPER1		4864545	4870858		57
RDEC1A014410	SUPER1		4930194	4931410	Complement C1q tumor necrosis factor-related protein 3	259
RDEC1A035454	SUPER1		4943175	4944202	Complement C1q tumor necrosis factor-related protein 3	450
RDEC1A025146	SUPER1		4947873	4952027	Complement C1q-like protein 3	259
RDEC1A001103	SUPER1		4953650	4954462		270
RDEC1A034131	SUPER1		4957331	4987513	E3 ubiquitin ligase RNF157	664
RDEC1A016532	SUPER1		4987840	4991873	Histone-lysine N-methyltransferase EHMT1	122
RDEC1A042374	SUPER1		5002759	5043039	Cytosolic endo-beta-N-acetylglucosaminidase	478
RDEC1A031387	SUPER1		5045327	5081865	Arf-GAP with dual PH domain-containing protein 1	414
RDEC1A015580	SUPER1		5148760	5171532	Transmembrane protease serine 9	817
RDEC1A049909	SUPER1		5177100	5198351	Phospholipase-B 81	1689
RDEC1A027359	SUPER1		5203617	5219414		576
RDEC1A008250	SUPER1		5238071	5239732	Monocarboxylate transporter 12	553
RDEC1A045215	SUPER1		5239795	5243695	Monocarboxylate transporter 9	84
RDEC1A026057	SUPER1		5283963	5289569	Ubiquitin-conjugating enzyme E2-17 kDa	130
RDEC1A003559	SUPER1		5317539	5322094	Ubiquitin-conjugating enzyme E2 D3	145
RDEC1A038110	SUPER1		5375670	5377737		186
RDEC1A045276	SUPER1		5450090	5494259		892
RDEC1A025920	SUPER1		5510063	5512913	Zinc finger protein 112	267
RDEC1A016641	SUPER1		5552098	5552256		52
RDEC1A049238	SUPER1		5638911	5642165	Ubiquitin-conjugating enzyme E2 D2B	428
RDEC1A001823	SUPER1		5654539	5665531	Ubiquitin-conjugating enzyme E2-17 kDa	152
RDEC1A011109	SUPER1		5665781	5678553	Ubiquitin-conjugating enzyme E2 D2	147
RDEC1A012828	SUPER1		5686365	5722586	Monocarboxylate transporter 14	723
RDEC1A018768	SUPER1		5728107	5728547	RNA-directed DNA polymerase from mobile element jockey	146
RDEC1A001272	SUPER1		5733981	5735548		197
RDEC1A033983	SUPER1		5736896	5737643	Retrovirus-related Pol polyprotein from transposon 297	229
RDEC1A007263	SUPER1		5738446	5739838		218
RDEC1A013429	SUPER1		5740043	5740486		147
RDEC1A009819	SUPER1		5743607	5750801		582
RDEC1A042354	SUPER1		5755279	5785670	Extracellular serine/threonine protein kinase FAM20C	145
RDEC1A024477	SUPER1		5830507	5837054		209
RDEC1A003341	SUPER1		5870437	5872248		97
RDEC1A001790	SUPER1		5967161	5973855		201
RDEC1A023235	SUPER1		6019464	6021980		399
RDEC1A016791	SUPER1		6022779	6024397		433
RDEC1A037956	SUPER1		6035109	6062939	Epidermal growth factor receptor substrate 15	624
RDEC1A011337	SUPER1		6058092	6090180	Hypoxia-inducible factor 1-alpha	1053
RDEC1A006024	SUPER1		6094661	6096660		108
RDEC1A040138	SUPER1		6110547	6144155	RNA-directed DNA polymerase from mobile element jockey	183
RDEC1A007722	SUPER1		6160624	6161655		242
RDEC1A003077	SUPER1		6493301	6494881		224
RDEC1A022611	SUPER1		6494994	6495439		100
RDEC1A000207	SUPER1		6495754	6495903		49
RDEC1A021385	SUPER1		6500205	6505719	Protocadherin-11 X-linked	330
RDEC1A015086	SUPER1		6665793	6666095		100
RDEC1A036122	SUPER1		6802207	6803275		861
RDEC1A030628	SUPER1		6804377	6804790		137
RDEC1A050255	SUPER1		6817001	6819607		428
RDEC1A005985	SUPER1		6940177	6973094	Zinc finger protein 254	1079
RDEC1A041567	SUPER1		7015497	7016224		342
RDEC1A020757	SUPER1		7018400	7018591		63
RDEC1A012726	SUPER1		7082791	7083081		96
RDEC1A018364	SUPER1		7110844	7111796	Complement C1q-like protein 4	230
RDEC1A024606	SUPER1		7131797	7204624	Paired box protein Pax-2-A	722
RDEC1A030229	SUPER1		7235145	7263017	Geranylgeranyl pyrophosphate synthase	293
RDEC1A010652	SUPER1		7263035	7276929	Probable isoprenylcysteine alpha-carbonyl methylesterase ICMEL1	496
RDEC1A043134	SUPER1		7277845	7318820	Mitogen-activated protein kinase 10	251
RDEC1A021743	SUPER1		7319042	7367970	Rho GTPase-activating protein 22	657
RDEC1A034726	SUPER1		7373723	7417410	Sphingosine-1-phosphate lyase 1	738
RDEC1A042392	SUPER1		7407920	7486257	PH and SEC7 domain-containing protein	199
RDEC1A023391	SUPER1		7496327	7525122	Cytochrome P450 3A13	513
RDEC1A030744	SUPER1		7526745	7530556	Ankyrin repeat and SOCS box protein 7	485
RDEC1A011493	SUPER1		7555424	7570425	Large ribosomal subunit protein uL3	403
RDEC1A036190	SUPER1		7570607	7583024	SPRY domain-containing SOCS box protein 3	373
RDEC1A050470	SUPER1		7597136	7647836	Transient receptor potential cation channel subfamily A member 1	154
RDEC1A047949	SUPER1		7649538	7655816	Transient receptor potential cation channel subfamily A member 1	193
RDEC1A001891	SUPER1		7685513	7696502		708
RDEC1A013037	SUPER1		7707675	7718736		312
RDEC1A007555	SUPER1		7719555	7720086		155
RDEC1A045750	SUPER1		7733042	7745141	G patch domain-containing protein 11	500
RDEC1A051235	SUPER1		7768680	7770986	Acetylcholinesterase	489
RDEC1A004173	SUPER1		7771263	7932627	Calcium/calmodulin-dependent protein kinase type II alpha chain	529
RDEC1A009656	SUPER1		7936316	7939229	Bone morphogenetic protein 2	267
RDEC1A036078	SUPER1		7978190	7978425		1208
RDEC1A014984	SUPER1		7979548	7979787		79
RDEC1A047981	SUPER1		8024629	8024793		431
RDEC1A000284	SUPER1		8066829	8069543	Carbohydrate sulfotransferase 11	405
RDEC1A038030	SUPER1		8079128	8080840		467
RDEC1A012822	SUPER1		8088546	8132230	C-type lectin domain family 17, member A	354
RDEC1A038330	SUPER1		8136085	8153871	C-type mannose receptor 2	183
RDEC1A043984	SUPER1		8164673	8173219	Low affinity immunoglobulin epsilon Fc receptor	409
RDEC1A028311	SUPER1		8176345	8176931		103
RDEC1A034592	SUPER1		8177637	8187880	CTD small phosphatase-like protein	530
RDEC1A007658	SUPER1		8198641	8216987		289
RDEC1A013782	SUPER1		8228995	8261034	PDZ and LIM domain protein 3	422
RDEC1A026671	SUPER1		8262845	8302555	PDZ and LIM domain protein Zasp	625
RDEC1A032305	SUPER1		8312074	8315517		163
RDEC1A009140	SUPER1		8334220	8400159	Growth factor receptor-bound protein 2	240
RDEC1A036957	SUPER1		8420919	8432545	Tumor necrosis factor ligand superfamily member 10	338
RDEC1A050465	SUPER1		8437911	8443442	Beta-1,3-galactosyltransferase 1	422
RDEC1A031213	SUPER1		8470522	8470956		144
RDEC1A038704	SUPER1		8471472	8471684		153
RDEC1A047546	SUPER1		8472324	8472698		158
RDEC1A020697	SUPER1		8476674	8509695	Eukaryotic elongation factor 2 kinase	697
RDEC1A001486	SUPER1		8516582	8533931	Actin-related protein 2/3 complex subunit 1A	370
RDEC1A008876	SUPER1		8534210	8553219	Protein canopy 4	264
RDEC1A042931	SUPER1		8554058	8567188	Enoyl-CoA delta isomerase 1, mitochondrial	1509
RDEC1A044372	SUPER1		8567837	8573357		299
RDEC1A041737	SUPER1		8582342	8598461	Fibrillin-1	560
RDEC1A001432	SUPER1		8604658	8610798		114
RDEC1A009091	SUPER1		8623701	8624078		125
RDEC1A023535	SUPER1		8624171	8629302	Monocarboxylate transporter 9	460
RDEC1A004387	SUPER1		8632698	8634872		433
RDEC1A031043	SUPER1		8639831	8647999		96
RDEC1A038807	SUPER1		8664189	8706333	Dual specificity mitogen-activated protein kinase kinase 6	157
RDEC1A019625	SUPER1		8722640	8781531	Protein tweety homolog 2	515
RDEC1A020507	SUPER1		8794502	8802316	Kelch-like protein 24	630
RDEC1A007046	SUPER1		8809026	8850789	Laminin subunit alpha lam-3	736
RDEC1A019772	SUPER1		8854542	8871254	Small ribosomal subunit protein eS24	132
RDEC1A034591	SUPER1		8880870	8887089	Multiple inositol polyphosphate phosphatase 1	1864
RDEC1A001381	SUPER1		8887547	8897261	Multiple inositol polyphosphate phosphatase 1	472
RDEC1A026040	SUPER1		8910888	8926749	Intraflagellar transport protein 27 homolog	189
RDEC1A013594	SUPER1		8927442	8928437	Glycerophosphocholine phosphodiesterase GDE1	331
RDEC1A003355	SUPER1		8950512	8977818	Sodium/hydrogen exchanger 9B2	552
RDEC1A024452	SUPER1		8977858	8996998	AN1-type zinc finger protein 4	650
RDEC1A049103	SUPER1		9002746	9022617	Histone acetyltransferase KAT8	571
RDEC1A016688	SUPER1		9027746	9029269	Beta-1,3-galactosyltransferase 1	507
RDEC1A001990	SUPER1		9043195	9044574	Beta-1,3-galactosyltransferase 5	459
RDEC1A037054	SUPER1		9049940	9083983		808
RDEC1A045501	SUPER1		9084022	9114539	Putative serine/threonine-protein kinase/receptor R831	220
RDEC1A001283	SUPER1		9122551	9123084		73
RDEC1A003403	SUPER1		9123704	9162264	Palmitoyltransferase ZDHHC6	396
RDEC1A012817	SUPER1		9158911	9207361	Eukaryotic translation initiation factor 3 subunit L	553
RDEC1A023345	SUPER1		9221720	9237709	Probable ATP-dependent RNA helicase DDX17	641
RDEC1A002400	SUPER1		9237871	9244503	Exosome complex component RRP46	262
RDEC1A034804	SUPER1		9259446	9309260	Rho GTPase-activating protein 17	268
RDEC1A014037	SUPER1		9309362	9357595	Angiopoietin-related protein 2	351
RDEC1A027833	SUPER1		9358561	9358872		103
RDEC1A011962	SUPER1		9359516	9362528	Ciliary microtubule inner protein 4	374
RDEC1A035796	SUPER1		9363287	9384031	Thioredoxin, mitochondrial	134
RDEC1A014977	SUPER1		9387050	9420402	Tetraspanin-5	269
RDEC1A017440	SUPER1		9420429	9422822		154
RDEC1A002633	SUPER1		9426385	9462880	Scavenger receptor class F member 2	1695
RDEC1A011967	SUPER1		9479577	9479882		101
RDEC1A044647	SUPER1		9551488	9555339		932
RDEC1A048110	SUPER1		9573311	9614442	Agrin	130
RDEC1A000524	SUPER1		9624602	9625654	FMRFamide receptor	350
RDEC1A034019	SUPER1		9676720	9689829	C-type lectin lectoxin-Lio2	239
RDEC1A041494	SUPER1		9676806	9677819	E3 ubiquitin-protein ligase TRIM33	85
RDEC1A009943	SUPER1		9689878	9721712	Protein ecdysoneless homolog	700
RDEC1A003799	SUPER1		9724103	9735325	Methylthioribose kinase	382
RDEC1A051510	SUPER1		9735681	9737770	Cyclic AMP-dependent transcription factor ATF-4	267
RDEC1A045438	SUPER1		9747527	9783739	Protoheme IX farnesyltransferase, mitochondrial	73
RDEC1A019598	SUPER1		9796193	9832722	WD repeat domain phosphoinositide-interacting protein 2	449
RDEC1A026852	SUPER1		9844895	9852971		624
RDEC1A021009	SUPER1		9853924	9875748	Sodium/calcium exchanger 3	849
RDEC1A041720	SUPER1		9928575	9981170	Long-chain-fatty-acid--CoA ligase 1	70
RDEC1A017371	SUPER1		9981208	10000381	Ketimine reductase mu-crystallin	305
RDEC1A026604	SUPER1		10000475	10156797		2049
RDEC1A046169	SUPER1		10270481	10291220	Growth/differentiation factor 10	457
RDEC1A006688	SUPER1		10303978	10364746		580
RDEC1A027864	SUPER1		10365097	10371487	G-protein coupled receptor GRL101	239
RDEC1A047713	SUPER1		10377165	10416594	TATA element modulatory factor	99
RDEC1A041934	SUPER1		10427678	10432939		565
RDEC1A004039	SUPER1		10435057	10443102		475
RDEC1A049366	SUPER1		10444707	10448141		1271
RDEC1A010002	SUPER1		10452886	10454442		239
RDEC1A005960	SUPER1		10480192	10480509		105
RDEC1A040447	SUPER1		10481858	10482193		290
RDEC1A012989	SUPER1		10521566	10535314	Beta-1,3-galactosyltransferase 9	333
RDEC1A021165	SUPER1		10586953	10601516		239
RDEC1A015294	SUPER1		10606443	10606799		118
RDEC1A009300	SUPER1		10625409	10625921		170
RDEC1A004162	SUPER1		10625943	10626248		101
RDEC1A051590	SUPER1		10650120	10673787	4-galactosyl-N-acetylglucosaminide 3-alpha-L-fucosyltransferase FUT6	180
RDEC1A039742	SUPER1		10694222	10733801	Lactosylceramide 1,3-N-acetyl-beta-D-glucosaminyltransferase A	225
RDEC1A045675	SUPER1		10715219	10716163		165
RDEC1A005535	SUPER1		10758202	10759143		209
RDEC1A049589	SUPER1		10766691	10770381	Lactosylceramide 1,3-N-acetyl-beta-D-glucosaminyltransferase A	164
RDEC1A038436	SUPER1		10784440	10807363	A disintegrin and metalloproteinase with thrombospondin motifs 3	561
RDEC1A053589	SUPER1		10811862	10920094	Rap guanine nucleotide exchange factor 6	1451
RDEC1A005856	SUPER1		10927194	10927421		75
RDEC1A007721	SUPER1		10932798	10971693	Phosphoinositide 3-kinase adapter protein 1	739
RDEC1A013638	SUPER1		10986121	11030973	Mismatch repair endonuclease PMS2	975
RDEC1A047707	SUPER1		11031007	11040443	Mitochondrial thiamine pyrophosphate carrier	500
RDEC1A000224	SUPER1		11051017	11051290		56
RDEC1A008987	SUPER1		11051529	11051813		94
RDEC1A037890	SUPER1		11061516	11098709	MutS protein homolog 4	194
RDEC1A051408	SUPER1		11108508	11120244	Cell adhesion molecule 2	712
RDEC1A042539	SUPER1		11126110	11160519	Sodium/calcium exchanger Calx	170
RDEC1A012776	SUPER1		11165398	11172882	Solute carrier family 22 member 4	530
RDEC1A003863	SUPER1		11177399	11224692	FAD-dependent oxidoreductase domain-containing protein 2	630
RDEC1A000069	SUPER1		11343462	11351254		139
RDEC1A047997	SUPER1		11536343	11537594		414
RDEC1A015197	SUPER1		11538675	11539094		139
RDEC1A009206	SUPER1		11540320	11540568		82
RDEC1A002072	SUPER1		11553516	11558255		136
RDEC1A033112	SUPER1		11558750	11559614		201
RDEC1A012285	SUPER1		11583025	11591945	Equilibrative nucleobase transporter 1	530
RDEC1A021102	SUPER1		11595586	11621724	Equilibrative nucleobase transporter 1	512
RDEC1A001025	SUPER1		11630898	11640386	UPAR/Ly6 domain-containing protein bou	140
RDEC1A033501	SUPER1		11645432	11693903		702
RDEC1A042763	SUPER1		11715731	11721740	Protein scylla	777
RDEC1A051601	SUPER1		11736140	11744743	Histone H2A.V	410
RDEC1A007549	SUPER1		11742185	11771701	UBX domain-containing protein 4	773
RDEC1A040268	SUPER1		11775646	11775843		145
RDEC1A049372	SUPER1		11776341	11776682		132
RDEC1A006364	SUPER1		11778687	11812976	Glutathione hydrolase-like YwrD proenzyme	942
RDEC1A047091	SUPER1		11822260	11857285	Glycoprotein 3-alpha-L-fucosyltransferase A	516
RDEC1A043202	SUPER1		11857950	11878357	Protein mesh	73
RDEC1A008753	SUPER1		11878386	11944133	AP2-associated protein kinase 1	1508
RDEC1A004984	SUPER1		11972601	11985684	Noggin-2	245
RDEC1A053292	SUPER1		11996806	11998071	Interferon-induced very large GTPase 1	389
RDEC1A019124	SUPER1		11999128	11999541	mRNA (2'-O-methyladenosine-N(6)-)-methyltransferase	137
RDEC1A038718	SUPER1		12007105	12008127		169
RDEC1A021125	SUPER1		12029465	12031179		68
RDEC1A041354	SUPER1		12040126	12058026	L-threonyl-[L-threonyl-carrier protein] 4-chlorinase	127
RDEC1A043692	SUPER1		12066966	12070751	Allene oxide synthase-lipoxygenase protein	84
RDEC1A011529	SUPER1		12073202	12073648	Calcyphosin	148
RDEC1A005154	SUPER1		12077546	12081395	Arylsulfatase J	198
RDEC1A040850	SUPER1		12094353	12095898		235
RDEC1A008235	SUPER1		12105159	12115460		230
RDEC1A027784	SUPER1		12134935	12135765		205
RDEC1A023049	SUPER1		12136316	12137149	Transposon Ty3-I Gag-Pol polyprotein	126
RDEC1A041943	SUPER1		12137761	12140056	Retrovirus-related Pol polyprotein from transposon 412	782
RDEC1A009184	SUPER1		12140313	12140537		74
RDEC1A004074	SUPER1		12162303	12164090		595
RDEC1A005912	SUPER1		12192790	12220317	Solute carrier family 22 member 4	862
RDEC1A000185	SUPER1		12220552	12233696	Membrane protein BRI3	123
RDEC1A012870	SUPER1		12235660	12253834	Dehydrogenase/reductase SDR family member 11	253
RDEC1A046674	SUPER1		12258772	12272359	Neuroendocrine convertase 1	467
RDEC1A051030	SUPER1		12273716	12315747		317
RDEC1A031321	SUPER1		12310488	12312254	E3 ubiquitin-protein ligase TRIM33	588
RDEC1A010669	SUPER1		12316581	12341206	E3 ubiquitin-protein ligase DZIP3	551
RDEC1A022993	SUPER1		12350933	12354007	Bile salt-activated lipase	599
RDEC1A001947	SUPER1		12358636	12381574	Sodium-dependent multivitamin transporter	639
RDEC1A039691	SUPER1		12385241	12432289	Probable E3 ubiquitin-protein ligase HERC4	903
RDEC1A022494	SUPER1		12442210	12499516	Prolyl 4-hydroxylase subunit alpha-1	1088
RDEC1A014327	SUPER1		12516960	12529008	Patched domain-containing protein 3	244
RDEC1A010143	SUPER1		12530153	12555077	Unconventional myosin-XVIIIa	270
RDEC1A049533	SUPER1		12555092	12568313	Plexin-A2	444
RDEC1A024754	SUPER1		12623382	12681205	Calcium-regulated heat stable protein 1	146
RDEC1A044089	SUPER1		12690528	12740332	MAPK regulated corepressor interacting protein 2	353
RDEC1A009243	SUPER1		12761431	12768360		807
RDEC1A001462	SUPER1		12768411	12781566		858
RDEC1A004030	SUPER1		12787346	12804550	RAD50-interacting protein 1	661
RDEC1A043080	SUPER1		12815056	12826919	RAD50-interacting protein 1	64
RDEC1A012638	SUPER1		12831073	12839351		860
RDEC1A020416	SUPER1		12843151	12845885	Histone-lysine N-methyltransferase SETDB1-B	386
RDEC1A031201	SUPER1		12849413	12852583	Gag-Pol polyprotein	418
RDEC1A039084	SUPER1		12856324	12862513	pre-mRNA 3' end processing protein WDR33	103
RDEC1A043061	SUPER1		12868674	12868937		1040
RDEC1A048939	SUPER1		12869065	12869601		273
RDEC1A046561	SUPER1		12870321	12911096	Retrovirus-related Pol polyprotein from transposon 412	742
RDEC1A000338	SUPER1		12935597	12967648	Polycystin family receptor for egg jelly	2990
RDEC1A004304	SUPER1		12970746	12994582	Lysosomal alpha-mannosidase	869
RDEC1A011698	SUPER1		13008677	13009225	Transcription factor ATOH1	182
RDEC1A020538	SUPER1		13037928	13039429		221
RDEC1A001227	SUPER1		13051279	13052253		84
RDEC1A012836	SUPER1		13090518	13130266		2924
RDEC1A040378	SUPER1		13153640	13174194	E3 ubiquitin-protein ligase CHIP	495
RDEC1A052265	SUPER1		13174440	13204706	Zinc finger protein DPF3	165
RDEC1A033263	SUPER1		13208405	13213909	Ragulator complex protein LAMTOR3-B	124
RDEC1A037621	SUPER1		13214159	13221996	Titin	96
RDEC1A011637	SUPER1		13226975	13245358	Cyclic nucleotide-binding domain-containing protein 2	784
RDEC1A021722	SUPER1		13246427	13248541		75
RDEC1A002652	SUPER1		13249500	13249937		78
RDEC1A022383	SUPER1		13257009	13266962	E3 ubiquitin-protein ligase RING2	328
RDEC1A028017	SUPER1		13269135	13297482	Transcription factor E4F1	1021
RDEC1A007053	SUPER1		13300720	13336781	Nuclear protein localization protein 4 homolog	621
RDEC1A016604	SUPER1		13345577	13365415		491
RDEC1A049106	SUPER1		13370071	13377095	L-threonine ammonia-lyase	491
RDEC1A001411	SUPER1		13378075	13393158	2-oxoglutarate-dependent dioxygenase htyE	266
RDEC1A033899	SUPER1		13538497	13552824	GTP-binding protein Rhes	103
RDEC1A046327	SUPER1		13936950	13961681	Beta-hexosaminidase	78
RDEC1A025295	SUPER1		13988485	13997160		104
RDEC1A031048	SUPER1		14006594	14054486	Equilibrative nucleobase transporter 1	527
RDEC1A043657	SUPER1		14061337	14063791	Oxidized purine nucleoside triphosphate hydrolase	226
RDEC1A033418	SUPER1		14066881	14122838	85/88 kDa calcium-independent phospholipase A2	883
RDEC1A052588	SUPER1		14072855	14074289	Glucose dehydrogenase [FAD, quinone]	71
RDEC1A004656	SUPER1		14128070	14141485		712
RDEC1A012467	SUPER1		14145495	14158246		306
RDEC1A046313	SUPER1		14166286	14175228	Solute carrier family 28 member 3	937
RDEC1A047369	SUPER1		14177694	14203851	Fucolectin-6	57
RDEC1A054200	SUPER1		14204012	14259598	ADP-ribosylhydrolase ARH1	923
RDEC1A001045	SUPER1		14233226	14242840		552
RDEC1A006495	SUPER1		14261571	14269027	Retrovirus-related Pol polyprotein from transposon 412	131
RDEC1A052842	SUPER1		14272230	14307257	Nuclear receptor coactivator 4	124
RDEC1A006704	SUPER1		14316213	14329098	Interferon regulatory factor 2	387
RDEC1A027332	SUPER1		14328672	14356764	Interferon regulatory factor 2	446
RDEC1A019746	SUPER1		14379222	14421355	ATP-dependent RNA helicase DDX50	715
RDEC1A040969	SUPER1		14430101	14486466	GATOR1 complex protein NPRL3	189
RDEC1A021658	SUPER1		14488229	14495366	DNA-3-methyladenine glycosylase	296
RDEC1A036309	SUPER1		14518476	14551836	b(0,+)-type amino acid transporter 1	260
RDEC1A041929	SUPER1		14552048	14613775	Cytochrome c oxidase assembly protein COX11, mitochondrial	311
RDEC1A024762	SUPER1		14626518	14641752	Fascin	500
RDEC1A021292	SUPER1		14729881	14737825		998
RDEC1A041212	SUPER1		14740149	14748658		927
RDEC1A033815	SUPER1		14749684	14753072		114
RDEC1A035583	SUPER1		14756011	14758783		312
RDEC1A050938	SUPER1		14763424	14773608	Galactokinase	529
RDEC1A016822	SUPER1		14775256	14775792		178
RDEC1A039902	SUPER1		14777634	14805289		483
RDEC1A035173	SUPER1		14816270	14826317		190
RDEC1A000638	SUPER1		14831668	14876827	RNA polymerase I-specific transcription initiation factor RRN3	558
RDEC1A023172	SUPER1		14881104	14882399	Acetylcholine receptor subunit alpha	431
RDEC1A041080	SUPER1		14890500	14891828	Acetylcholine receptor subunit alpha-type acr-16	285
RDEC1A048736	SUPER1		14894861	14896108	Neuronal acetylcholine receptor subunit beta-3	3012
RDEC1A029598	SUPER1		14901040	14902290	Neuronal acetylcholine receptor subunit alpha-6	416
RDEC1A021975	SUPER1		14903255	14911587	Retrovirus-related Pol polyprotein from transposon opus	141
RDEC1A014389	SUPER1		14917957	14931733		270
RDEC1A033481	SUPER1		14934693	14950766	Phosphatidylinositol-glycan biosynthesis class X protein	249
RDEC1A027584	SUPER1		14950771	14969390	Charged multivesicular body protein 6	215
RDEC1A052430	SUPER1		14970000	14981167	Cilia- and flagella-associated protein 52	176
RDEC1A044850	SUPER1		14985970	15022823	Forkhead box protein K1	1244
RDEC1A010338	SUPER1		15036528	15040830	(S)-N-methylcoclaurine 3'-hydroxylase isozyme 2	451
RDEC1A016828	SUPER1		15055979	15062137		62
RDEC1A039714	SUPER1		15064525	15065934		397
RDEC1A005726	SUPER1		15072259	15073497		137
RDEC1A046577	SUPER1		15095637	15158142		146
RDEC1A012190	SUPER1		15183049	15223515	Scaffold attachment factor B1	1213
RDEC1A002007	SUPER1		15246883	15255179	Serine/arginine-rich splicing factor 2	187
RDEC1A048009	SUPER1		15279979	15305024	UNC93-like protein MFSD11	196
RDEC1A044125	SUPER1		15319401	15394606	Aggrecan core protein	392
RDEC1A029399	SUPER1		15402945	15403328		127
RDEC1A032207	SUPER1		15417347	15417784		145
RDEC1A021377	SUPER1		15474610	15500337	Acetylcholine receptor subunit alpha-L1	342
RDEC1A051983	SUPER1		15501475	15518855	Acetylcholine receptor subunit alpha-like 1	693
RDEC1A019533	SUPER1		15630519	15707387	Caspase recruitment domain-containing protein 11	1095
RDEC1A032841	SUPER1		15707436	15734913	Zinc finger protein PLAG1	306
RDEC1A025121	SUPER1		15741037	15786301	Protein-glucosylgalactosylhydroxylysine glucosidase	3858
RDEC1A044008	SUPER1		15795001	15822436	Polycomb protein suz12-B	3371
RDEC1A037085	SUPER1		15831304	15863650	Annexin A7	222
RDEC1A047273	SUPER1		15872720	15896823	Acyl carrier protein, mitochondrial	155
RDEC1A042929	SUPER1		15908386	15930087	CD109 antigen	590
RDEC1A045851	SUPER1		15941183	15942211	Heat shock 70 kDa protein 12A	846
RDEC1A036360	SUPER1		15943189	15943371		552
RDEC1A013606	SUPER1		15951826	15952529		150
RDEC1A047463	SUPER1		15953864	15955614		705
RDEC1A006180	SUPER1		15956044	15956598		184
RDEC1A006944	SUPER1		15963912	15964101		63
RDEC1A017368	SUPER1		16055414	16077261	RYamide receptor	384
RDEC1A051543	SUPER1		16233638	16238465	Protein unc-93 homolog A	381
RDEC1A028381	SUPER1		16275026	16276308		229
RDEC1A009955	SUPER1		16319614	16321336		224
RDEC1A040434	SUPER1		16328357	16344742		181
RDEC1A051507	SUPER1		16381600	16385947	GTP-binding protein Rhes	978
RDEC1A027140	SUPER1		16786950	16793782		209
RDEC1A036441	SUPER1		16795682	16804858	Toll-like receptor 1	544
RDEC1A020193	SUPER1		16807766	16810970	Palmitoyltransferase ZDHHC20	482
RDEC1A002732	SUPER1		16812842	16813387		181
RDEC1A005414	SUPER1		16820849	16828546		749
RDEC1A041406	SUPER1		16841026	16906708	Lethal(2) giant larvae protein homolog 1	965
RDEC1A050673	SUPER1		16925688	16937406	Melanopsin	386
RDEC1A033353	SUPER1		16968011	16968193		60
RDEC1A036028	SUPER1		17094265	17097368		73
RDEC1A038496	SUPER1		17114239	17114737		52
RDEC1A044470	SUPER1		17157149	17158281		676
RDEC1A052088	SUPER1		17380017	17386854	NAD-dependent protein deacylase sirtuin-6	616
RDEC1A006114	SUPER1		17423319	17447126	Polycystin-1-like protein 2	1779
RDEC1A047485	SUPER1		17447716	17455384	Polycystin-2	321
RDEC1A001588	SUPER1		17471483	17529513	Polycystin-2	2689
RDEC1A008712	SUPER1		17531242	17556158	Inactive selenide, water dikinase-like protein	658
RDEC1A015347	SUPER1		17556407	17571196	Centrosomal protein 20	163
RDEC1A023738	SUPER1		17580654	17588737	Multiple inositol polyphosphate phosphatase 1	251
RDEC1A031220	SUPER1		17591592	17595575	Multiple inositol polyphosphate phosphatase 1	481
RDEC1A009262	SUPER1		17623272	17628230		335
RDEC1A015108	SUPER1		17646422	17672684	Signal recognition particle subunit SRP68	600
RDEC1A004823	SUPER1		17752820	17866642	Protocadherin Fat 1	9558
RDEC1A037426	SUPER1		17873299	17875928	Cysteine desulfurase	437
RDEC1A017121	SUPER1		17882112	17896027	Zinc finger protein 235	1148
RDEC1A026486	SUPER1		17914113	17937851	Diacylglycerol lipase-beta	691
RDEC1A001062	SUPER1		17952273	17952710		145
RDEC1A033832	SUPER1		17952736	17953847		867
RDEC1A040431	SUPER1		17956671	17963863		418
RDEC1A049335	SUPER1		17977458	17979605	Actin, cytoplasmic	458
RDEC1A020509	SUPER1		17980443	18000300		107
RDEC1A016368	SUPER1		18020032	18031261		673
RDEC1A035354	SUPER1		18032084	18033511	E3 ubiquitin-protein ligase DZIP3	296
RDEC1A031614	SUPER1		18038259	18040339	Actin, cytoplasmic	379
RDEC1A034228	SUPER1		18050016	18054111		464
RDEC1A029347	SUPER1		18060328	18067027	Sodium-dependent glucose transporter 1	647
RDEC1A022350	SUPER1		18071947	18162376	WD repeat and FYVE domain-containing protein 3	3700
RDEC1A038497	SUPER1		18165562	18175155	Protein BUD31 homolog	112
RDEC1A004606	SUPER1		18175223	18183910	28 kDa heat- and acid-stable phosphoprotein	178
RDEC1A050447	SUPER1		18238725	18240318		158
RDEC1A002293	SUPER1		18255557	18257017	E3 SUMO-protein ligase KIAA1586	300
RDEC1A023409	SUPER1		18352369	18353643		267
RDEC1A013756	SUPER1		18355082	18355666		194
RDEC1A034929	SUPER1		18403480	18410778	Serine/threonine-protein kinase SBK1	342
RDEC1A000837	SUPER1		18612768	18614099	Alpha-(1,3)-fucosyltransferase C	341
RDEC1A045230	SUPER1		18626701	18627780	Alpha-(1,3)-fucosyltransferase C	1291
RDEC1A012406	SUPER1		18634689	18637747		153
RDEC1A033315	SUPER1		18644153	18645349	Alpha-(1,3)-fucosyltransferase C	298
RDEC1A024761	SUPER1		18666427	18666660		77
RDEC1A015887	SUPER1		18668421	18685356	Solute carrier family 35 member D3	369
RDEC1A020132	SUPER1		18689257	18727000	Phosphatidylinositol N-acetylglucosaminyltransferase subunit Q	564
RDEC1A000968	SUPER1		18734010	18767117	Activating transcription factor 7-interacting protein 1	1306
RDEC1A008536	SUPER1		18768772	18818569	BAR/IMD domain-containing adapter protein 2	704
RDEC1A042940	SUPER1		18825698	18858961	Cell division cycle and apoptosis regulator protein 1	161
RDEC1A022125	SUPER1		18864638	18915584	Piwi-like protein Ago3	931
RDEC1A002764	SUPER1		18920516	18957689	Regulatory-associated protein of mTOR	1309
RDEC1A017957	SUPER1		18957916	18973559	Suppressor of fused homolog	448
RDEC1A025552	SUPER1		18993744	19013046	EF-hand calcium-binding domain-containing protein 6	977
RDEC1A006536	SUPER1		19017085	19054805	Ubiquitin carboxyl-terminal hydrolase 39	597
RDEC1A007250	SUPER1		19057303	19062338	Protein unc-13 homolog C	198
RDEC1A005807	SUPER1		19064683	19082722	Complex I assembly factor ACAD9, mitochondrial	139
RDEC1A025193	SUPER1		19084435	19094646	Stearoyl-CoA desaturase 5	418
RDEC1A017683	SUPER1		19103951	19104571		206
RDEC1A037209	SUPER1		19111284	19123776	Stearoyl-CoA desaturase	147
RDEC1A001010	SUPER1		19129629	19133561	Stearoyl-CoA desaturase	334
RDEC1A020384	SUPER1		19136408	19138060		130
RDEC1A013085	SUPER1		19142121	19142378	Retrovirus-related Pol polyprotein from transposon 297	85
RDEC1A032486	SUPER1		19143273	19144599		173
RDEC1A028349	SUPER1		19144956	19155653		642
RDEC1A009044	SUPER1		19167914	19168231		105
RDEC1A029872	SUPER1		19198399	19201176		133
RDEC1A049229	SUPER1		19283070	19284378		436
RDEC1A041383	SUPER1		19286653	19288338		265
RDEC1A007151	SUPER1		19337277	19337819		180
RDEC1A027692	SUPER1		19393875	19394786		303
RDEC1A046896	SUPER1		19400374	19401285		191
RDEC1A046747	SUPER1		19403848	19404426		1047
RDEC1A012329	SUPER1		19406770	19410173		304
RDEC1A003909	SUPER1		19612467	19613574		301
RDEC1A043403	SUPER1		19656637	19657695	Allatostatin-A receptor	55
RDEC1A031396	SUPER1		19754495	19754812		105
RDEC1A035399	SUPER1		19807111	19808442		450
RDEC1A042970	SUPER1		19808514	19811378		353
RDEC1A046850	SUPER1		20083805	20085019	Allatostatin-A receptor	100
RDEC1A006531	SUPER1		20159186	20159848		220
RDEC1A010433	SUPER1		20160939	20161929		239
RDEC1A017670	SUPER1		20267919	20272743		185
RDEC1A022451	SUPER1		20503516	20518065		374
RDEC1A029474	SUPER1		20518638	20518844		68
RDEC1A033842	SUPER1		20523187	20523435		308
RDEC1A050390	SUPER1		20524697	20525116		622
RDEC1A031120	SUPER1		20589033	20589278		81
RDEC1A002147	SUPER1		20618736	20639833	B9 domain-containing protein 1	204
RDEC1A036404	SUPER1		20680220	20689639	Acidic mammalian chitinase	1712
RDEC1A028525	SUPER1		20700346	20724725	Chitotriosidase-1	780
RDEC1A049584	SUPER1		20737068	20737862		1109
RDEC1A023912	SUPER1		20744633	20792610	Voltage-dependent T-type calcium channel subunit alpha-1H	2403
RDEC1A044899	SUPER1		20916715	20917155		781
RDEC1A005690	SUPER1		20927154	20948753		409
RDEC1A026693	SUPER1		20949305	20949502		65
RDEC1A003789	SUPER1		20950055	20950756		233
RDEC1A038324	SUPER1		20980741	20980917		175
RDEC1A045934	SUPER1		20981028	20981891		91
RDEC1A026609	SUPER1		21044676	21046297	Histidine N-alpha-methyltransferase	353
RDEC1A010648	SUPER1		21049138	21052466		181
RDEC1A018246	SUPER1		21052996	21053409	Sushi, von Willebrand factor type A, EGF and pentraxin domain-containing protein 1	137
RDEC1A052297	SUPER1		21063865	21074855	Ras-related C3 botulinum toxin substrate 1	179
RDEC1A006319	SUPER1		21077665	21083735	Ras-related C3 botulinum toxin substrate 1	191
RDEC1A033673	SUPER1		21086972	21089869	Ras-related C3 botulinum toxin substrate 2	376
RDEC1A041312	SUPER1		21095805	21098705	Ras-related C3 botulinum toxin substrate 1	161
RDEC1A047992	SUPER1		21101111	21107324	Alpha-(1,3)-fucosyltransferase 10	721
RDEC1A000519	SUPER1		21333969	21334421	Receptor-type guanylate cyclase Gyc76C	150
RDEC1A027598	SUPER1		21414877	21448704	Receptor-type guanylate cyclase Gyc76C	295
RDEC1A020057	SUPER1		21461970	21470426	Guanylate cyclase 32E	221
RDEC1A019676	SUPER1		21525929	21544144	Receptor-type guanylate cyclase Gyc76C	707
RDEC1A012491	SUPER1		21646621	21646869		82
RDEC1A038798	SUPER1		21662749	21748649		295
RDEC1A030580	SUPER1		21748881	21761707	5-demethoxyubiquinone hydroxylase, mitochondrial	206
RDEC1A036394	SUPER1		21770414	21825532	Ethanolamine-phosphate cytidylyltransferase	190
RDEC1A023501	SUPER1		21775765	21776341		115
RDEC1A041895	SUPER1		21830517	21832425		529
RDEC1A009911	SUPER1		21833518	21845796	Stereocilin	912
RDEC1A000352	SUPER1		21847441	21848780	Ectin	377
RDEC1A020952	SUPER1		21850954	21863893	Polyadenylate-binding protein 2	366
RDEC1A018815	SUPER1		21864050	21986586	DNA-dependent protein kinase catalytic subunit	4298
RDEC1A038932	SUPER1		21994399	21996909	IgGFc-binding protein	77
RDEC1A030684	SUPER1		22015956	22016603		215
RDEC1A051461	SUPER1		22016979	22020526		346
RDEC1A051462	SUPER1		22018409	22019494		361
RDEC1A011555	SUPER1		22034292	22036509	IgGFc-binding protein	504
RDEC1A001746	SUPER1		22041879	22049696	IgGFc-binding protein	586
RDEC1A007483	SUPER1		22065319	22068390	IgGFc-binding protein	554
RDEC1A053417	SUPER1		22081955	22085943	Phospholipase A2 Scol/Pla	144
RDEC1A018996	SUPER1		22095977	22097978	Membrane protein BRI3	109
RDEC1A011333	SUPER1		22128089	22140892	Protein unc-93 homolog A	494
RDEC1A031270	SUPER1		22184167	22226021	Cytochrome b-c1 complex subunit 2, mitochondrial	455
RDEC1A022945	SUPER1		22233500	22257083	N6-adenosine-methyltransferase non-catalytic subunit	449
RDEC1A042052	SUPER1		22266001	22300373	Small ribosomal subunit protein mS37	482
RDEC1A034401	SUPER1		22315486	22338024	Bone morphogenetic protein 3	311
RDEC1A000776	SUPER1		22340908	22342191	L-rhamnonate dehydratase	427
RDEC1A016390	SUPER1		22342919	22345943	L-threonine 3-dehydrogenase	357
RDEC1A040083	SUPER1		22353368	22357196	L-threonine 3-dehydrogenase	69
RDEC1A028623	SUPER1		22372607	22378431	Glutathione S-transferase 1, isoform D	244
RDEC1A009471	SUPER1		22379523	22400371	STAM-binding protein	458
RDEC1A017146	SUPER1		22400597	22484226	Protein FAM13A	1065
RDEC1A051480	SUPER1		22488917	22491929	Alkali-sensitive linkage protein 1	604
RDEC1A028541	SUPER1		22561072	22561740	Cell wall integrity transcriptional regulator CAS5	222
RDEC1A032528	SUPER1		22577428	22578876		134
RDEC1A013321	SUPER1		22626252	22626946		104
RDEC1A020877	SUPER1		22631149	22631499		116
RDEC1A020893	SUPER1		22666279	22666686		135
RDEC1A026552	SUPER1		22701619	22703881	Alpha-(1,6)-fucosyltransferase	214
RDEC1A015671	SUPER1		22711074	22715123		268
RDEC1A049678	SUPER1		22733820	22739435	Alpha-(1,6)-fucosyltransferase	857
RDEC1A027411	SUPER1		22834760	22865155	Carbohydrate sulfotransferase 4	534
RDEC1A008151	SUPER1		22873713	22891201	Alpha-(1,6)-fucosyltransferase	258
RDEC1A035075	SUPER1		22904876	22905676	Alpha-(1,3)-fucosyltransferase C	161
RDEC1A019136	SUPER1		22985956	22999431	Protein c-Fos	264
RDEC1A052891	SUPER1		23005509	23018859	Ras-related protein ced-10	352
RDEC1A030171	SUPER1		23026313	23028504		305
RDEC1A045699	SUPER1		23028871	23039189		2122
RDEC1A024873	SUPER1		23042098	23046377	Zinc finger MYM-type protein 3	223
RDEC1A034319	SUPER1		23047443	23051151		166
RDEC1A040228	SUPER1		23059771	23069878		452
RDEC1A020660	SUPER1		23086915	23098579	Prestin	821
RDEC1A013304	SUPER1		23114346	23161904	Proto-oncogene tyrosine-protein kinase receptor Ret	1296
RDEC1A039740	SUPER1		23371166	23371915		105
RDEC1A017982	SUPER1		23394066	23394836		256
RDEC1A050238	SUPER1		23411104	23412944	Solute carrier family 22 member 7	175
RDEC1A029446	SUPER1		23414397	23417881		102
RDEC1A029667	SUPER1		23425290	23426165		291
RDEC1A030490	SUPER1		23459945	23460445		166
RDEC1A022939	SUPER1		23497259	23502633		340
RDEC1A037313	SUPER1		23499003	23514016	Tetraspanin-15	994
RDEC1A034821	SUPER1		23526656	23592357	Polycystin-1-like protein 2	270
RDEC1A042427	SUPER1		23601333	23630564	Serine/threonine-protein kinase tricornered	279
RDEC1A005185	SUPER1		23642197	23657484	Zinc transporter ZIP10	691
RDEC1A054140	SUPER1		23670072	23928285	Zinc finger MIZ domain-containing protein 1	1039
RDEC1A051166	SUPER1		23921413	23924569		206
RDEC1A050435	SUPER1		24033745	24049196	Vesicle-associated membrane protein 7	73
RDEC1A052017	SUPER1		24058164	24085872	Protein transport protein Sec31A	1162
RDEC1A024428	SUPER1		24167490	24179899		163
RDEC1A032632	SUPER1		24216605	24230466		139
RDEC1A008826	SUPER1		24242242	24259580		163
RDEC1A043027	SUPER1		24266101	24287716	Cadherin-23	369
RDEC1A027440	SUPER1		24288654	24304868		335
RDEC1A008150	SUPER1		24312589	24338485	Protocadherin Fat 1	870
RDEC1A038647	SUPER1		24343155	24344057	Alpha-mannosidase 2	809
RDEC1A019297	SUPER1		24349181	24362074		100
RDEC1A018507	SUPER1		24409310	24412086	Lymphocyte antigen 75	111
RDEC1A033985	SUPER1		24473194	24475700		161
RDEC1A053410	SUPER1		24478579	24478818	Dopamine D2-like receptor	79
RDEC1A005455	SUPER1		24498616	24508250		267
RDEC1A038223	SUPER1		24518717	24526998		217
RDEC1A044485	SUPER1		24561038	24567899		120
RDEC1A022820	SUPER1		24575036	24575500		154
RDEC1A028705	SUPER1		24575762	24582676		389
RDEC1A007503	SUPER1		24582144	24586479		83
RDEC1A013586	SUPER1		24788339	24865423	Prosaposin	1717
RDEC1A003744	SUPER1		24904600	24905733	Neurogenin-1	377
RDEC1A036484	SUPER1		24954371	24955114	Basic helix-loop-helix transcription factor amos	165
RDEC1A006738	SUPER1		24963235	25054228	Dynein axonemal heavy chain 3	4081
RDEC1A002454	SUPER1		25057080	25060508		147
RDEC1A005496	SUPER1		25063062	25070790	UPAR/Ly6 domain-containing protein crok	143
RDEC1A014910	SUPER1		25086218	25098013		411
RDEC1A038264	SUPER1		25113837	25114001		157
RDEC1A003774	SUPER1		25148244	25151413	IgGFc-binding protein	575
RDEC1A048840	SUPER1		25195649	25196661	Sodium-dependent glucose transporter 1	1101
RDEC1A044507	SUPER1		25196740	25197561	Sodium-dependent glucose transporter 1	520
RDEC1A016593	SUPER1		25197895	25211339	Tubulin-folding cofactor B	595
RDEC1A048806	SUPER1		25240975	25261679	Mitochondrial inner membrane m-AAA protease component paraplegin	913
RDEC1A003757	SUPER1		25282109	25284718		212
RDEC1A007638	SUPER1		25289101	25290989		199
RDEC1A015395	SUPER1		25291333	25297022		208
RDEC1A019224	SUPER1		25297450	25302899		202
RDEC1A026808	SUPER1		25303045	25307945		210
RDEC1A005150	SUPER1		25331153	25331440	Retrovirus-related Pol polyprotein from transposon gypsy	95
RDEC1A039319	SUPER1		25332652	25333415		243
RDEC1A043074	SUPER1		25333822	25334229		692
RDEC1A051281	SUPER1		25334729	25335079		582
RDEC1A019012	SUPER1		25359422	25372179	Adenosine kinase 2	369
RDEC1A051798	SUPER1		25378758	25423893	Histone acetyltransferase KAT6A	393
RDEC1A030486	SUPER1		25431494	25443572	Peroxiredoxin-like 2A	124
RDEC1A011420	SUPER1		25452627	25478521	DNA-directed RNA polymerase III subunit RPC5	669
RDEC1A035393	SUPER1		25482096	25483414		62
RDEC1A016219	SUPER1		25495415	25526836	PAX3- and PAX7-binding protein 1	995
RDEC1A046859	SUPER1		25521669	25534695	Noggin	143
RDEC1A027626	SUPER1		25547632	25567097	NFU1 iron-sulfur cluster scaffold homolog, mitochondrial	265
RDEC1A013134	SUPER1		25569665	25572057		106
RDEC1A014212	SUPER1		25576677	25579143		84
RDEC1A009275	SUPER1		25584597	25590259		181
RDEC1A015830	SUPER1		25598841	25603191	Plasma kallikrein	279
RDEC1A050940	SUPER1		25609787	25618363	Insoluble matrix shell protein 1	475
RDEC1A004084	SUPER1		25619155	25620786	Cyclic nucleotide-gated channel beta-1	543
RDEC1A039923	SUPER1		25624628	25625077		339
RDEC1A045662	SUPER1		25643824	25731079		246
RDEC1A007951	SUPER1		25731343	25761430	Coiled-coil domain-containing protein 6	434
RDEC1A014023	SUPER1		25774029	25778688	N-acetylneuraminate lyase	306
RDEC1A049952	SUPER1		25780002	25784146	N-acetylneuraminate lyase	914
RDEC1A002302	SUPER1		25794366	25795364	Transcription factor atoh8	332
RDEC1A037767	SUPER1		25821253	25829050	E3 ubiquitin-protein ligase RNF213	207
RDEC1A003409	SUPER1		25838884	25900166	Protein phosphatase 3 catalytic subunit alpha	501
RDEC1A026145	SUPER1		25905481	25923097	Dehydrogenase/reductase SDR family member 1	472
RDEC1A045426	SUPER1		25925747	25972627	Inactive ubiquitin carboxyl-terminal hydrolase 54	1822
RDEC1A007881	SUPER1		25975644	25994443	AP-3 complex subunit sigma-1	190
RDEC1A027206	SUPER1		26006980	26024213	Endolysin	1949
RDEC1A049967	SUPER1		26029493	26047076	EP300-interacting inhibitor of differentiation 3	505
RDEC1A015815	SUPER1		26067107	26080225	Serine/threonine-protein phosphatase 6 regulatory ankyrin repeat subunit C	1790
RDEC1A018475	SUPER1		26094164	26116806	mRNA (2'-O-methyladenosine-N(6)-)-methyltransferase	1954
RDEC1A010926	SUPER1		26139797	26143500		78
RDEC1A046586	SUPER1		26158543	26197805	Cullin-1	287
RDEC1A027366	SUPER1		26206539	26217480	Melatonin receptor type 1A	437
RDEC1A037995	SUPER1		26220695	26262882	Acyl-coenzyme A synthetase ACSM3, mitochondrial	184
RDEC1A018746	SUPER1		26271912	26277564		87
RDEC1A022726	SUPER1		26280587	26310202	Casein kinase I isoform delta	693
RDEC1A003481	SUPER1		26318783	26327932		1433
RDEC1A015838	SUPER1		26328571	26341593	Low-density lipoprotein receptor class A domain-containing protein 3	417
RDEC1A048502	SUPER1		26349387	26358116	Homeobox protein unc-4 homolog	416
RDEC1A000452	SUPER1		26408258	26414337	Homeobox protein unc-4 homolog	394
RDEC1A034896	SUPER1		26460830	26483229	Transmembrane protein 130	191
RDEC1A040436	SUPER1		26484711	26489734	Neutral cholesterol ester hydrolase 1	107
RDEC1A013297	SUPER1		26497329	26501819	Sodium/calcium exchanger regulatory protein 1	200
RDEC1A044254	SUPER1		26506327	26508093		164
RDEC1A028441	SUPER1		26512776	26513949	Transmembrane protein 132C	146
RDEC1A008918	SUPER1		26527009	26530024	Aplysianin-A	213
RDEC1A040444	SUPER1		26532990	26538620	Coenzyme Q-binding protein COQ10 homolog B, mitochondrial	480
RDEC1A020819	SUPER1		26548008	26556457		183
RDEC1A005555	SUPER1		26581251	26604061	Pre-mRNA-splicing factor RBM22	380
RDEC1A039870	SUPER1		26614055	26635859	WD repeat domain phosphoinositide-interacting protein 4	334
RDEC1A005490	SUPER1		26642129	26648742		205
RDEC1A045617	SUPER1		26661954	26662719		378
RDEC1A026027	SUPER1		26663820	26668076		242
RDEC1A027320	SUPER1		26674539	26674760		73
RDEC1A030832	SUPER1		26700601	26724997	Macrophage scavenger receptor types I and II	373
RDEC1A011228	SUPER1		26761831	26840208		800
RDEC1A044450	SUPER1		26851358	26878727	Splicing factor U2AF 50 kDa subunit	257
RDEC1A053346	SUPER1		26879374	26879523		163
RDEC1A000060	SUPER1		26879869	26885790	Mitochondrial uncoupling protein 4	294
RDEC1A034458	SUPER1		26891355	26899526	Mitochondrial uncoupling protein 4	308
RDEC1A042318	SUPER1		26900886	26924167	Mitochondrial uncoupling protein 4	364
RDEC1A039858	SUPER1		26938705	26946013		184
RDEC1A009928	SUPER1		26947921	26953549	Scavenger receptor class F member 1	414
RDEC1A040203	SUPER1		26966638	26984245		414
RDEC1A051121	SUPER1		27014963	27068878	Phosphatidylinositol 3,4,5-trisphosphate 3-phosphatase and dual-specificity protein phosphatase PTEN	98
RDEC1A028621	SUPER1		27083947	27214301	Vitamin K-dependent gamma-carboxylase	793
RDEC1A038851	SUPER1		27226282	27238348	Transcription factor MafG	77
RDEC1A046369	SUPER1		27238380	27239137		451
RDEC1A014731	SUPER1		27249723	27370575	Delphilin	1183
RDEC1A005619	SUPER1		27396515	27396886	Delphilin	123
RDEC1A013474	SUPER1		27397778	27420857	Protein phosphatase 1 regulatory subunit 7	681
RDEC1A042976	SUPER1		27442910	27444945		128
RDEC1A044991	SUPER1		27489386	27501415	Monocarboxylate transporter 2	84
RDEC1A010720	SUPER1		27508349	27513627		299
RDEC1A042688	SUPER1		27527568	27530668		166
RDEC1A008693	SUPER1		27533287	27536155		327
RDEC1A038272	SUPER1		27550052	27552676		576
RDEC1A003729	SUPER1		27565820	27566632		231
RDEC1A025494	SUPER1		27608378	27677562		346
RDEC1A018232	SUPER1		27707577	27708695	Neuronal acetylcholine receptor subunit alpha-7	372
RDEC1A007590	SUPER1		27712664	27713803	Neuronal acetylcholine receptor subunit alpha-7	379
RDEC1A024201	SUPER1		27715423	27716457	Neuronal acetylcholine receptor subunit alpha-7	344
RDEC1A018838	SUPER1		27724845	27726080	5-hydroxytryptamine receptor 3A	411
RDEC1A025054	SUPER1		27737779	27746499	Collagen alpha-5(VI) chain	469
RDEC1A020713	SUPER1		27779449	27780552	Growth hormone secretagogue receptor type 1	367
RDEC1A012673	SUPER1		27853095	27975500	Signal peptide, CUB and EGF-like domain-containing protein 3	3919
RDEC1A034382	SUPER1		27977974	28105495	Fibropellin-1	321
RDEC1A040478	SUPER1		28115522	28119400	Peroxisomal N(1)-acetyl-spermine/spermidine oxidase	294
RDEC1A022874	SUPER1		28125504	28139356	Spermine oxidase	476
RDEC1A028724	SUPER1		28142628	28146364	3-mercaptopyruvate sulfurtransferase	299
RDEC1A041087	SUPER1		28146571	28161024	NAD-dependent protein deacetylase sirtuin-7	195
RDEC1A032966	SUPER1		28176329	28225055	Sonic hedgehog protein	964
RDEC1A001286	SUPER1		28181615	28192795	Galactosylceramide sulfotransferase	428
RDEC1A052388	SUPER1		28196912	28202480	Galactosylceramide sulfotransferase	598
RDEC1A009997	SUPER1		28236631	28252830	Galactosylceramide sulfotransferase	501
RDEC1A044413	SUPER1		28257180	28263035	Galactosylceramide sulfotransferase	868
RDEC1A022758	SUPER1		28286759	28287988	Galactose-3-O-sulfotransferase 3	409
RDEC1A003070	SUPER1		28309528	28346411		606
RDEC1A033847	SUPER1		28357699	28359062		83
RDEC1A014766	SUPER1		28370676	28410399	Cysteine-rich protein 1	116
RDEC1A046508	SUPER1		28472608	28479999	Acetylcholine receptor subunit delta	85
RDEC1A000879	SUPER1		28487181	28487690		169
RDEC1A022884	SUPER1		28487713	28489045		123
RDEC1A014804	SUPER1		28491252	28492636		140
RDEC1A017184	SUPER1		28543888	28548310	Plasminogen	266
RDEC1A003162	SUPER1		28606585	28607729		137
RDEC1A006522	SUPER1		28758123	28771344		160
RDEC1A025240	SUPER1		28887272	28899798		129
RDEC1A040967	SUPER1		28919173	28931025		74
RDEC1A006668	SUPER1		28950722	28953076		127
RDEC1A028531	SUPER1		29142019	29150573	Mitochondrial glycine transporter	283
RDEC1A036024	SUPER1		29161020	29211833	H(+)/Cl(-) exchange transporter 7	192
RDEC1A017798	SUPER1		29231058	29265179		166
RDEC1A050249	SUPER1		29329466	29341193		356
RDEC1A047271	SUPER1		29358136	29358603	Proline-rich transmembrane protein 1	670
RDEC1A011997	SUPER1		29368078	29368299		73
RDEC1A008979	SUPER1		29387018	29397262		90
RDEC1A014805	SUPER1		29398785	29399195		136
RDEC1A023466	SUPER1		29399240	29400368		252
RDEC1A029937	SUPER1		29431345	29442892		168
RDEC1A038763	SUPER1		29441825	29442157		1173
RDEC1A031038	SUPER1		29443258	29464232	Bifunctional apoptosis regulator	438
RDEC1A033893	SUPER1		29466810	29529247	Poly(A)-specific ribonuclease PARN	117
RDEC1A016655	SUPER1		29584750	29585481	UDP-D-xylose:L-fucose alpha-1,3-D-xylosyltransferase	243
RDEC1A025318	SUPER1		29590370	29591397		112
RDEC1A001406	SUPER1		29599219	29603119		98
RDEC1A019612	SUPER1		29606219	29625049	Rhomboid-related protein 3	390
RDEC1A052129	SUPER1		29626807	29629694		319
RDEC1A049153	SUPER1		29635641	29639549		3136
RDEC1A037022	SUPER1		29655566	29874741	Calcium-dependent protein kinase C	398
RDEC1A043057	SUPER1		29885700	29920382	Bone morphogenetic protein receptor type-1B	61
RDEC1A002351	SUPER1		29924236	29931459	Serine/threonine-protein kinase PAK 1	364
RDEC1A021295	SUPER1		29947085	29949284		139
RDEC1A040661	SUPER1		29953600	29957561	Serine/threonine-protein kinase PAK 1	1886
RDEC1A036073	SUPER1		29960818	29992319	Protein N-terminal asparagine amidohydrolase	847
RDEC1A002329	SUPER1		30005847	30011648	Small ribosomal subunit protein uS2	310
RDEC1A051145	SUPER1		30025685	30043203	Small ribosomal subunit protein uS2	1195
RDEC1A016808	SUPER1		30045833	30080918		233
RDEC1A013933	SUPER1		30087687	30102527	Eukaryotic translation initiation factor 3 subunit D	557
RDEC1A032201	SUPER1		30106710	30107657	Low affinity immunoglobulin epsilon Fc receptor	315
RDEC1A029022	SUPER1		30111457	30113277		606
RDEC1A047547	SUPER1		30124596	30125195		124
RDEC1A000583	SUPER1		30135991	30137367		458
RDEC1A035100	SUPER1		30147493	30199686	Wings apart-like protein homolog	471
RDEC1A046173	SUPER1		30303521	30307162	Zinc finger protein Noc	1753
RDEC1A052759	SUPER1		30356316	30359375	Zinc finger protein Noc	118
RDEC1A003272	SUPER1		30394168	30414009	Solute carrier family 25 member 16	318
RDEC1A037738	SUPER1		30423569	30428991	D-beta-hydroxybutyrate dehydrogenase, mitochondrial	404
RDEC1A034978	SUPER1		30427499	30428119	Gamma-aminobutyric acid type B receptor subunit 2	184
RDEC1A015595	SUPER1		30429647	30448609	D-beta-hydroxybutyrate dehydrogenase, mitochondrial	484
RDEC1A026327	SUPER1		30455140	30458963	D-beta-hydroxybutyrate dehydrogenase, mitochondrial	361
RDEC1A050965	SUPER1		30467281	30499045	Isovaleryl-CoA dehydrogenase, mitochondrial	440
RDEC1A015868	SUPER1		30509852	30512569	CREB/ATF bZIP transcription factor	378
RDEC1A036624	SUPER1		30519106	30525381	Cyclic GMP-AMP synthase-like receptor 1	548
RDEC1A000416	SUPER1		30525609	30544451	Peroxisomal membrane protein PMP34	338
RDEC1A048808	SUPER1		30551204	30583823	Synaptopodin-2	439
RDEC1A052853	SUPER1		30594179	30594697		394
RDEC1A033590	SUPER1		30594992	30595396		1560
RDEC1A037776	SUPER1		30595807	30596028		343
RDEC1A032621	SUPER1		30608086	30735173	Sorbin and SH3 domain-containing protein 1	1908
RDEC1A023142	SUPER1		30721809	30722006		65
RDEC1A021845	SUPER1		30735594	30774569	Rap1 GTPase-GDP dissociation stimulator 1-B	639
RDEC1A040445	SUPER1		30774734	30782298	Ankyrin repeat and SOCS box protein 13	167
RDEC1A007015	SUPER1		30783102	30788915	Cytochrome P450 3A12	496
RDEC1A031844	SUPER1		30801246	30811339	H/ACA ribonucleoprotein complex subunit 1	224
RDEC1A021246	SUPER1		30830166	30840143	ER lumen protein-retaining receptor 2	212
RDEC1A017303	SUPER1		30871439	30882557		454
RDEC1A008700	SUPER1		30883677	30914796		371
RDEC1A012727	SUPER1		30893927	30895591	OVARIAN TUMOR DOMAIN-containing deubiquitinating enzyme 9	509
RDEC1A051764	SUPER1		30915210	30927327		183
RDEC1A022833	SUPER1		30933209	30951038		257
RDEC1A008177	SUPER1		30953790	30964938		227
RDEC1A051337	SUPER1		30972525	30988108		353
RDEC1A043143	SUPER1		31001614	31025962		190
RDEC1A034080	SUPER1		31045055	31060413		102
RDEC1A001562	SUPER1		31063470	31075463		397
RDEC1A021688	SUPER1		31077402	31101378	Bifunctional polynucleotide phosphatase/kinase	322
RDEC1A011769	SUPER1		31101507	31119000	G patch domain and ankyrin repeat-containing protein 1	396
RDEC1A033040	SUPER1		31129432	31168333	Protein TASOR	2813
RDEC1A023603	SUPER1		31175479	31192599	Hormone-sensitive lipase	195
RDEC1A044811	SUPER1		31194317	31215103	Programmed cell death protein 6	374
RDEC1A003710	SUPER1		31220877	31223406	Plasma kallikrein	99
RDEC1A047221	SUPER1		31223005	31231338		528
RDEC1A043033	SUPER1		31233116	31264858	Neurotrypsin	433
RDEC1A008841	SUPER1		31269670	31294690	Cytochrome c oxidase assembly protein COX18, mitochondrial	363
RDEC1A004824	SUPER1		31320005	31339296		2328
RDEC1A053270	SUPER1		31345642	31360350	Ceramide kinase	268
RDEC1A019140	SUPER1		31360364	31372939	Double-strand break repair protein MRE11	686
RDEC1A038689	SUPER1		31373707	31412854	Ubiquitin carboxyl-terminal hydrolase 7	162
RDEC1A047873	SUPER1		31427557	31434966	Small ribosomal subunit protein uS5	404
RDEC1A053535	SUPER1		31445099	31572993		1206
RDEC1A028078	SUPER1		31516175	31526758	BTB/POZ domain-containing protein 17	394
RDEC1A016610	SUPER1		31575463	31577704		457
RDEC1A036884	SUPER1		31582503	31605895	UBX domain-containing protein 8	694
RDEC1A004349	SUPER1		31606108	31618892	S-adenosylmethionine synthase isoform type-2	413
RDEC1A025436	SUPER1		31630962	31639366	Diphthine methyltransferase	359
RDEC1A017194	SUPER1		31644681	31645070	Cyclin-dependent kinase 2-associated protein 2	129
RDEC1A001247	SUPER1		31657291	31671882	Golgi to ER traffic protein 4 homolog	328
RDEC1A045929	SUPER1		31684132	31685649	Interferon regulatory factor 2	196
RDEC1A043362	SUPER1		31687186	31688235		769
RDEC1A042634	SUPER1		31695626	31696570		51
RDEC1A046960	SUPER1		31701387	31740648	Sodium-dependent multivitamin transporter	107
RDEC1A004934	SUPER1		31752473	31752883		136
RDEC1A008786	SUPER1		31759743	31760642		299
RDEC1A013131	SUPER1		31779838	31780533		231
RDEC1A017792	SUPER1		31799413	31800174		253
RDEC1A052183	SUPER1		31801731	31802417		471
RDEC1A032813	SUPER1		31807096	31811191	Heterogeneous nuclear ribonucleoprotein K	393
RDEC1A007220	SUPER1		31811888	31817504	Neuropeptide FF receptor 2	376
RDEC1A041784	SUPER1		31822721	31823609		2957
RDEC1A017842	SUPER1		31824062	31885611	Probable ATP-dependent RNA helicase DDX46	993
RDEC1A014091	SUPER1		31933801	31938479		751
RDEC1A023360	SUPER1		31938526	31939296		256
RDEC1A045249	SUPER1		32035072	32044043	Toll-like receptor 4	198
RDEC1A047592	SUPER1		32094269	32094976		763
RDEC1A030209	SUPER1		32114441	32115621	NudC domain-containing protein 1	364
RDEC1A039493	SUPER1		32115645	32119919	Retrovirus-related Pol polyprotein from transposon 412	952
RDEC1A044637	SUPER1		32204097	32204423		340
RDEC1A023739	SUPER1		32280850	32282844	Substance-K receptor	151
RDEC1A049828	SUPER1		32351511	32367073		219
RDEC1A040740	SUPER1		32530429	32540699		648
RDEC1A019707	SUPER1		32557647	32616226	Chondroitin sulfate N-acetylgalactosaminyltransferase 2	553
RDEC1A052565	SUPER1		32628667	32645316	Phosphoinositide 3-kinase adapter protein 1	235
RDEC1A004846	SUPER1		32645293	32663845	Small ribosomal subunit protein uS3m	207
RDEC1A037684	SUPER1		32674893	32683584	mRNA turnover protein 4 homolog	417
RDEC1A042170	SUPER1		32683645	32691049		1756
RDEC1A051025	SUPER1		32692672	32706526	WD repeat domain phosphoinositide-interacting protein 3	206
RDEC1A014078	SUPER1		32706673	32714201	Enoyl-CoA hydratase, mitochondrial	295
RDEC1A022723	SUPER1		32716510	32743705	GEL complex subunit OPTI	863
RDEC1A025577	SUPER1		32746331	32760228	KAT8 regulatory NSL complex subunit 3	1266
RDEC1A022599	SUPER1		32765628	32766686	Zinc transporter ZIP3	352
RDEC1A010027	SUPER1		32871690	32895154		370
RDEC1A007168	SUPER1		32995515	32995797		94
RDEC1A014980	SUPER1		33019450	33032603		89
RDEC1A032787	SUPER1		33073135	33073665		176
RDEC1A033522	SUPER1		33074080	33075837	Retrovirus-related Pol polyprotein from transposon 17.6	419
RDEC1A018016	SUPER1		33076006	33076973	Pro-Pol polyprotein	155
RDEC1A025468	SUPER1		33082847	33083125		92
RDEC1A016589	SUPER1		33103664	33104767	E3 ubiquitin-protein ligase RNF135	208
RDEC1A003924	SUPER1		33212044	33212409		121
RDEC1A037781	SUPER1		33212758	33213849		566
RDEC1A032586	SUPER1		33214197	33214994		106
RDEC1A022610	SUPER1		33217431	33217961	Zinc finger protein 19	86
RDEC1A017034	SUPER1		33287188	33304672	DNA replication licensing factor mcm7	680
RDEC1A014651	SUPER1		33325444	33330964		263
RDEC1A009604	SUPER1		33343854	33354334		94
RDEC1A027258	SUPER1		33395120	33411879		158
RDEC1A048309	SUPER1		33492765	33497690	Retrovirus-related Pol polyprotein from transposon 17.6	135
RDEC1A018436	SUPER1		33586843	33587250		135
RDEC1A039497	SUPER1		33619947	33620366		289
RDEC1A015394	SUPER1		33659654	33671337	Tachykinin-like peptides receptor 99D	423
RDEC1A036056	SUPER1		33973751	33992397		166
RDEC1A027465	SUPER1		34067417	34067845		142
RDEC1A048324	SUPER1		34070997	34071335		1045
RDEC1A026428	SUPER1		34071569	34072431		170
RDEC1A013642	SUPER1		34095667	34096254		77
RDEC1A011178	SUPER1		34222627	34238301	Neuronal acetylcholine receptor subunit alpha-10	254
RDEC1A005089	SUPER1		34243765	34244697		110
RDEC1A016777	SUPER1		34247577	34268531	Carbohydrate sulfotransferase 15	802
RDEC1A037931	SUPER1		34268561	34285852	tRNA-splicing endonuclease subunit Sen54	315
RDEC1A036901	SUPER1		34291081	34361841	Nuclear receptor subfamily 1 group D member 2	136
RDEC1A017846	SUPER1		34361879	34416100	Glutathione S-transferase omega-1	540
RDEC1A049091	SUPER1		34422485	34466346	5'-3' DNA helicase ZGRF1	391
RDEC1A029687	SUPER1		34466382	34508916	5'-3' DNA helicase ZGRF1	2192
RDEC1A014742	SUPER1		34510308	34512008	D(1A) dopamine receptor	566
RDEC1A022606	SUPER1		34777087	34810244	Aconitate hydratase, mitochondrial	789
RDEC1A026574	SUPER1		34814125	34815120	Zinc transporter ZIP3	331
RDEC1A005971	SUPER1		34828217	34828834	Zinc transporter ZIP3	205
RDEC1A030932	SUPER1		34830548	34841136		442
RDEC1A038875	SUPER1		34842100	34865886	COP9 signalosome complex subunit 1	589
RDEC1A040941	SUPER1		34858850	34859922	Zinc finger protein 14	494
RDEC1A052530	SUPER1		34871980	34905087	Arrestin domain-containing protein 3	2482
RDEC1A032901	SUPER1		34910405	34959575		743
RDEC1A037048	SUPER1		34958631	34964113		517
RDEC1A049002	SUPER1		34969480	34986517		151
RDEC1A028728	SUPER1		34988184	35013611	DNA polymerase subunit gamma-2	307
RDEC1A034198	SUPER1		35014370	35071748	Aprataxin and PNK-like factor	458
RDEC1A014890	SUPER1		35074470	35080534	Double C2-like domain-containing protein beta	120
RDEC1A046911	SUPER1		35096024	35146395	Dolichyl-diphosphooligosaccharide--protein glycosyltransferase subunit 1	275
RDEC1A027739	SUPER1		35148212	35171752	Carboxypeptidase E	512
RDEC1A024336	SUPER1		35179022	35204388	Transcription factor 20	1585
RDEC1A004027	SUPER1		35220086	35300157	Myosin heavy chain, non-muscle	1980
RDEC1A036286	SUPER1		35318531	35327440	Glycine-rich domain-containing protein 2	819
RDEC1A015205	SUPER1		35340607	35342463	Inter-alpha-trypsin inhibitor heavy chain H4	618
RDEC1A023158	SUPER1		35358952	35360898	Inter-alpha-trypsin inhibitor heavy chain H4	648
RDEC1A002154	SUPER1		35386633	35387177		111
RDEC1A034961	SUPER1		35388736	35460351	Solute carrier family 22 member 4	647
RDEC1A014192	SUPER1		35489455	35490775		238
RDEC1A017456	SUPER1		35522817	35531122	Zinc finger CCHC domain-containing protein 7	818
RDEC1A025913	SUPER1		35539768	35563704		485
RDEC1A052501	SUPER1		35572688	35578521		91
RDEC1A033463	SUPER1		35593454	35612839		159
RDEC1A037366	SUPER1		35634435	35636384	Inter-alpha-trypsin inhibitor heavy chain H4	262
RDEC1A018076	SUPER1		35650684	35681073	3-phosphoinositide-dependent protein kinase 1	461
RDEC1A016139	SUPER1		35681549	35771605	Myocardin-related transcription factor B	1757
RDEC1A020139	SUPER1		35777084	35795783	AP-4 complex accessory subunit Tepsin	439
RDEC1A000967	SUPER1		35804677	35826690	Protein TBATA	430
RDEC1A019086	SUPER1		35833627	35844327	tRNA methyltransferase 10 homolog A	378
RDEC1A018039	SUPER1		35844491	35873259	Microsomal triglyceride transfer protein large subunit	888
RDEC1A022849	SUPER1		35875716	35888774	Cell division cycle protein 20 homolog	224
RDEC1A036685	SUPER1		35893786	35921890	Desumoylating isopeptidase 1	92
RDEC1A016036	SUPER1		35999393	36040166	Ras-related protein Rab-37	235
RDEC1A053497	SUPER1		36046272	36109161	DNA ligase 1	1011
RDEC1A051250	SUPER1		36088795	36091053	Otolin-1	1055
RDEC1A039866	SUPER1		36121874	36134518	ATPase ASNA1 homolog	1931
RDEC1A013520	SUPER1		36136804	36140681	Agrin	272
RDEC1A023238	SUPER1		36235608	36250802	Decapping and exoribonuclease protein	369
RDEC1A002382	SUPER1		36250951	36275190	Dual specificity mitogen-activated protein kinase kinase 4	414
RDEC1A011287	SUPER1		36277535	36360488	Prominin-1-A	952
RDEC1A033096	SUPER1		36360953	36378610	Lysine-specific histone demethylase 1A	772
RDEC1A052362	SUPER1		36382417	36392091	Large ribosomal subunit protein eL34	162
RDEC1A046790	SUPER1		36394189	36408103	Progestin and adipoQ receptor family member 3	101
RDEC1A012334	SUPER1		36409093	36412905		135
RDEC1A006702	SUPER1		36426825	36442083	tRNA-dihydrouridine(16/17) synthase [NAD(P)(+)]-like	513
RDEC1A002447	SUPER1		36443418	36448948	Serum paraoxonase/arylesterase 1	133
RDEC1A021997	SUPER1		36450098	36492467	PRKCA-binding protein	427
RDEC1A011422	SUPER1		36520332	36530427	RYamide receptor	1387
RDEC1A012331	SUPER1		36544130	36545866	Kelch-like protein 24	578
RDEC1A000111	SUPER1		36572945	36573337		130
RDEC1A040101	SUPER1		36573838	36574236		51
RDEC1A036195	SUPER1		36596271	36602365	GTP-binding protein Rhes	162
RDEC1A008593	SUPER1		36638436	36646973	GTP-binding protein Rhes	218
RDEC1A051290	SUPER1		36681536	36682315		109
RDEC1A017197	SUPER1		36853436	36863087	GTP-binding protein Rhes	219
RDEC1A012986	SUPER1		36876200	36876859	GTP-binding protein Rhes	219
RDEC1A009101	SUPER1		36906786	36956838	GTP-binding protein Rhes	229
RDEC1A014677	SUPER1		36980430	36981590	Lysosomal proton-coupled steroid conjugate and bile acid symporter SLC46A3	386
RDEC1A016823	SUPER1		36992800	36995095		223
RDEC1A029857	SUPER1		37002676	37007592	Ubiquitin carboxyl-terminal hydrolase 36	425
RDEC1A023964	SUPER1		37011005	37014274		315
RDEC1A041937	SUPER1		37035129	37039735	Zinc finger protein 239	95
RDEC1A054326	SUPER1		37041810	37049563	Large ribosomal subunit protein uL23	406
RDEC1A044423	SUPER1		37071128	37076330	Equilibrative nucleobase transporter 1	530
RDEC1A038908	SUPER1		37078728	37085581	Solute carrier family 22 member 4	431
RDEC1A036014	SUPER1		37091523	37091861		577
RDEC1A030113	SUPER1		37103556	37109402	Organic cation/carnitine transporter 2	494
RDEC1A020563	SUPER1		37109945	37113272		119
RDEC1A041407	SUPER1		37118705	37119942	RYamide receptor	1213
RDEC1A008355	SUPER1		37233159	37278914	Transmembrane protein 115	525
RDEC1A029998	SUPER1		37282359	37327041	Type-1 angiotensin II receptor-associated protein	886
RDEC1A050177	SUPER1		37326386	37340640	BRISC and BRCA1-A complex member 2	179
RDEC1A017672	SUPER1		37351959	37359506	Cyclic GMP-AMP synthase-like receptor 2	461
RDEC1A038778	SUPER1		37368240	37369898	Kelch-like protein 24a	654
RDEC1A027122	SUPER1		37372637	37382631	Neurotrypsin	375
RDEC1A014835	SUPER1		37385148	37387920	Rhodopsin, GQ-coupled	588
RDEC1A035845	SUPER1		37400708	37403784		800
RDEC1A003214	SUPER1		37442859	37455811	Arginine-specific demethylase JMJ22	325
RDEC1A018817	SUPER1		37461360	37507661	Intraflagellar transport protein 140 homolog	1492
RDEC1A016469	SUPER1		37511094	37541809		193
RDEC1A007299	SUPER1		37554844	37657065		195
RDEC1A021853	SUPER1		37705429	37706649	Cerebellin-1	206
RDEC1A043448	SUPER1		37708872	37718968		69
RDEC1A010104	SUPER1		37719075	37740404	Polymerase delta-interacting protein 3	675
RDEC1A004483	SUPER1		37742267	37743538		215
RDEC1A007756	SUPER1		37767430	37771752		548
RDEC1A051932	SUPER1		37771778	37774466		478
RDEC1A049318	SUPER1		37781598	37790098	Protein TANC2	54
RDEC1A024483	SUPER1		37866908	37877642		105
RDEC1A045256	SUPER1		37917490	37940949		70
RDEC1A012951	SUPER1		37941077	37952725		386
RDEC1A049518	SUPER1		38059868	38062320	NUAK family SNF1-like kinase 2	232
RDEC1A054466	SUPER1		38190586	38192206		109
RDEC1A029094	SUPER1		38205296	38217687	HUWE1-associated protein modifying stress responses	261
RDEC1A039340	SUPER1		38223515	38224690		109
RDEC1A006563	SUPER1		38226637	38227512		291
RDEC1A021053	SUPER1		38231442	38238786	Probable RNA-directed DNA polymerase from transposon X-element	555
RDEC1A017528	SUPER1		38239637	38240770	Carbohydrate sulfotransferase 8	377
RDEC1A026623	SUPER1		38247803	38249932	Carbohydrate sulfotransferase 8	418
RDEC1A052846	SUPER1		38263297	38266830		125
RDEC1A005356	SUPER1		38280818	38282628		560
RDEC1A007969	SUPER1		38285114	38295315	Carbohydrate sulfotransferase 8	406
RDEC1A013879	SUPER1		38290425	38295315		481
RDEC1A026780	SUPER1		38315483	38318238		235
RDEC1A036007	SUPER1		38334278	38347605		305
RDEC1A024944	SUPER1		38349363	38351976		223
RDEC1A030816	SUPER1		38353398	38354354	Octopamine receptor beta-2R	318
RDEC1A031235	SUPER1		38356283	38359597		425
RDEC1A051360	SUPER1		38360604	38379056		803
RDEC1A042152	SUPER1		38380339	38380842		897
RDEC1A009371	SUPER1		38381137	38386708		294
RDEC1A000144	SUPER1		38387760	38408641	BRCA1-A complex subunit Abraxas 1	529
RDEC1A020966	SUPER1		38408836	38414734	Large ribosomal subunit protein bL27m	146
RDEC1A009331	SUPER1		38441417	38483562	Ankyrin-3	567
RDEC1A042135	SUPER1		38502376	38519816		129
RDEC1A047652	SUPER1		38525146	38528263		2738
RDEC1A026804	SUPER1		38532865	38537528		224
RDEC1A021630	SUPER1		38543370	38547079		511
RDEC1A040592	SUPER1		38557916	38558203		1066
RDEC1A043588	SUPER1		38644935	38665167	UPF0764 protein C16orf89 homolog	622
RDEC1A029055	SUPER1		38667400	38682573	Carbohydrate sulfotransferase 9	413
RDEC1A005841	SUPER1		38682985	38694910	T-box transcription factor TBX1	1897
RDEC1A038560	SUPER1		38694068	38709507	Probable ATP-dependent RNA helicase DDX47	239
RDEC1A017282	SUPER1		38713621	38735245	Sodium/calcium exchanger 2	846
RDEC1A051629	SUPER1		38737620	38747907	NHP2-like protein 1	672
RDEC1A028725	SUPER1		38748245	38762066	Programmed cell death protein 5	342
RDEC1A009602	SUPER1		38761793	38787938	Long-chain-fatty-acid--CoA ligase 1	685
RDEC1A011152	SUPER1		38791909	38798535		333
RDEC1A018384	SUPER1		38804891	38807616	Plasminogen	274
RDEC1A015584	SUPER1		38832538	38846847	E3 SUMO-protein ligase ZBED1	628
RDEC1A030217	SUPER1		38926361	38940412	Ectoderm-neural cortex protein 1	220
RDEC1A035068	SUPER1		39031583	39031894		132
RDEC1A042264	SUPER1		39454200	39477129	AP-1 complex-associated regulatory protein	85
RDEC1A052744	SUPER1		39487035	39523469	Protein transport protein Sec24B	76
RDEC1A000599	SUPER1		39540253	39542169	ATP synthase subunit delta, mitochondrial	440
RDEC1A023256	SUPER1		39611633	39612025		130
RDEC1A038041	SUPER1		39613054	39614652		275
RDEC1A038603	SUPER1		39655011	39666415	Heat shock 70 kDa protein 12A	341
RDEC1A046161	SUPER1		39688105	39836620		473
RDEC1A021571	SUPER1		39959932	40014489	Zinc transporter ZIP11	336
RDEC1A005466	SUPER1		40017558	40059369	Protein Dok-7	1631
RDEC1A047830	SUPER1		40060463	40108607	V-type proton ATPase 116 kDa subunit a 1	308
RDEC1A031947	SUPER1		40155025	40157202		165
RDEC1A036065	SUPER1		40368923	40371340		1156
RDEC1A014935	SUPER1		40441445	40459747	Heparan sulfate glucosamine 3-O-sulfotransferase 3B1	390
RDEC1A049072	SUPER1		40480788	40480955		129
RDEC1A002933	SUPER1		40482239	40484457		226
RDEC1A045007	SUPER1		40627651	40632938		932
RDEC1A023896	SUPER1		40759519	40768628	Hemicentin-1	462
RDEC1A030970	SUPER1		40774449	40794620		213
RDEC1A010343	SUPER1		40795044	40800258	Annexin A7	331
RDEC1A053920	SUPER1		41099290	41221065	U3 small nucleolar RNA-associated protein 6 homolog	586
RDEC1A053179	SUPER1		41141339	41172337		144
RDEC1A028225	SUPER1		41222150	41246189	Ficolin-1	1197
RDEC1A048980	SUPER1		41252104	41272368	RING finger protein unkempt homolog	871
RDEC1A028259	SUPER1		41277131	41283263	Probable methyltransferase-like protein 24	305
RDEC1A051171	SUPER1		41291881	41301986	Luc7-like protein 3	673
RDEC1A042376	SUPER1		41304244	41325613	Eukaryotic peptide chain release factor GTP-binding subunit ERF3A	84
RDEC1A009421	SUPER1		41326920	41340254	Aconitate hydratase, mitochondrial	343
RDEC1A000031	SUPER1		41440537	41455185		92
RDEC1A034472	SUPER1		41505785	41578169	Tyrosine-protein phosphatase non-receptor type 13	976
RDEC1A026451	SUPER1		41576468	41579013	E3 ubiquitin-protein ligase TRIM33	772
RDEC1A017189	SUPER1		41579904	41582563		572
RDEC1A038463	SUPER1		41586151	41589279		1630
RDEC1A029034	SUPER1		41604686	41611101		339
RDEC1A049334	SUPER1		41614349	41630014		872
RDEC1A045711	SUPER1		41637162	41639361		679
RDEC1A039669	SUPER1		41646032	41648653		133
RDEC1A030780	SUPER1		41665888	41670685	Anaphase-promoting complex subunit 16	86
RDEC1A024918	SUPER1		41674624	41678367		807
RDEC1A015296	SUPER1		41682320	41687951		1546
RDEC1A009401	SUPER1		41693026	41696720		653
RDEC1A001601	SUPER1		41696821	41698864		357
RDEC1A047705	SUPER1		41705149	41707800		402
RDEC1A053181	SUPER1		41712247	41713173		299
RDEC1A044157	SUPER1		41718592	41719635		984
RDEC1A009043	SUPER1		41724869	41727960		571
RDEC1A051739	SUPER1		41728983	41731901		202
RDEC1A003967	SUPER1		41736224	41744851		971
RDEC1A053802	SUPER1		41753042	41781600	F-box/LRR-repeat protein 16	463
RDEC1A034596	SUPER1		41890136	41892792	Cytochrome P450 1A2	263
RDEC1A040747	SUPER1		41898917	41909292	Cytochrome P450 1A1	740
RDEC1A049455	SUPER1		41917259	41922111	Cytochrome P450 1A1	1206
RDEC1A038184	SUPER1		41945195	41966834	DNA-directed RNA polymerase III subunit RPC8	401
RDEC1A044183	SUPER1		41967039	41974548	Multiple inositol polyphosphate phosphatase 1	398
RDEC1A024043	SUPER1		41975329	41991273	DNA-directed RNA polymerase III subunit RPC4	387
RDEC1A033338	SUPER1		41995087	41998874	F-box/LRR-repeat protein 15	328
RDEC1A029112	SUPER1		42003449	42009052	Putative serine/threonine-protein kinase/receptor R831	213
RDEC1A044364	SUPER1		42011622	42013602		416
RDEC1A015965	SUPER1		42013694	42022866	Serine O-succinyltransferase	180
RDEC1A048649	SUPER1		42027412	42028479		563
RDEC1A032402	SUPER1		42028826	42076246	Alpha-1,3/1,6-mannosyltransferase ALG2	1072
RDEC1A034782	SUPER1		42078325	42081967		236
RDEC1A004524	SUPER1		42091145	42099414	Synaptosomal-associated protein 47	556
RDEC1A012976	SUPER1		42102569	42103545	Small ribosomal subunit protein mS35	247
RDEC1A048830	SUPER1		42103616	42104476		149
RDEC1A053861	SUPER1		42106788	42164539	Cilia- and flagella-associated protein 337	1204
RDEC1A018056	SUPER1		42166289	42170042		67
RDEC1A036506	SUPER1		42180633	42198366	Cytochrome b-245 chaperone 1 homolog	162
RDEC1A015610	SUPER1		42198215	42224131	Hexosaminidase D	474
RDEC1A024700	SUPER1		42275039	42329659	Cadherin-23	1834
RDEC1A003560	SUPER1		42330030	42396362	Cadherin-87A	1924
RDEC1A011956	SUPER1		42421524	42431238		106
RDEC1A020917	SUPER1		42464728	42470027		109
RDEC1A020276	SUPER1		42475382	42478369	Heme-binding protein 2	212
RDEC1A000505	SUPER1		42480164	42505603	Stereocilin	718
RDEC1A008319	SUPER1		42508917	42573023	Stereocilin	1283
RDEC1A043017	SUPER1		42576067	42582828		112
RDEC1A050813	SUPER1		42581825	42582238		445
RDEC1A031092	SUPER1		42584522	42584820		65
RDEC1A039063	SUPER1		42587614	42590774		378
RDEC1A019994	SUPER1		42597950	42601908		929
RDEC1A010661	SUPER1		42602193	42602702		169
RDEC1A018554	SUPER1		42659150	42659323		57
RDEC1A027264	SUPER1		42663854	42693066	Adhesion G protein-coupled receptor L3	618
RDEC1A023264	SUPER1		42733464	42769840	Neurotrypsin	1146
RDEC1A042557	SUPER1		42770054	42770215		1852
RDEC1A027908	SUPER1		42805485	42835482	Neurotrypsin	1395
RDEC1A052885	SUPER1		42846650	42860860	Matrilin-2	106
RDEC1A043339	SUPER1		42866107	42891075	Scavenger receptor cysteine-rich domain superfamily protein	98
RDEC1A035979	SUPER1		42894404	42922627	Neurotrypsin	499
RDEC1A010113	SUPER1		42926837	42967986	Fibrillin-2	1374
RDEC1A023255	SUPER1		42981663	42984708		134
RDEC1A025344	SUPER1		43009001	43028860	Fibrillin-2	1430
RDEC1A032462	SUPER1		43044325	43062724	Matrilin-2	451
RDEC1A035318	SUPER1		43064941	43088321	Signal peptide, CUB and EGF-like domain-containing protein 1	371
RDEC1A042686	SUPER1		43091180	43104552	Calcium uptake protein 1, mitochondrial	193
RDEC1A029048	SUPER1		43109010	43149328	Scavenger receptor cysteine-rich domain superfamily protein	1587
RDEC1A021701	SUPER1		43149982	43154069		86
RDEC1A043922	SUPER1		43155112	43200924	Calcium uptake protein 1, mitochondrial	184
RDEC1A009802	SUPER1		43200929	43204106	Proliferating cell nuclear antigen	260
RDEC1A005242	SUPER1		43212889	43256623	E3 ubiquitin-protein ligase RBBP6	1846
RDEC1A024748	SUPER1		43270068	43280857		1135
RDEC1A020095	SUPER1		43281139	43294159	26S proteasome non-ATPase regulatory subunit 10	228
RDEC1A017673	SUPER1		43295126	43300336	Streptavidin-V2	106
RDEC1A038646	SUPER1		43307706	43328906	Carbohydrate sulfotransferase 15	492
RDEC1A006547	SUPER1		43354226	43357160	Beta-1,3-galactosyl-O-glycosyl-glycoprotein beta-1,6-N-acetylglucosaminyltransferase 3	473
RDEC1A020693	SUPER1		43358749	43394812		277
RDEC1A041552	SUPER1		43397218	43403248		282
RDEC1A008747	SUPER1		43414821	43415814		224
RDEC1A028710	SUPER1		43420474	43446101		237
RDEC1A033236	SUPER1		43463391	43463939		182
RDEC1A023612	SUPER1		43470623	43492527		352
RDEC1A021632	SUPER1		43494249	43498501	Fibropellin-3	489
RDEC1A043450	SUPER1		43501636	43513346	Troponin C	224
RDEC1A017597	SUPER1		43516733	43518026		104
RDEC1A001793	SUPER1		43518624	43524309		244
RDEC1A052904	SUPER1		43527397	43554978		84
RDEC1A054484	SUPER1		43559002	43563201		243
RDEC1A032500	SUPER1		43584796	43602269	Serine/threonine-protein phosphatase 2A catalytic subunit alpha isoform	310
RDEC1A026701	SUPER1		43610133	43615966	Small ribosomal subunit protein RACK1	318
RDEC1A020942	SUPER1		43621208	43636353		147
RDEC1A041530	SUPER1		43643911	43655158		337
RDEC1A017891	SUPER1		43719488	43741025	U4/U6 small nuclear ribonucleoprotein Prp31	496
RDEC1A050316	SUPER1		43746276	43816800	Tuberin	700
RDEC1A022885	SUPER1		43808290	43883757		213
RDEC1A002028	SUPER1		43890493	43912816	Laccase-5	198
RDEC1A007510	SUPER1		43985012	43985782	Galactoside 2-alpha-L-fucosyltransferase Sec1	256
RDEC1A040748	SUPER1		44009370	44038341	Galactoside 2-alpha-L-fucosyltransferase Sec1	806
RDEC1A053391	SUPER1		44054376	44064075	Small integral membrane protein 29	264
RDEC1A032293	SUPER1		44088277	44091244		497
RDEC1A038314	SUPER1		44095943	44101314	Zinc finger protein 112	285
RDEC1A017783	SUPER1		44107990	44117255		568
RDEC1A021281	SUPER1		44215396	44221874	Hemicentin-2	452
RDEC1A000433	SUPER1		44349118	44422728	Voltage-dependent calcium channel gamma-7 subunit	249
RDEC1A012505	SUPER1		44643785	44644132		115
RDEC1A045463	SUPER1		44680437	44701848		416
RDEC1A019000	SUPER1		44723113	44741271	von Willebrand factor D and EGF domain-containing protein	1426
RDEC1A023578	SUPER1		44741421	44792725	Deleted in malignant brain tumors 1 protein	3321
RDEC1A003782	SUPER1		44796279	44819465	von Willebrand factor D and EGF domain-containing protein	1426
RDEC1A016680	SUPER1		44819678	44874259	Deleted in malignant brain tumors 1 protein	3349
RDEC1A030946	SUPER1		44874312	44881293	YLP motif-containing protein 1	514
RDEC1A025376	SUPER1		44917489	44945956	Sodium-dependent multivitamin transporter	689
RDEC1A019357	SUPER1		44946785	44971977		272
RDEC1A011709	SUPER1		44976677	44979928		767
RDEC1A052823	SUPER1		44994299	44995993		362
RDEC1A018452	SUPER1		45000936	45028250	Golgin subfamily A member 1	1401
RDEC1A037754	SUPER1		45034383	45042006	Small ribosomal subunit protein uS4	560
RDEC1A003393	SUPER1		45103910	45118936	Integrator complex subunit 1	736
RDEC1A002321	SUPER1		45120986	45148389	Perlucin-like protein	1345
RDEC1A020909	SUPER1		45153769	45157579		153
RDEC1A040617	SUPER1		45159094	45160470		78
RDEC1A006391	SUPER1		45175720	45176844		374
RDEC1A032672	SUPER1		45176876	45177658		260
RDEC1A033598	SUPER1		45400636	45400854		840
RDEC1A040822	SUPER1		45554319	45569330	Synaptotagmin-15	1393
RDEC1A021461	SUPER1		45659461	45667939	Scavenger receptor cysteine-rich type 1 protein M160	477
RDEC1A023324	SUPER1		45790946	45795890	Cyclic GMP-AMP synthase-like receptor 2	625
RDEC1A010494	SUPER1		45804971	45808027	Cyclic GMP-AMP synthase-like receptor 2	557
RDEC1A017990	SUPER1		45815990	45820959	Cyclic GMP-AMP synthase-like receptor 2	679
RDEC1A025471	SUPER1		45825717	45879287	Pyridoxal 5'-phosphate synthase subunit SNZERR	848
RDEC1A032082	SUPER1		45882421	45913321	Intermembrane lipid transfer protein VPS13C	1051
RDEC1A038113	SUPER1		45917920	45920731		158
RDEC1A053960	SUPER1		45928131	45975158	Ubiquitin-conjugating enzyme E2-17 kDa	147
RDEC1A028545	SUPER1		45987680	46001768	THO complex subunit 4	277
RDEC1A054439	SUPER1		46002109	46040476	Regulator of G-protein signaling 7	230
RDEC1A054258	SUPER1		46043950	46073164	Cancer-related nucleoside-triphosphatase	621
RDEC1A053367	SUPER1		46088949	46107464	Protein-lysine N-methyltransferase EEF2KMT	437
RDEC1A032446	SUPER1		46111093	46120327	3-[(3aS,4S,7aS)-7a-methyl-1,5-dioxo-octahydro-1H-inden-4-yl]propanoyl:CoA ligase	240
RDEC1A038325	SUPER1		46121278	46128635	Sorbitol dehydrogenase	58
RDEC1A043870	SUPER1		46130947	46142522	Neuronal acetylcholine receptor subunit alpha-7	94
RDEC1A029512	SUPER1		46143920	46147989		296
RDEC1A000014	SUPER1		46150139	46160892	Autocrine proliferation repressor protein A	495
RDEC1A021041	SUPER1		46163551	46243081	Cadherin-23	1932
RDEC1A015372	SUPER1		46277267	46277611		114
RDEC1A036356	SUPER1		46278663	46281628		267
RDEC1A002767	SUPER1		46297293	46299285		92
RDEC1A050492	SUPER1		46302834	46303043		99
RDEC1A045796	SUPER1		46303557	46304237		307
RDEC1A013079	SUPER1		46309896	46314100	G2/M phase-specific E3 ubiquitin-protein ligase	262
RDEC1A033407	SUPER1		46323723	46325377		132
RDEC1A014109	SUPER1		46330308	46332022		152
RDEC1A023986	SUPER1		46384597	46428505	Ribosome biogenesis protein bop1	908
RDEC1A046812	SUPER1		46428670	46443242	Zinc finger and SCAN domain-containing protein 10	111
RDEC1A037853	SUPER1		46444275	46470492	Fatty acid synthase	419
RDEC1A000009	SUPER1		46479873	46481114		413
RDEC1A054018	SUPER1		46535208	46595461	Set1/Ash2 histone methyltransferase complex subunit ASH2	535
RDEC1A043361	SUPER1		46547445	46577932		175
RDEC1A037444	SUPER1		46599391	46641669		310
RDEC1A023075	SUPER1		46644930	46652834	Cleavage and polyadenylation specificity factor subunit 4	301
RDEC1A025399	SUPER1		46655730	46664283	Suppressor of SWI4 1 homolog	485
RDEC1A030883	SUPER1		46664303	46681357	Alpha-(1,3)-fucosyltransferase 10	470
RDEC1A052643	SUPER1		46688796	46752306	Polycystin-1-like protein 2	651
RDEC1A018533	SUPER1		46753691	46774314	Heat shock 70 kDa protein 12B	539
RDEC1A041582	SUPER1		46767628	46794643	Cytosolic Fe-S cluster assembly factor nubp1	229
RDEC1A007384	SUPER1		46799352	46811386	Heterogeneous nuclear ribonucleoprotein H	470
RDEC1A029187	SUPER1		46868112	46881011	MOB kinase activator 1B	236
RDEC1A021623	SUPER1		46900994	46902499		168
RDEC1A017797	SUPER1		46946173	46962977	Endothelin-converting enzyme homolog	827
RDEC1A009745	SUPER1		46986109	47000180	Endothelin-converting enzyme homolog	240
RDEC1A005395	SUPER1		47030880	47032017		192
RDEC1A017229	SUPER1		47032237	47033064	NAD(P) transhydrogenase, mitochondrial	275
RDEC1A040010	SUPER1		47046565	47063399		573
RDEC1A041976	SUPER1		47090221	47091075		302
RDEC1A034996	SUPER1		47100978	47105891		858
RDEC1A037573	SUPER1		47107706	47119139		177
RDEC1A054390	SUPER1		47121722	47153389	Adhesion G protein-coupled receptor L2	1717
RDEC1A018813	SUPER1		47187099	47190731		195
RDEC1A011592	SUPER1		47199137	47201646		172
RDEC1A001146	SUPER1		47221606	47273192	Sushi, von Willebrand factor type A, EGF and pentraxin domain-containing protein 1	2249
RDEC1A016568	SUPER1		47284937	47313086	Exportin-6	1139
RDEC1A000356	SUPER1		47316487	47321342		271
RDEC1A034563	SUPER1		47332885	47333211		308
RDEC1A044858	SUPER1		47381148	47409282	Voltage-dependent calcium channel gamma-7 subunit	369
RDEC1A052252	SUPER1		47512855	47513124		278
RDEC1A002522	SUPER1		47592127	47601535	Versican core protein	480
RDEC1A017336	SUPER1		47604109	47605010		99
RDEC1A014524	SUPER1		47613651	47629125	Furin-like protease kpc-1	659
RDEC1A021959	SUPER1		47636468	47643958	Polynucleotide 5'-hydroxyl-kinase NOL9	437
RDEC1A039620	SUPER1		47657290	47658126		209
RDEC1A041662	SUPER1		47662012	47670763	Gamma-interferon-inducible lysosomal thiol reductase	850
RDEC1A022572	SUPER1		47675208	47683928	Furin-1	681
RDEC1A029604	SUPER1		47692891	47720708	Zinc phosphodiesterase ELAC protein 2	871
RDEC1A010516	SUPER1		47752283	47754868	Toll-like receptor 4	861
RDEC1A017876	SUPER1		47802698	47813081	Cyclic GMP-AMP synthase-like receptor 2	718
RDEC1A051873	SUPER1		47819433	47824585	Neuromedin-K receptor	309
RDEC1A005995	SUPER1		48108560	48127458	WW domain-binding protein 2	265
RDEC1A013650	SUPER1		48128609	48148540		322
RDEC1A047921	SUPER1		48151714	48152932		201
RDEC1A001697	SUPER1		48158803	48177972	Annulin	391
RDEC1A029804	SUPER1		48212035	48230070	Acidic mammalian chitinase	656
RDEC1A045902	SUPER1		48242981	48264800	Chitotriosidase-1	262
RDEC1A008207	SUPER1		48293323	48317882	Acidic mammalian chitinase	776
RDEC1A003943	SUPER1		48317555	48322079	Chymotrypsinogen A	280
RDEC1A026088	SUPER1		48322949	48329682	Plasma kallikrein	283
RDEC1A015164	SUPER1		48342345	48342743		132
RDEC1A031243	SUPER1		48680221	48692363	Glutamate receptor ionotropic, NMDA 2B	956
RDEC1A002997	SUPER1		48785513	48788080	Toll-like receptor 4	855
RDEC1A048903	SUPER1		48806216	48810816	Toll-like receptor 4	810
RDEC1A035164	SUPER1		48866262	48866672		503
RDEC1A013091	SUPER1		48989909	48990933		135
RDEC1A002311	SUPER1		48991514	48991675		53
RDEC1A024664	SUPER1		49010568	49013839	G2/M phase-specific E3 ubiquitin-protein ligase	147
RDEC1A009236	SUPER1		49014481	49023261	G2/M phase-specific E3 ubiquitin-protein ligase	187
RDEC1A029827	SUPER1		49042829	49053868		121
RDEC1A021087	SUPER1		49179601	49203426	Putative nuclease HARBI1	358
RDEC1A040448	SUPER1		49205467	49215908		111
RDEC1A005064	SUPER1		49216925	49217671	P2X purinoceptor 7	103
RDEC1A039450	SUPER1		49217786	49221184		182
RDEC1A016743	SUPER1		49246742	49247092		116
RDEC1A028226	SUPER1		49303286	49307504		218
RDEC1A001338	SUPER1		49415491	49426596	Cytochrome c oxidase subunit 6B2	94
RDEC1A033871	SUPER1		49433621	49444093	Prostasin	51
RDEC1A025403	SUPER1		49450583	49457232	Enteropeptidase	272
RDEC1A004580	SUPER1		49458646	49468397	Chymotrypsin B	276
RDEC1A031582	SUPER1		49477791	49477952		53
RDEC1A010025	SUPER1		49481466	49489331	Carbohydrate sulfotransferase 1	402
RDEC1A043142	SUPER1		49503540	49507767	Receptor-type tyrosine-protein phosphatase mu	215
RDEC1A022552	SUPER1		49595006	49596639		336
RDEC1A049000	SUPER1		49597134	49597589	Retrovirus-related Pol polyprotein from transposon 17.6	692
RDEC1A040458	SUPER1		49598851	49603116		213
RDEC1A012133	SUPER1		49670703	49671128	Transposon Ty3-I Gag-Pol polyprotein	141
RDEC1A033209	SUPER1		49671511	49672005		128
RDEC1A026469	SUPER1		49695797	49698372	ADP-ribose glycohydrolase OARD1	99
RDEC1A017381	SUPER1		49703078	49724712	Protein dachsous	1530
RDEC1A011488	SUPER1		49729042	49730964		640
RDEC1A021876	SUPER1		49740803	49741351		182
RDEC1A041796	SUPER1		49745916	49746687		200
RDEC1A036377	SUPER1		49761563	49764356		670
RDEC1A026909	SUPER1		49768410	49768994		194
RDEC1A034041	SUPER1		49776127	49776690		408
RDEC1A024249	SUPER1		49785248	49785808		186
RDEC1A016548	SUPER1		49794252	49794854		200
RDEC1A008887	SUPER1		49810734	49811267		177
RDEC1A001079	SUPER1		49825613	49826347	5-hydroxytryptamine receptor 1	244
RDEC1A019543	SUPER1		49834044	49838008		290
RDEC1A011765	SUPER1		49872043	49872744	Alpha-1A adrenergic receptor	233
RDEC1A004411	SUPER1		49897970	49930940	CCN family member 1	454
RDEC1A051613	SUPER1		50050876	50051910		325
RDEC1A017973	SUPER1		50077158	50077323	Alpha-1D adrenergic receptor	55
RDEC1A022304	SUPER1		50092824	50093286		153
RDEC1A002967	SUPER1		50106113	50122353		153
RDEC1A046821	SUPER1		50127824	50134866	E3 ubiquitin-protein ligase XIAP	921
RDEC1A000473	SUPER1		50135361	50148215	N-acetylglucosamine-1-phosphotransferase subunits alpha/beta	462
RDEC1A031948	SUPER1		50152824	50163045	N-acetylglucosamine-1-phosphotransferase subunits alpha/beta	553
RDEC1A012416	SUPER1		50175221	50223591	Protein qui-1	1672
RDEC1A016168	SUPER1		50230083	50232234		339
RDEC1A023657	SUPER1		50250290	50273689	Peroxisomal 2,4-dienoyl-CoA reductase [(3E)-enoyl-CoA-producing]	290
RDEC1A027939	SUPER1		50287431	50300777	SUMO-conjugating enzyme UBC9	160
RDEC1A035661	SUPER1		50311955	50362301	Transducin beta-like protein 3	291
RDEC1A002079	SUPER1		50362338	50370355	Cysteine--tRNA ligase, cytoplasmic	258
RDEC1A052273	SUPER1		50376908	50399462	Ribosomal L1 domain-containing protein 1	187
RDEC1A043326	SUPER1		50475395	50486895		135
RDEC1A009088	SUPER1		50487387	50487650		87
RDEC1A051246	SUPER1		50530087	50531991	Retrovirus-related Pol polyprotein from transposon 412	409
RDEC1A006377	SUPER1		50576505	50610463		122
RDEC1A037429	SUPER1		50677530	50687005		181
RDEC1A018349	SUPER1		50760598	50785156		177
RDEC1A015058	SUPER1		50795046	50810071	Tyrosine aminotransferase	185
RDEC1A021843	SUPER1		50970731	50973552		125
RDEC1A025969	SUPER1		50984461	51002044	Alpha-aspartyl dipeptidase	224
RDEC1A034959	SUPER1		51007238	51032282	Maternal embryonic leucine zipper kinase	80
RDEC1A051144	SUPER1		51038328	51095812		101
RDEC1A045268	SUPER1		51117572	51131488	Synaptotagmin-17	205
RDEC1A009564	SUPER1		51221581	51255001	Ubiquitin conjugation factor E4 A	1051
RDEC1A003701	SUPER1		51253548	51273704		275
RDEC1A021667	SUPER1		51278440	51304302		879
RDEC1A015881	SUPER1		51345347	51358581		357
RDEC1A018459	SUPER1		51369929	51375785	H(+)/Cl(-) exchange transporter 6	556
RDEC1A012668	SUPER1		51387878	51406879	Estrogen receptor	1094
RDEC1A039233	SUPER1		51412662	51442422	Mitotic checkpoint serine/threonine-protein kinase BUB1 beta	524
RDEC1A028053	SUPER1		51444633	51483632	Inositol polyphosphate multikinase	407
RDEC1A050242	SUPER1		51485209	51514640	Broad substrate specificity ATP-binding cassette transporter ABCG2	123
RDEC1A045981	SUPER1		51513649	51522432	Endonuclease III-like protein 1	271
RDEC1A002746	SUPER1		51572417	51609323	Phosphoribosyl pyrophosphate synthase-associated protein 2	355
RDEC1A048633	SUPER1		51609730	51609972		481
RDEC1A013872	SUPER1		51610840	51622458		1094
RDEC1A007009	SUPER1		51622551	51637728	Ras-related protein Rab-40C	280
RDEC1A033299	SUPER1		51641945	51660870		1062
RDEC1A025823	SUPER1		51664577	51667099		153
RDEC1A013043	SUPER1		51674276	51683535	Furin-like protease kpc-1	653
RDEC1A000337	SUPER1		51701832	51707519	Protease KEX1	246
RDEC1A044170	SUPER1		51708212	51737301	Proprotein convertase subtilisin/kexin type 4	196
RDEC1A011482	SUPER1		52131778	52143099		138
RDEC1A005492	SUPER1		52281912	52290174	DNA damage-regulated autophagy modulator protein 2	138
RDEC1A026652	SUPER1		52338069	52339304		411
RDEC1A013615	SUPER1		52428296	52505603		114
RDEC1A034850	SUPER1		52528126	52528992		417
RDEC1A028299	SUPER1		52606892	52617742	4-hydroxy-2-oxoglutarate aldolase, mitochondrial	100
RDEC1A049370	SUPER1		52643430	52652281	High affinity choline transporter 1	161
RDEC1A052343	SUPER1		52693560	52693842		85
RDEC1A008223	SUPER1		52718232	52791347	O(6)-methylguanine-induced apoptosis 2	283
RDEC1A040881	SUPER1		53160455	53262055		194
RDEC1A049422	SUPER1		53262103	53274202		148
RDEC1A003957	SUPER1		53305264	53305602		112
RDEC1A053620	SUPER1		53348199	53460268	GON-4-like protein	1202
RDEC1A018976	SUPER1		53399878	53410777	ATP-dependent DNA helicase pfh1	2369
RDEC1A036386	SUPER1		53504959	53505294		199
RDEC1A015111	SUPER1		53505863	53649552	GON-4-like protein	938
RDEC1A018229	SUPER1		53686144	53830712	GON-4-like protein	678
RDEC1A002045	SUPER1		53843114	53850264	Gag-Pol polyprotein	1313
RDEC1A053805	SUPER1		54066424	54282145	Ankyrin repeat domain-containing protein 54	253
RDEC1A051668	SUPER1		54137360	54145839		132
RDEC1A039567	SUPER1		54291868	54616761	Chitobiosyldiphosphodolichol beta-mannosyltransferase	502
RDEC1A000396	SUPER1		54611921	54614108		141
RDEC1A020417	SUPER1		54648635	54650100		326
RDEC1A042459	SUPER1		54655685	54656191		363
RDEC1A009681	SUPER1		54663494	54664297		222
RDEC1A044620	SUPER1		54700614	54762158		438
RDEC1A039699	SUPER1		54772878	54774979		240
RDEC1A030731	SUPER1		54799273	54799443		56
RDEC1A024896	SUPER1		54802020	54802659		131
RDEC1A044272	SUPER1		54817069	54830193	Cadherin-23	127
RDEC1A038431	SUPER1		54833931	54834140		572
RDEC1A049477	SUPER1		54836751	54850636		1174
RDEC1A040196	SUPER1		54874066	54879730	Pyroglutamylated RF-amide peptide receptor	609
RDEC1A034807	SUPER1		54914325	54914714	Equilibrative nucleobase transporter 1	116
RDEC1A032173	SUPER1		54955611	54956163		68
RDEC1A027551	SUPER1		54961929	54969811	Substance-K receptor	225
RDEC1A008097	SUPER1		54991301	54991670	FMRFamide receptor	123
RDEC1A038848	SUPER1		55081997	55214122	Centrosomal protein of 112 kDa	221
RDEC1A031356	SUPER1		55222607	55229505	Phosducin-like protein	292
RDEC1A024001	SUPER1		55235209	55246247	Glutathione S-transferase P 10	184
RDEC1A016574	SUPER1		55389379	55389705		108
RDEC1A035012	SUPER1		55447564	55453127	Homeobox protein homothorax	147
RDEC1A000814	SUPER1		55489054	55558642	WW domain-binding protein 11	602
RDEC1A046946	SUPER1		55612742	55718826	Exocyst complex component 7	75
RDEC1A014214	SUPER1		55725809	55784964	Nascent polypeptide-associated complex subunit alpha	551
RDEC1A036672	SUPER1		56039197	56040499	Heparan sulfate glucosamine 3-O-sulfotransferase 2	874
RDEC1A002323	SUPER1		56066142	56076919		110
RDEC1A021298	SUPER1		56082327	56090802	FAS-associated factor 2-A	80
RDEC1A040674	SUPER1		56135295	56135819		577
RDEC1A033980	SUPER1		56214864	56215604		872
RDEC1A032025	SUPER1		56226519	56235154		99
RDEC1A050980	SUPER1		56563595	56626220	Pyroglutamylated RF-amide peptide receptor	380
RDEC1A016880	SUPER1		56631908	56649108	Vesicle transport through interaction with t-SNAREs homolog 1A	215
RDEC1A010157	SUPER1		56651711	56664377	Large ribosomal subunit protein eL18	136
RDEC1A023331	SUPER1		56664969	56665295		108
RDEC1A040133	SUPER1		56669041	56711976	Sphingosine kinase 2	628
RDEC1A038335	SUPER1		56713438	56751446	Fas-binding factor 1 homolog	397
RDEC1A029296	SUPER1		56754636	56761834	Nucleoside diphosphate kinase homolog 5	218
RDEC1A026319	SUPER1		56762950	57011016	Ankyrin-2	3977
RDEC1A017645	SUPER1		57017422	57017676		84
RDEC1A041257	SUPER1		57040419	57051986		1102
RDEC1A053057	SUPER1		57100195	57100662		385
RDEC1A002595	SUPER1		57135403	57148895		236
RDEC1A007010	SUPER1		57151155	57151703		182
RDEC1A018194	SUPER1		57151877	57165152		144
RDEC1A013954	SUPER1		57182500	57187764	Cholecystokinin receptor type A	289
RDEC1A054519	SUPER1		57251182	57265710	Retinoid-inducible serine carboxypeptidase	245
RDEC1A028380	SUPER1		57271938	57287993		588
RDEC1A040639	SUPER1		57290871	57299234		370
RDEC1A021466	SUPER1		57300541	57302417		160
RDEC1A002290	SUPER1		57381939	57382448		169
RDEC1A035198	SUPER1		57583548	57615970	DNA oxidative demethylase ALKBH2	218
RDEC1A052739	SUPER1		57642044	57678434	CCR4-NOT transcription complex subunit 3	400
RDEC1A004768	SUPER1		57678579	57721012	Centrosomal protein of 131 kDa	1156
RDEC1A001072	SUPER1		57721845	57748371		730
RDEC1A054054	SUPER1		57752694	57822762	Zinc phosphodiesterase ELAC protein 2	836
RDEC1A017379	SUPER1		57823994	57830259		315
RDEC1A042859	SUPER1		57837262	57845699	tRNA wybutosine-synthesizing protein 3 homolog	158
RDEC1A022075	SUPER1		57847871	57848926		351
RDEC1A031727	SUPER1		57857742	57859011		235
RDEC1A010503	SUPER1		57864632	57903723	Adhesion G protein-coupled receptor L3	2222
RDEC1A036300	SUPER1		57914427	57927938		1160
RDEC1A042098	SUPER1		57930771	57933980	Melanopsin	96
RDEC1A020360	SUPER1		57962742	57963167		141
RDEC1A018920	SUPER1		58152600	58169212	Lysosomal acid lipase/cholesteryl ester hydrolase	405
RDEC1A022991	SUPER1		58218691	58249770	NAD-dependent protein deacetylase sirtuin-1	793
RDEC1A029696	SUPER1		58249830	58257147	DnaJ homolog subfamily C member 12	186
RDEC1A008047	SUPER1		58265468	58278105	Dynein axonemal assembly factor 5	837
RDEC1A042433	SUPER1		58291395	58293105	Myc proto-oncogene protein	178
RDEC1A046776	SUPER1		58293714	58298422		1084
RDEC1A026758	SUPER1		58347004	58380182	Transcription factor A, mitochondrial	304
RDEC1A005128	SUPER1		58382525	58402325		236
RDEC1A039350	SUPER1		58405541	58435879	Beta-1,3-N-acetylglucosaminyltransferase lunatic fringe	429
RDEC1A043786	SUPER1		58438324	58444390	NADH dehydrogenase [ubiquinone] iron-sulfur protein 6, mitochondrial	810
RDEC1A025947	SUPER1		58489601	58529806	17-beta-hydroxysteroid dehydrogenase type 6	381
RDEC1A054301	SUPER1		58540374	58547170	Cytochrome P450 2J6	497
RDEC1A043606	SUPER1		58566151	58569834	Neuronal acetylcholine receptor subunit alpha-10	351
RDEC1A027255	SUPER1		58579695	58580009		104
RDEC1A006881	SUPER1		58617611	58657543		515
RDEC1A015904	SUPER1		58657552	58665457	Zinc finger protein 112	802
RDEC1A049746	SUPER1		58675240	58703004	Neuronal acetylcholine receptor subunit alpha-9	73
RDEC1A003622	SUPER1		58706897	58750578	Retrovirus-related Pol polyprotein from transposon 412	1977
RDEC1A037992	SUPER1		58753755	58760668	Josephin-2	455
RDEC1A008796	SUPER1		58775440	58779353		508
RDEC1A040308	SUPER1		58787370	58892868	Calcium-activated potassium channel subunit alpha-1	478
RDEC1A020780	SUPER1		58895433	58907176	E3 ubiquitin-protein ligase TRIM33	472
RDEC1A013023	SUPER1		58956630	58971818	Retinoid-inducible serine carboxypeptidase	440
RDEC1A044401	SUPER1		58974279	59006678	Pyrethroid hydrolase Ces2e	399
RDEC1A024124	SUPER1		59006673	59019607	Palmitoyltransferase ZDHHC4	364
RDEC1A002606	SUPER1		59020575	59037626	Adenylosuccinate lyase	488
RDEC1A035236	SUPER1		59059074	59071116		219
RDEC1A001876	SUPER1		59074354	59107138	Bis(5'-adenosyl)-triphosphatase enpp4	288
RDEC1A035671	SUPER1		59117514	59117774		124
RDEC1A004954	SUPER1		59155521	59169767	JmjC domain-containing protein 8	271
RDEC1A025569	SUPER1		59172265	59183235	Hydroxyacyl-coenzyme A dehydrogenase, mitochondrial	310
RDEC1A033688	SUPER1		59185125	59185376		198
RDEC1A001111	SUPER1		59187536	59214689	Xylosyltransferase oxt	925
RDEC1A021751	SUPER1		59232546	59245246	Fibrillin-2	504
RDEC1A042774	SUPER1		59246384	59262865	Sodium- and chloride-dependent glycine transporter 1	883
RDEC1A009004	SUPER1		59267432	59267593		53
RDEC1A029837	SUPER1		59268578	59268727		49
RDEC1A012195	SUPER1		59269396	59272256	Sodium- and chloride-dependent betaine transporter	249
RDEC1A032896	SUPER1		59272452	59278957	Sodium- and chloride-dependent glycine transporter 1	239
RDEC1A039991	SUPER1		59287322	59298724	Plasminogen	135
RDEC1A046031	SUPER1		59298736	59305400	Lysyl oxidase homolog 2B	426
RDEC1A000988	SUPER1		59306065	59330975	C-type lectin mannose-binding isoform	198
RDEC1A025196	SUPER1		59310594	59312717	Mitochondrial cardiolipin hydrolase	218
RDEC1A021909	SUPER1		59349562	59356020	Temptin	504
RDEC1A011078	SUPER1		59366506	59382668	N-acetylglucosamine-1-phosphotransferase subunit gamma	316
RDEC1A017054	SUPER1		59382807	59415673	18S rRNA aminocarboxypropyltransferase	282
RDEC1A026322	SUPER1		59501484	59501999		130
RDEC1A032318	SUPER1		59507902	59555705	C-type lectin domain family 4 member M	502
RDEC1A034937	SUPER1		59678971	59679249		196
RDEC1A001083	SUPER1		59686498	59687208		236
RDEC1A033674	SUPER1		59687371	59690137	Retrovirus-related Pol polyprotein from transposon 412	188
RDEC1A043347	SUPER1		59691029	59691397		721
RDEC1A021733	SUPER1		59691439	59693369	Phospholipid scramblase 2	591
RDEC1A037499	SUPER1		59706029	59707312		1018
RDEC1A023282	SUPER1		59715823	59719580	Group XIIB secretory phospholipase A2-like protein	251
RDEC1A051170	SUPER1		59723600	59746319	Tether containing UBX domain for GLUT4	164
RDEC1A003624	SUPER1		59780815	59783283		428
RDEC1A006711	SUPER1		59785679	59786356	Somatostatin receptor type 4	225
RDEC1A046215	SUPER1		59792893	59793258	5-hydroxytryptamine receptor 1A	216
RDEC1A012184	SUPER1		59801391	59803484	Protein toll	697
RDEC1A033294	SUPER1		59812440	59814539	Protein toll	699
RDEC1A023621	SUPER1		60460288	60469036	Protein toll	692
RDEC1A045122	SUPER1		60466478	60473109		638
RDEC1A035489	SUPER1		60475782	60481884		55
RDEC1A002537	SUPER1		60484898	60492219	Solute carrier family 22 member 4	508
RDEC1A048200	SUPER1		60493564	60500391	Organic cation/carnitine transporter 2	375
RDEC1A014544	SUPER1		60509988	60540623	Cystathionine gamma-lyase	1302
RDEC1A044497	SUPER1		60588223	60590693	Caprin-2	699
RDEC1A035243	SUPER1		60595010	60601630	Protein toll	101
RDEC1A012718	SUPER1		60604604	60615782		322
RDEC1A032331	SUPER1		60616328	60641442	Dual adapter for phosphotyrosine and 3-phosphotyrosine and 3-phosphoinositide	241
RDEC1A051372	SUPER1		60648173	60654304	Eukaryotic translation initiation factor 4E-binding protein 1	229
RDEC1A009422	SUPER1		60677334	60707583	Neuronal acetylcholine receptor subunit alpha-9	224
RDEC1A028540	SUPER1		60710117	60722066	ATP synthase subunit d, mitochondrial	220
RDEC1A048011	SUPER1		60733320	60755765	Solute carrier family 4 member 11	574
RDEC1A013423	SUPER1		60756627	60771581	Coilin	678
RDEC1A039946	SUPER1		60773668	60792808	2-phosphoxylose phosphatase 1	425
RDEC1A005775	SUPER1		60799802	60805719		131
RDEC1A024683	SUPER1		60808902	60837087	Heat shock 70 kDa protein 12A	618
RDEC1A038299	SUPER1		60840231	60855351	4-aminobutyrate aminotransferase, mitochondrial	422
RDEC1A003645	SUPER1		60856286	60865830	4-aminobutyrate aminotransferase, mitochondrial	499
RDEC1A022835	SUPER1		60885811	61001696	BAI1-associated protein 3	1152
RDEC1A042142	SUPER1		61055238	61055410		351
RDEC1A007453	SUPER1		61200271	61208694	Zinc metalloproteinase nas-4	439
RDEC1A054407	SUPER1		61222914	61224839	Sulfate transporter	641
RDEC1A011495	SUPER1		61285674	61288906	Fatty acid-binding protein, intestinal	142
RDEC1A054391	SUPER1		61306893	61308677	Costunolide synthase	170
RDEC1A009930	SUPER1		61317092	61329409	Dehydrogenase/reductase SDR family member 7B	307
RDEC1A051720	SUPER1		61329471	61347322	Ubiquitin carboxyl-terminal hydrolase 22	448
RDEC1A032468	SUPER1		61349260	61352633		679
RDEC1A012861	SUPER1		61354851	61357035		231
RDEC1A040107	SUPER1		61359147	61363254		382
RDEC1A048702	SUPER1		61369480	61371752		140
RDEC1A002803	SUPER1		61385788	61389753	Ectin	325
RDEC1A036850	SUPER1		61393500	61404159	C3 and PZP-like alpha-2-macroglobulin domain-containing protein 8	1379
RDEC1A024012	SUPER1		61449420	61457003		217
RDEC1A005706	SUPER1		61462183	61492738	Nuclear valosin-containing protein-like	1377
RDEC1A004303	SUPER1		61494321	61609385	Unconventional myosin-XV	2710
RDEC1A027562	SUPER1		61611419	61627558	Serine hydroxymethyltransferase, cytosolic	467
RDEC1A006977	SUPER1		61633334	61646435	Large ribosomal subunit protein bL12m	190
RDEC1A042899	SUPER1		61698153	61710155	Eukaryotic translation initiation factor 4E	56
RDEC1A048209	SUPER1		61712711	61736256	Monomeric sarcosine oxidase	462
RDEC1A004784	SUPER1		61736516	61749834	Protein toll	517
RDEC1A037391	SUPER1		61754805	61782277	Protein TASOR	261
RDEC1A019827	SUPER1		61794520	61800176	5'(3')-deoxyribonucleotidase, mitochondrial	229
RDEC1A052509	SUPER1		61809513	61812173		1257
RDEC1A006845	SUPER1		61812364	61812744		126
RDEC1A000149	SUPER1		61812867	61814348		321
RDEC1A022570	SUPER1		61814373	61817650		973
RDEC1A042101	SUPER1		61817934	61818449		235
RDEC1A004193	SUPER1		61818496	61819287		263
RDEC1A026116	SUPER1		61819635	61820525		296
RDEC1A045472	SUPER1		61840258	61855207	COP9 signalosome complex subunit 3	146
RDEC1A007955	SUPER1		61857856	61863215		721
RDEC1A027210	SUPER1		61869230	61882148	WASH complex subunit 5	432
RDEC1A049259	SUPER1		61889835	61907161	DCN1-like protein 3	702
RDEC1A011580	SUPER1		61926204	61926611		135
RDEC1A002107	SUPER1		61931616	61964393	GON-4-like protein	786
RDEC1A024631	SUPER1		61977032	61985006	Phosphatidylinositol 3-kinase regulatory subunit alpha	393
RDEC1A044235	SUPER1		62004610	62012121	Ring canal kelch homolog	1299
RDEC1A013208	SUPER1		62022714	62068246		1548
RDEC1A020931	SUPER1		62072509	62082249		874
RDEC1A040198	SUPER1		62093829	62112737	Ubiquitin carboxyl-terminal hydrolase 43	199
RDEC1A009427	SUPER1		62325425	62329882	Zinc finger protein with KRAB and SCAN domains 8	318
RDEC1A028291	SUPER1		62353903	62363778	Pituitary homeobox x	307
RDEC1A023655	SUPER1		62392185	62406793	Glutamyl aminopeptidase	963
RDEC1A044301	SUPER1		62409497	62423532	Glutamyl aminopeptidase	51
RDEC1A011407	SUPER1		62424717	62432780	Protein Wnt-8a	333
RDEC1A019057	SUPER1		62440562	62492379	F-box/WD repeat-containing protein 10	1257
RDEC1A052656	SUPER1		62492482	62503415		460
RDEC1A000178	SUPER1		62508711	62515776	Nucleoprotein TPR	408
RDEC1A034569	SUPER1		62515957	62527318	Putative defense protein	66
RDEC1A042119	SUPER1		62529562	62570167	DNA-directed RNA polymerase III subunit RPC1	395
RDEC1A003736	SUPER1		62570378	62593441	Splicing factor 1	654
RDEC1A037259	SUPER1		62595493	62623761		512
RDEC1A045969	SUPER1		62626757	62628631		102
RDEC1A026558	SUPER1		62630065	62644465		404
RDEC1A026900	SUPER1		62651118	62676318		105
RDEC1A007493	SUPER1		62735131	62758524		198
RDEC1A026523	SUPER1		62781514	62782044		176
RDEC1A030515	SUPER1		62782165	62782437		90
RDEC1A011222	SUPER1		62843300	62843698		132
RDEC1A043051	SUPER1		62982687	62987089		248
RDEC1A047363	SUPER1		63000121	63000999		338
RDEC1A028245	SUPER1		63001135	63002146	Transcription intermediary factor 1-alpha	242
RDEC1A040058	SUPER1		63060871	63062146		61
RDEC1A005733	SUPER1		63166880	63167545		221
RDEC1A021616	SUPER1		63174788	63175729	Galactoside alpha-(1,2)-fucosyltransferase 1	313
RDEC1A043879	SUPER1		63188936	63190442	Alpha-(1,3)-fucosyltransferase C	89
RDEC1A024816	SUPER1		63228167	63229084	Carbohydrate sulfotransferase 11	305
RDEC1A048746	SUPER1		63270007	63270921	UDP-D-xylose:L-fucose alpha-1,3-D-xylosyltransferase 3	71
RDEC1A002711	SUPER1		63299084	63302505		227
RDEC1A035134	SUPER1		63337127	63343935		117
RDEC1A040939	SUPER1		63379676	63379981		306
RDEC1A026479	SUPER1		63399402	63403935	Pyruvyl transferase 1	485
RDEC1A000649	SUPER1		63421265	63422808	Acetylcholinesterase	395
RDEC1A016427	SUPER1		63476494	63476766		90
RDEC1A053679	SUPER1		63524652	63569445	Lysosomal alpha-glucosidase	954
RDEC1A015520	SUPER1		63535240	63538667		655
RDEC1A000691	SUPER1		63575040	63606759	Nucleosome-remodeling factor subunit BPTF	2748
RDEC1A034723	SUPER1		63667610	63692309	Multidrug resistance-associated protein 1	74
RDEC1A014427	SUPER1		63700934	63717843	Ubiquitin-conjugating enzyme E2 S	202
RDEC1A032324	SUPER1		63722316	63732362	Chitotriosidase-1	375
RDEC1A012602	SUPER1		63732810	63747259	Caspase Dronc	391
RDEC1A017080	SUPER1		63748816	63754220	Adenylate cyclase type 5	92
RDEC1A014102	SUPER1		63757325	63783076	Bifunctional methylenetetrahydrofolate dehydrogenase/cyclohydrolase, mitochondrial	341
RDEC1A035746	SUPER1		63787285	63847678	RUN and FYVE domain-containing protein 2	199
RDEC1A002706	SUPER1		63899615	63900049		144
RDEC1A023540	SUPER1		63922986	63925966		491
RDEC1A029989	SUPER1		63927167	64002149	Leucine-rich repeat serine/threonine-protein kinase 1	2502
RDEC1A050549	SUPER1		63990306	64012296	ADP-ribosylation factor-like protein 6-interacting protein 1	130
RDEC1A018077	SUPER1		64053270	64053851	Galactoside alpha-(1,2)-fucosyltransferase 1	193
RDEC1A012871	SUPER1		64067961	64069739		298
RDEC1A000231	SUPER1		64148617	64150457	Pyruvyl transferase 1	385
RDEC1A048172	SUPER1		64192904	64193260	Galactoside 2-alpha-L-fucosyltransferase SEC1	209
RDEC1A042544	SUPER1		64280811	64285467	Arylsulfatase I	204
RDEC1A053241	SUPER1		64315810	64316363		146
RDEC1A039048	SUPER1		64323883	64351440	NXPE family member 3	401
RDEC1A006244	SUPER1		64370352	64370516		54
RDEC1A021092	SUPER1		64386580	64391022	Arylsulfatase B	181
RDEC1A015199	SUPER1		64469135	64469511		84
RDEC1A042613	SUPER1		64512647	64515035		1527
RDEC1A004118	SUPER1		64552427	64630074	Dopamine beta-hydroxylase	2711
RDEC1A051594	SUPER1		64633091	64670884	Probable cytosolic oligopeptidase A	296
RDEC1A045733	SUPER1		64710047	64746472	Guanine nucleotide-binding protein subunit alpha-12	183
RDEC1A031755	SUPER1		64750404	64798451		691
RDEC1A040029	SUPER1		64814702	64822715	Alpha-(1,3)-fucosyltransferase C	298
RDEC1A020431	SUPER1		64824675	64838134	E3 ubiquitin-protein ligase RNF38	525
RDEC1A028008	SUPER1		64839880	64854867	Translin-associated protein X	490
RDEC1A040350	SUPER1		64852183	64883118	Mitochondrial Rho GTPase 1	859
RDEC1A021220	SUPER1		64883168	64911409		375
RDEC1A003184	SUPER1		64921795	64923159	Acetylcholine receptor subunit delta	454
RDEC1A036074	SUPER1		64925109	64926000	Neuronal acetylcholine receptor subunit beta-3	309
RDEC1A038298	SUPER1		64945043	64946311	Acetylcholine receptor subunit alpha	5268
RDEC1A018997	SUPER1		64950457	64951152	Neuronal acetylcholine receptor subunit alpha-6	231
RDEC1A052997	SUPER1		64954081	64955019	Neuronal acetylcholine receptor subunit alpha-9	286
RDEC1A042595	SUPER1		64971226	64972341	Neuronal acetylcholine receptor subunit alpha-5	544
RDEC1A042199	SUPER1		64993924	64994229		535
RDEC1A036721	SUPER1		65024390	65027787		154
RDEC1A010357	SUPER1		65033217	65035533	Major facilitator superfamily domain-containing protein 4A	220
RDEC1A031452	SUPER1		65068768	65071218	Neuronal acetylcholine receptor subunit alpha-6	444
RDEC1A041083	SUPER1		65080140	65080325		331
RDEC1A011938	SUPER1		65090019	65091266	Neuronal acetylcholine receptor subunit alpha-5	415
RDEC1A027483	SUPER1		65111810	65139038	Phospholipid scramblase 1	309
RDEC1A020150	SUPER1		65146900	65159171	Phospholipid scramblase 1	253
RDEC1A054393	SUPER1		65163436	65169226	Phospholipid scramblase 2	250
RDEC1A040194	SUPER1		65182995	65184585		71
RDEC1A009466	SUPER1		65187575	65210244	Phospholipid scramblase 1	248
RDEC1A043866	SUPER1		65229871	65259132	G-protein coupled receptor GRL101	105
RDEC1A013252	SUPER1		65259960	65320083	E3 ubiquitin-protein ligase SMURF2	824
RDEC1A032450	SUPER1		65327625	65341585	Zinc finger protein 717	1238
RDEC1A040185	SUPER1		65357575	65379365	Calcium/calmodulin-dependent protein kinase type II alpha chain	108
RDEC1A013479	SUPER1		65392937	65433991	Enoyl-CoA delta isomerase 3	1037
RDEC1A036364	SUPER1		65435001	65441719	Protein toll	350
RDEC1A001879	SUPER1		65443201	65453537		153
RDEC1A026941	SUPER1		65458847	65508616	DNA topoisomerase 3-alpha	1060
RDEC1A000771	SUPER1		65509882	65511347		136
RDEC1A034383	SUPER1		65511683	65519683	DNA topoisomerase 3-alpha	4676
RDEC1A041984	SUPER1		65544321	65549318		566
RDEC1A022871	SUPER1		65550703	65599964	Erlin-2-B	1663
RDEC1A031245	SUPER1		65605709	65628162	Zinc finger protein 26	952
RDEC1A011221	SUPER1		65652337	65680505	Oxygen-dependent choline dehydrogenase	879
RDEC1A019029	SUPER1		65682587	65701399	DNA excision repair protein ERCC-6	1388
RDEC1A053424	SUPER1		65706301	65716441	Alpha-2-macroglobulin receptor-associated protein	326
RDEC1A049581	SUPER1		65717766	65724526	FAS-associated death domain protein	164
RDEC1A008718	SUPER1		65743214	65755612	Guanylate-binding protein 4	298
RDEC1A001615	SUPER1		65755965	65756147	Guanylate-binding protein 4	60
RDEC1A032789	SUPER1		65791538	65793571		326
RDEC1A047941	SUPER1		65819269	65819418		624
RDEC1A013550	SUPER1		65820153	65820882		155
RDEC1A006271	SUPER1		65853864	65863690		132
RDEC1A025465	SUPER1		65919724	65925843		376
RDEC1A024089	SUPER1		65927173	65927676		167
RDEC1A016470	SUPER1		65929349	65930292		201
RDEC1A036204	SUPER1		65946884	65982445	Guanylate-binding protein 1	202
RDEC1A039176	SUPER1		66015660	66019479		122
RDEC1A029642	SUPER1		66033222	66034960		144
RDEC1A009035	SUPER1		66045881	66048968		197
RDEC1A042006	SUPER1		66065725	66072381		1719
RDEC1A047371	SUPER1		66083904	66105121		1122
RDEC1A020394	SUPER1		66119194	66127500		233
RDEC1A032906	SUPER1		66134591	66135134		101
RDEC1A011811	SUPER1		66135669	66135884		71
RDEC1A017552	SUPER1		66140450	66176417	cAMP-dependent protein kinase regulatory subunit	487
RDEC1A006192	SUPER1		66211746	66220933	cAMP-dependent protein kinase regulatory subunit	124
RDEC1A004048	SUPER1		66225203	66273467	Ladderlectin	670
RDEC1A039831	SUPER1		66276817	66286299	40-kDa huntingtin-associated protein	1559
RDEC1A045614	SUPER1		66286326	66306138	Tyrosine--tRNA ligase, mitochondrial	543
RDEC1A007883	SUPER1		66315576	66335428	Acyl-CoA 6-desaturase	436
RDEC1A013517	SUPER1		66342647	66346712	Neuroligin-4, X-linked	629
RDEC1A049345	SUPER1		66352954	66354993	Serine/threonine-protein phosphatase 6 catalytic subunit	51
RDEC1A001713	SUPER1		66355205	66364556	Dynactin subunit 5	256
RDEC1A038530	SUPER1		66368442	66400921	Inhibitor of nuclear factor kappa-B kinase subunit alpha	1104
RDEC1A044190	SUPER1		66405885	66464516	Protein NDNF	132
RDEC1A026334	SUPER1		66466588	66469980	Agrin	137
RDEC1A007127	SUPER1		66473702	66487877	Ankyrin-1	734
RDEC1A024877	SUPER1		66513092	66533518	Potassium channel subfamily K member 1	488
RDEC1A018993	SUPER1		66657921	66659930	Insulin receptor	669
RDEC1A017606	SUPER1		66694059	66695263		232
RDEC1A039153	SUPER1		66695448	66696421		400
RDEC1A029703	SUPER1		66696585	66697019		144
RDEC1A050550	SUPER1		66697357	66698273		264
RDEC1A015423	SUPER1		66837771	66840580		238
RDEC1A009386	SUPER1		66904965	66913598		84
RDEC1A013420	SUPER1		66973603	66974316		176
RDEC1A012734	SUPER1		66976850	66977311		153
RDEC1A020358	SUPER1		66977429	66977749		106
RDEC1A024637	SUPER1		66978930	66979553		207
RDEC1A032325	SUPER1		66991732	66992001		89
RDEC1A036678	SUPER1		66992090	66992677		446
RDEC1A044238	SUPER1		66999262	66999618		77
RDEC1A031752	SUPER1		67000383	67000991		202
RDEC1A002571	SUPER1		67062424	67064778		187
RDEC1A004886	SUPER1		67168149	67168340		63
RDEC1A024274	SUPER1		67298544	67308967	Substance-K receptor	464
RDEC1A032891	SUPER1		67458964	67459467		167
RDEC1A051993	SUPER1		67459915	67462395		385
RDEC1A014284	SUPER1		67475981	67476316		111
RDEC1A034186	SUPER1		67480473	67482146		2433
RDEC1A002660	SUPER1		67490905	67492607		157
RDEC1A022159	SUPER1		67493595	67493750		51
RDEC1A000821	SUPER1		67505907	67506761		284
RDEC1A020311	SUPER1		67507074	67507520		148
RDEC1A043014	SUPER1		67521585	67525795		1117
RDEC1A009561	SUPER1		67534581	67535405		274
RDEC1A037587	SUPER1		67535466	67536566		138
RDEC1A045137	SUPER1		67546887	67548881		937
RDEC1A028344	SUPER1		67590615	67598799	Calpain-9	136
RDEC1A009299	SUPER1		67599030	67600391	Gem-associated protein 6	171
RDEC1A015918	SUPER1		67608586	67628602	Calpain-B	606
RDEC1A020372	SUPER1		67636993	67653238	Calpain-B	625
RDEC1A027720	SUPER1		67689777	67691207	Gem-associated protein 6	171
RDEC1A039814	SUPER1		67691444	67691949		284
RDEC1A006379	SUPER1		67703734	67732369	Ubiquitin domain-containing protein UBFD1	329
RDEC1A054334	SUPER1		67734721	67753172	Beta-hexosaminidase	1657
RDEC1A020869	SUPER1		67779122	67801005	Cytohesin-2	228
RDEC1A026885	SUPER1		67821141	67824826	Ubiquitin domain-containing protein UBFD1	106
RDEC1A005710	SUPER1		67879941	67880360		139
RDEC1A011343	SUPER1		67890622	67895894	Cytohesin-2	84
RDEC1A030058	SUPER1		67899622	67909889	Cytohesin-2	226
RDEC1A010847	SUPER1		68046173	68242337	Transcription factor CP2-like protein 1	185
RDEC1A043224	SUPER1		68312104	68312436	Protein NYNRIN	294
RDEC1A047532	SUPER1		68328315	68332282	Retrovirus-related Pol polyprotein from transposon 412	513
RDEC1A026344	SUPER1		68346271	68363400	N,N'-diacetylchitobiase	1723
RDEC1A014604	SUPER1		68367391	68372080		170
RDEC1A006920	SUPER1		68372825	68376734	Ig-like V-type domain-containing protein FAM187A	452
RDEC1A026842	SUPER1		68376741	68380634		105
RDEC1A049522	SUPER1		68381599	68383410		789
RDEC1A015905	SUPER1		68389612	68406081	Methionine aminopeptidase 1	385
RDEC1A030869	SUPER1		68407346	68430060	Perlucin-like protein	159
RDEC1A022587	SUPER1		68432683	68449325	Cytochrome P450 4V2	516
RDEC1A038356	SUPER1		68451051	68484555	Serine/threonine-protein kinase mTOR	174
RDEC1A003538	SUPER1		68495103	68499552		414
RDEC1A050204	SUPER1		68510801	68514804	Glutathione peroxidase 3	302
RDEC1A018894	SUPER1		68515782	68529787	Cubilin homolog	945
RDEC1A012974	SUPER1		68531861	68557490	Protein disulfide-isomerase	505
RDEC1A033095	SUPER1		68569516	68652901	Polycystin-1	5120
RDEC1A040479	SUPER1		68657782	68677621	Mitochondrial dicarboxylate carrier	364
RDEC1A034469	SUPER1		68677729	68702102	ATPase family gene 2 protein homolog B	176
RDEC1A028419	SUPER1		68717882	68718205		107
RDEC1A054497	SUPER1		68724637	68804255	Protein pangolin, isoforms A/H/I/S	394
RDEC1A035256	SUPER1		68807777	68824960	Inorganic pyrophosphatase	642
RDEC1A032227	SUPER1		68825464	68835753	E3 ubiquitin-protein ligase TTC3	445
RDEC1A026084	SUPER1		68836612	68836776		54
RDEC1A033666	SUPER1		68846937	68847296		195
RDEC1A000748	SUPER1		68850187	68850531		114
RDEC1A021804	SUPER1		68852692	68973701	Tyrosine-protein kinase transmembrane receptor Ror	2773
RDEC1A042197	SUPER1		68976324	68988312	Glutathione hydrolase-like YwrD proenzyme	461
RDEC1A036589	SUPER1		68990416	69044497	Protein HEATR9	142
RDEC1A005503	SUPER1		69044561	69068635	Small ribosomal subunit protein uS8A	130
RDEC1A053132	SUPER1		69076603	69143283	E3 SUMO-protein ligase PIAS2	322
RDEC1A006794	SUPER1		69144793	69163009	D-beta-hydroxybutyrate dehydrogenase, mitochondrial	369
RDEC1A043444	SUPER1		69165796	69166833		61
RDEC1A021974	SUPER1		69175471	69175950		159
RDEC1A027594	SUPER1		69192114	69193151		345
RDEC1A007823	SUPER1		69197575	69207009		239
RDEC1A040306	SUPER1		69210291	69225548	Repetitive proline-rich cell wall protein 2	1236
RDEC1A052458	SUPER1		69229630	69249031	Phospholipid-transporting ATPase ABCA3	190
RDEC1A004641	SUPER1		69250547	69251128		193
RDEC1A016187	SUPER1		69251714	69252022		102
RDEC1A048884	SUPER1		69252158	69275507	Phospholipid-transporting ATPase ABCA3	272
RDEC1A001544	SUPER1		69299690	69336970	Phospholipid-transporting ATPase ABCA3	1800
RDEC1A043310	SUPER1		69380455	69425812	Protein Tob1	256
RDEC1A020479	SUPER1		69439589	69477862	TPR and ankyrin repeat-containing protein 1	2929
RDEC1A001148	SUPER1		69486016	69492006	Chymotrypsinogen B	260
RDEC1A038815	SUPER1		69493646	69496991		450
RDEC1A019373	SUPER1		69516568	69582111	TPR and ankyrin repeat-containing protein 1	3654
RDEC1A050166	SUPER1		69585114	69599579		651
RDEC1A030917	SUPER1		69605685	69649732	Cholesterol transporter ABCA5	1692
RDEC1A024448	SUPER1		69693693	69694559	Testis-specific serine/threonine-protein kinase 1	288
RDEC1A036852	SUPER1		69954152	69959334		870
RDEC1A039667	SUPER1		69962103	69962261		263
RDEC1A049415	SUPER1		70029941	70031132	52 kDa repressor of the inhibitor of the protein kinase	302
RDEC1A013709	SUPER1		70031939	70032418	52 kDa repressor of the inhibitor of the protein kinase	159
RDEC1A007850	SUPER1		70141977	70142288		103
RDEC1A039764	SUPER1		70145488	70145727		200
RDEC1A047493	SUPER1		70157331	70157930	Serine/threonine-protein phosphatase 2A activator	59
RDEC1A024554	SUPER1		70207813	70212756	Tachykinin-like peptides receptor 99D	169
RDEC1A018549	SUPER1		70221119	70223975	Substance-K receptor	96
RDEC1A011056	SUPER1		70238109	70238867	Transcription intermediary factor 1-alpha	252
RDEC1A005181	SUPER1		70318195	70319059		181
RDEC1A022656	SUPER1		70319884	70322336		262
RDEC1A053255	SUPER1		70553545	70560825	17-beta-hydroxysteroid dehydrogenase type 6	302
RDEC1A000497	SUPER1		70559624	70607970	SUN domain-containing protein 1	1007
RDEC1A034409	SUPER1		70619160	70656494	Zinc finger protein 26	78
RDEC1A041858	SUPER1		70661211	70692490	7-dehydrocholesterol reductase	176
RDEC1A016243	SUPER1		70763002	70785181	Type-2 ice-structuring protein	221
RDEC1A030255	SUPER1		71031878	71034665		351
RDEC1A010504	SUPER1		71100501	71101313		270
RDEC1A018682	SUPER1		71101840	71102004		54
RDEC1A045783	SUPER1		71102223	71107580		376
RDEC1A026618	SUPER1		71144294	71144893	CTP synthase 1-B	199
RDEC1A051361	SUPER1		71163627	71164067		151
RDEC1A005738	SUPER1		71520318	71545019	Somatostatin receptor type 2	433
RDEC1A039514	SUPER1		71670158	71670598	Putative nuclease HARBI1	1399
RDEC1A040569	SUPER1		72084340	72101069	Solute carrier organic anion transporter family member 2B1	640
RDEC1A013452	SUPER1		72112512	72117195	Voltage-dependent calcium channel gamma-7 subunit	260
RDEC1A047817	SUPER1		72206193	72246952	Intraflagellar transport protein 56	120
RDEC1A003099	SUPER1		72250209	72256764		280
RDEC1A036191	SUPER1		72274019	72275719	Monocarboxylate transporter 6	164
RDEC1A029036	SUPER1		72288542	72293948		115
RDEC1A050079	SUPER1		72298081	72300276	Monocarboxylate transporter 9	175
RDEC1A013971	SUPER1		72304689	72305997		127
RDEC1A036662	SUPER1		72309608	72329630	von Willebrand factor A domain-containing protein 5A	103
RDEC1A031007	SUPER1		72343859	72369831	von Willebrand factor A domain-containing protein 5A	174
RDEC1A053840	SUPER1		72376447	72421800	von Willebrand factor A domain-containing protein 5A	870
RDEC1A026115	SUPER1		72387486	72387999		98
RDEC1A054502	SUPER1		72527603	72572892	von Willebrand factor A domain-containing protein 5A	745
RDEC1A050009	SUPER1		72587600	72619925	Inactive rhomboid protein 1	729
RDEC1A015877	SUPER1		72622436	72623590		384
RDEC1A021148	SUPER1		72624384	72624713		109
RDEC1A040318	SUPER1		72812282	72819447		101
RDEC1A009266	SUPER1		72821675	72828553		113
RDEC1A028396	SUPER1		72956915	72968901	Ficolin-1	329
RDEC1A051486	SUPER1		72990511	72990987		147
RDEC1A017331	SUPER1		72991295	72991945		216
RDEC1A010363	SUPER1		72992332	72993557		263
RDEC1A005509	SUPER1		72993662	72995184		244
RDEC1A031916	SUPER1		72995376	72996836		96
RDEC1A047857	SUPER1		72997852	72998971	Zinc finger protein 112	110
RDEC1A048393	SUPER1		73079273	73079767		139
RDEC1A027355	SUPER1		73083502	73086098		123
RDEC1A039456	SUPER1		73090009	73090209		140
RDEC1A019085	SUPER1		73115834	73116397		187
RDEC1A045497	SUPER1		73172639	73177355		319
RDEC1A050568	SUPER1		73178799	73179104		1451
RDEC1A030121	SUPER1		73187408	73213376	Nucleolin	503
RDEC1A042839	SUPER1		73223807	73273261	SUZ RNA-binding domain-containing	1203
RDEC1A040821	SUPER1		73273260	73307189	Ribosome biogenesis protein BMS1 homolog	238
RDEC1A022550	SUPER1		73314706	73333642	Transcription intermediary factor 1-alpha	572
RDEC1A053207	SUPER1		73317160	73319322	DNA transposase THAP9	977
RDEC1A003128	SUPER1		73319629	73322904	Inhibitor of growth protein 4	587
RDEC1A014747	SUPER1		73348144	73360265	Transcription intermediary factor 1-alpha	562
RDEC1A033828	SUPER1		73381366	73390685	Transcription intermediary factor 1-alpha	188
RDEC1A032925	SUPER1		73390740	73391195		151
RDEC1A051943	SUPER1		73410689	73411497		198
RDEC1A044333	SUPER1		73418929	73421770		284
RDEC1A011590	SUPER1		73430436	73432938		185
RDEC1A007769	SUPER1		73436860	73447426		418
RDEC1A016342	SUPER1		73453607	73455398	Transposon TX1 uncharacterized 149 kDa protein	190
RDEC1A030248	SUPER1		73467525	73484666	Furin-like protease kpc-1	633
RDEC1A012683	SUPER1		73467929	73470122		267
RDEC1A051293	SUPER1		73491149	73492833		378
RDEC1A036596	SUPER1		73497333	73498826		99
RDEC1A009670	SUPER1		73500800	73513802	Neurotrypsin	466
RDEC1A000629	SUPER1		73515610	73519230		245
RDEC1A021672	SUPER1		73521604	73554224	Scavenger receptor cysteine-rich domain superfamily protein	426
RDEC1A018469	SUPER1		73570522	73581484		394
RDEC1A017198	SUPER1		73595551	73616048		350
RDEC1A002015	SUPER1		73622653	73626869	Tubulin alpha-3 chain	172
RDEC1A034195	SUPER1		73636324	73643762	Lysophospholipid acyltransferase 7	442
RDEC1A025132	SUPER1		73651380	73673190	Low-density lipoprotein receptor-related protein 4	828
RDEC1A032753	SUPER1		73673372	73696192	ERI1 exoribonuclease 2	908
RDEC1A037111	SUPER1		73705964	73719885		734
RDEC1A010246	SUPER1		73725367	73730754	TNF receptor-associated factor 6	437
RDEC1A017893	SUPER1		73737844	73738186		114
RDEC1A022276	SUPER1		73752512	73754014		223
RDEC1A029821	SUPER1		73758641	73760381		187
RDEC1A011714	SUPER1		73791774	73792809		163
RDEC1A019187	SUPER1		73804751	73805830	EMILIN-1	169
RDEC1A040256	SUPER1		73816979	73817416	Caprin-2	1212
RDEC1A034337	SUPER1		73877987	73889822	Interferon-induced helicase C domain-containing protein 1	143
RDEC1A031358	SUPER1		74158780	74159244		154
RDEC1A049621	SUPER1		74449353	74479591	Neuronal acetylcholine receptor subunit alpha-10	126
RDEC1A013217	SUPER1		74493209	74493502		97
RDEC1A003845	SUPER1		74580859	74587343	Mucin-19	153
RDEC1A000882	SUPER1		74591172	74592024		147
RDEC1A018979	SUPER1		74676671	74720585	Annexin A7	562
RDEC1A010227	SUPER1		74721063	74765872	von Willebrand factor A domain-containing protein 5A	1940
RDEC1A031046	SUPER1		74772997	74825243		813
RDEC1A007486	SUPER1		74829831	74836061	Centromere protein X	76
RDEC1A045384	SUPER1		74836289	74836645		223
RDEC1A020689	SUPER1		74845328	74850712		366
RDEC1A026743	SUPER1		74854803	74855711		129
RDEC1A038307	SUPER1		74855730	74856011		107
RDEC1A022470	SUPER1		74866838	74877045		1199
RDEC1A026278	SUPER1		74879557	74900585	Radical S-adenosyl methionine domain-containing protein 1, mitochondrial	449
RDEC1A003545	SUPER1		74999207	74999905	Suppressor of cytokine signaling 2	232
RDEC1A042897	SUPER1		75054690	75054858		1539
RDEC1A003898	SUPER1		75061416	75151910	Semaphorin-5B	1228
RDEC1A033843	SUPER1		75152489	75176815	Probable low-specificity L-threonine aldolase 2	82
RDEC1A014864	SUPER1		75160436	75160723		95
RDEC1A026287	SUPER1		75188940	75207557		575
RDEC1A046279	SUPER1		75213682	75215446	E3 ubiquitin-protein ligase TRIM33	229
RDEC1A011930	SUPER1		75231117	75242177	Cytochrome P450 2C21	511
RDEC1A004073	SUPER1		75262898	75294689	Monocarboxylate transporter 12	479
RDEC1A023518	SUPER1		75302028	75314972	BRCA1-associated ATM activator 1	889
RDEC1A054273	SUPER1		75322250	75325510	Sodium-dependent glucose transporter 1	539
RDEC1A042357	SUPER1		75341282	75345394	Sodium-dependent glucose transporter 1A	573
RDEC1A025372	SUPER1		75346583	75349482	Sodium-dependent glucose transporter 1	500
RDEC1A033030	SUPER1		75356732	75364153	Peroxisomal sarcosine oxidase	500
RDEC1A034775	SUPER1		75366612	75369562	Sodium-dependent glucose transporter 1	220
RDEC1A015774	SUPER1		75382244	75390196	Zinc metalloproteinase nas-14	421
RDEC1A049188	SUPER1		75399000	75406672	Zinc metalloproteinase nas-13	52
RDEC1A003165	SUPER1		75415987	75428198	Tachykinin-like peptides receptor 86C	520
RDEC1A043482	SUPER1		75430755	75437034		224
RDEC1A051333	SUPER1		75442832	75447359		4321
RDEC1A049539	SUPER1		75454211	75470290	Interferon-inducible GTPase 5	143
RDEC1A044789	SUPER1		75474341	75480124		175
RDEC1A028382	SUPER1		75482761	75489936	T-cell-specific guanine nucleotide triphosphate-binding protein 2	535
RDEC1A022803	SUPER1		75502563	75509700		202
RDEC1A013619	SUPER1		75537067	75548120	5-hydroxytryptamine receptor 3A	201
RDEC1A007893	SUPER1		75651764	75652087	E3 SUMO-protein ligase ZBED1	107
RDEC1A027813	SUPER1		75652567	75652980	MFS-type transporter clz9	137
RDEC1A045608	SUPER1		75823968	75915169	Neuronal acetylcholine receptor subunit alpha-10	266
RDEC1A039913	SUPER1		75960852	75961027		1739
RDEC1A030512	SUPER1		76153804	76154042		78
RDEC1A052473	SUPER1		76229358	76237958		1318
RDEC1A019660	SUPER1		76241889	76244642		339
RDEC1A049751	SUPER1		76255330	76257349		495
[truncated: 36,277 more rows]
