# Supplementary material for: Signatures of Selection for Resistance/Tolerance to Perkinsus olseni in Grooved Carpet Shell Clam (Ruditapes decussatus) Using a Population Genomics Approach
Source: Evol Appl. 2025 May 13;18(5):e70106. doi: 10.1111/eva.70106 (PMC12070250; doi:10.1111/eva.70106)
Supplement: Supplementary file 9 — Table S3. [file EVA-18-e70106-s016.xlsx]

## Sheet: pannzerRdecu_GoAnot
Table S3: First five functional annotation GO terms associated with coding genes in the R. decussatus genome
RDEC1A039528P1	0036065:fucosylation	0006486:protein glycosylation	0005975:carbohydrate metabolic process
RDEC1A029170P1	0042026:protein refolding	0009408:response to heat
RDEC1A053508P1	0051289:protein homotetramerization	0042178:xenobiotic catabolic process
RDEC1A032413P1	0051085:chaperone cofactor-dependent protein refolding
RDEC1A026004P1	0048015:phosphatidylinositol-mediated signaling	0051209:release of sequestered calcium ion into cytosol	0016042:lipid catabolic process	0060470:positive regulation of cytosolic calcium ion concentration involved in egg activation	0046488:phosphatidylinositol metabolic process
RDEC1A001472P1	1901223:negative regulation of non-canonical NF-kappaB signal transduction	0006887:exocytosis	0035821:modulation of process of another organism	0006511:ubiquitin-dependent protein catabolic process	0036371:protein localization to T-tubule
RDEC1A022518P1	0007218:neuropeptide signaling pathway
RDEC1A035655P1	0071966:fungal-type cell wall polysaccharide metabolic process
RDEC1A029625P1	0034220:monoatomic ion transmembrane transport
RDEC1A021543P1	0060213:positive regulation of nuclear-transcribed mRNA poly(A) tail shortening	0045948:positive regulation of translational initiation	0006367:transcription initiation at RNA polymerase II promoter	0000956:nuclear-transcribed mRNA catabolic process
RDEC1A008833P1	0055085:transmembrane transport
RDEC1A008465P1	0000423:mitophagy
RDEC1A006542P1	0000122:negative regulation of transcription by RNA polymerase II
RDEC1A053223P1	0051295:establishment of meiotic spindle localization	0007051:spindle organization	0000278:mitotic cell cycle
RDEC1A049558P1	0045727:positive regulation of translation	0006412:translation
RDEC1A021592P1	2001046:positive regulation of integrin-mediated signaling pathway	1900026:positive regulation of substrate adhesion-dependent cell spreading	0045216:cell-cell junction organization	0098609:cell-cell adhesion
RDEC1A049512P1	0046854:phosphatidylinositol phosphate biosynthetic process
RDEC1A047832P1	0015909:long-chain fatty acid transport	0001676:long-chain fatty acid metabolic process	0140354:lipid import into cell	0000038:very long-chain fatty acid metabolic process	0070328:triglyceride homeostasis
RDEC1A050423P2	0033299:secretion of lysosomal enzymes
RDEC1A039204P2	0007165:signal transduction	0007399:nervous system development	0006629:lipid metabolic process
RDEC1A043152P1	0070292:N-acylphosphatidylethanolamine metabolic process
RDEC1A019730P2	0045292:mRNA cis splicing, via spliceosome	0045824:negative regulation of innate immune response
RDEC1A034609P2	0033198:response to ATP	0035590:purinergic nucleotide receptor signaling pathway	0060079:excitatory postsynaptic potential	0070588:calcium ion transmembrane transport	0010524:positive regulation of calcium ion transport into cytosol
RDEC1A009382P1	0007602:phototransduction	0009584:detection of visible light	0007601:visual perception	0071482:cellular response to light stimulus	0007186:G protein-coupled receptor signaling pathway
RDEC1A013981P1	0061580:colon epithelial cell migration	0010632:regulation of epithelial cell migration
RDEC1A037188P1	0010306:rhamnogalacturonan II biosynthetic process
RDEC1A041604P1	0007264:small GTPase-mediated signal transduction	0035006:melanization defense response	0035099:hemocyte migration	0022412:cellular process involved in reproduction in multicellular organism	0003006:developmental process involved in reproduction
RDEC1A011808P1	0006035:cuticle chitin biosynthetic process	0006038:cell wall chitin biosynthetic process
RDEC1A041569P1	0006952:defense response
RDEC1A036794P1	0006357:regulation of transcription by RNA polymerase II
RDEC1A030922P1	0009159:deoxyribonucleoside monophosphate catabolic process	0009116:nucleoside metabolic process	0009117:nucleotide metabolic process
RDEC1A015409P1	0070836:caveola assembly	0051480:regulation of cytosolic calcium ion concentration	0030154:cell differentiation
RDEC1A023265P1	0010960:magnesium ion homeostasis	0030026:intracellular manganese ion homeostasis
RDEC1A002879P1	0006432:phenylalanyl-tRNA aminoacylation
RDEC1A048154P1	0006955:immune response
RDEC1A033122P1	0006325:chromatin organization	0006355:regulation of DNA-templated transcription	0048522:positive regulation of cellular process	0051254:positive regulation of RNA metabolic process	0009891:positive regulation of biosynthetic process
RDEC1A028745P1	0006656:phosphatidylcholine biosynthetic process
RDEC1A004361P1	0007264:small GTPase-mediated signal transduction	0043149:stress fiber assembly	0016477:cell migration	0035006:melanization defense response	0035162:embryonic hemopoiesis
RDEC1A004748P1	0006887:exocytosis	0035821:modulation of process of another organism	0006355:regulation of DNA-templated transcription	0006412:translation
RDEC1A017842P1	0000398:mRNA splicing, via spliceosome	0010468:regulation of gene expression
RDEC1A036263P1	0007309:oocyte axis specification
RDEC1A018696P1	0044772:mitotic cell cycle phase transition
RDEC1A024683P1	0006414:translational elongation	0006413:translational initiation	0016567:protein ubiquitination
RDEC1A028514P1	0006302:double-strand break repair
RDEC1A042481P1	0007186:G protein-coupled receptor signaling pathway	0007166:cell surface receptor signaling pathway
RDEC1A020648P1	0006508:proteolysis
RDEC1A043048P1	0007165:signal transduction
RDEC1A052723P1	0032436:positive regulation of proteasomal ubiquitin-dependent protein catabolic process	0000209:protein polyubiquitination	0006511:ubiquitin-dependent protein catabolic process
RDEC1A026379P1	0006486:protein glycosylation
RDEC1A029064P1	0035556:intracellular signal transduction	0016567:protein ubiquitination	2000812:regulation of barbed-end actin filament capping	0071356:cellular response to tumor necrosis factor
RDEC1A019140P1	0097551:mitochondrial double-strand break repair	0042138:meiotic DNA double-strand break formation	0031573:mitotic intra-S DNA damage checkpoint signaling	0007095:mitotic G2 DNA damage checkpoint signaling	0006303:double-strand break repair via nonhomologous end joining
RDEC1A017096P1	0098609:cell-cell adhesion	0009653:anatomical structure morphogenesis	0030154:cell differentiation
RDEC1A005935P1	0006684:sphingomyelin metabolic process
RDEC1A047477P1	0007186:G protein-coupled receptor signaling pathway
RDEC1A022678P5	1904158:axonemal central apparatus assembly	0003351:epithelial cilium movement involved in extracellular fluid movement
RDEC1A051962P1	0015986:proton motive force-driven ATP synthesis	1902600:proton transmembrane transport
RDEC1A049676P2	0009116:nucleoside metabolic process	0006355:regulation of DNA-templated transcription
RDEC1A053873P1	0007186:G protein-coupled receptor signaling pathway	0007166:cell surface receptor signaling pathway
RDEC1A027437P1	0070086:ubiquitin-dependent endocytosis
RDEC1A046998P1	0006457:protein folding	0015074:DNA integration	0006310:DNA recombination
RDEC1A033673P1	0007264:small GTPase-mediated signal transduction	0043652:engulfment of apoptotic cell	0008045:motor neuron axon guidance	0007163:establishment or maintenance of cell polarity	0030865:cortical cytoskeleton organization
RDEC1A036006P1	0048619:embryonic hindgut morphogenesis	0001655:urogenital system development	0009880:embryonic pattern specification	0006357:regulation of transcription by RNA polymerase II
RDEC1A003698P1	0036085:GDP-fucose import into Golgi lumen	0036066:protein O-linked fucosylation
RDEC1A028547P1	0006457:protein folding
RDEC1A010326P1	0000122:negative regulation of transcription by RNA polymerase II	0006338:chromatin remodeling
RDEC1A000800P1	0006357:regulation of transcription by RNA polymerase II
RDEC1A026107P1	0006508:proteolysis
RDEC1A009953P1	0007156:homophilic cell adhesion via plasma membrane adhesion molecules
RDEC1A012252P2	0070365:hepatocyte differentiation	0046327:glycerol biosynthetic process from pyruvate	0071549:cellular response to dexamethasone stimulus	0071333:cellular response to glucose stimulus	0019543:propionate catabolic process
RDEC1A002490P1	0045332:phospholipid translocation	0006890:retrograde vesicle-mediated transport, Golgi to endoplasmic reticulum	0006897:endocytosis	0032218:riboflavin transport
RDEC1A004179P1	0015074:DNA integration
RDEC1A023288P1	0006869:lipid transport	0055085:transmembrane transport	0032378:negative regulation of intracellular lipid transport	0032805:positive regulation of low-density lipoprotein particle receptor catabolic process	0042986:positive regulation of amyloid precursor protein biosynthetic process
RDEC1A028390P1	1904659:glucose transmembrane transport	0006814:sodium ion transport	0006915:apoptotic process
RDEC1A039797P1	0007186:G protein-coupled receptor signaling pathway
RDEC1A036870P2	0043066:negative regulation of apoptotic process	0007346:regulation of mitotic cell cycle	0007634:optokinetic behavior	0048593:camera-type eye morphogenesis
RDEC1A011978P1	0097638:L-arginine import across plasma membrane	1903401:L-lysine transmembrane transport	1903352:L-ornithine transmembrane transport	1990822:basic amino acid transmembrane transport	0055088:lipid homeostasis
RDEC1A031461P1	0006508:proteolysis
RDEC1A014427P1	0051301:cell division	0010458:exit from mitosis	0031145:anaphase-promoting complex-dependent catabolic process	0016567:protein ubiquitination	1904668:positive regulation of ubiquitin protein ligase activity
RDEC1A000781P2	0034472:snRNA 3'-end processing
RDEC1A025382P1	0034626:fatty acid elongation, polyunsaturated fatty acid	0034625:fatty acid elongation, monounsaturated fatty acid	0019367:fatty acid elongation, saturated fatty acid	0042761:very long-chain fatty acid biosynthetic process	0030148:sphingolipid biosynthetic process
RDEC1A039189P1	0043001:Golgi to plasma membrane protein transport	0007030:Golgi organization
RDEC1A027049P1	0006203:dGTP catabolic process	0045088:regulation of innate immune response	0051607:defense response to virus
RDEC1A034350P1	0042542:response to hydrogen peroxide	0098869:cellular oxidant detoxification
RDEC1A053513P2	0090263:positive regulation of canonical Wnt signaling pathway	0043161:proteasome-mediated ubiquitin-dependent protein catabolic process	0016567:protein ubiquitination	0007010:cytoskeleton organization
RDEC1A052429P1	0006886:intracellular protein transport	0016192:vesicle-mediated transport
RDEC1A013522P1	1905515:non-motile cilium assembly	0016192:vesicle-mediated transport
RDEC1A026052P1	0061014:positive regulation of mRNA catabolic process	0009267:cellular response to starvation	0045944:positive regulation of transcription by RNA polymerase II	0006974:DNA damage response	0006259:DNA metabolic process
RDEC1A026164P1	0006338:chromatin remodeling	0045944:positive regulation of transcription by RNA polymerase II	0045892:negative regulation of DNA-templated transcription	0001568:blood vessel development
RDEC1A051580P1	0043041:amino acid activation for nonribosomal peptide biosynthetic process
RDEC1A048102P1	0006729:tetrahydrobiopterin biosynthetic process
RDEC1A001234P1	0036158:outer dynein arm assembly	0120229:protein localization to motile cilium	0090660:cerebrospinal fluid circulation	0060287:epithelial cilium movement involved in determination of left/right asymmetry	0030317:flagellated sperm motility
RDEC1A031622P1	0001867:complement activation, lectin pathway
RDEC1A047063P1	0016567:protein ubiquitination	0036503:ERAD pathway	0043161:proteasome-mediated ubiquitin-dependent protein catabolic process
RDEC1A013129P2	0007030:Golgi organization
RDEC1A005423P1	0006457:protein folding	0016226:iron-sulfur cluster assembly	1902037:negative regulation of hematopoietic stem cell differentiation	0045647:negative regulation of erythrocyte differentiation	0006950:response to stress
RDEC1A017212P1	0000209:protein polyubiquitination	0006511:ubiquitin-dependent protein catabolic process
RDEC1A047866P1	0098974:postsynaptic actin cytoskeleton organization	0009653:anatomical structure morphogenesis	0006357:regulation of transcription by RNA polymerase II
RDEC1A052290P1	0006888:endoplasmic reticulum to Golgi vesicle-mediated transport
RDEC1A003118P1	0006364:rRNA processing	0097065:anterior head development	0010468:regulation of gene expression
RDEC1A047636P1	0006309:apoptotic DNA fragmentation
RDEC1A002896P1	0000184:nuclear-transcribed mRNA catabolic process, nonsense-mediated decay
RDEC1A040904P1	0006457:protein folding
RDEC1A036394P1	0006646:phosphatidylethanolamine biosynthetic process
RDEC1A017718P1	0055129:L-proline biosynthetic process
RDEC1A042484P1	0006457:protein folding
RDEC1A043729P1	0019319:hexose biosynthetic process
RDEC1A037529P1	0007399:nervous system development
RDEC1A045020P1	0006886:intracellular protein transport	0016192:vesicle-mediated transport	0034067:protein localization to Golgi apparatus	0009404:toxin metabolic process	0007030:Golgi organization
RDEC1A030314P1	0007018:microtubule-based movement
RDEC1A040800P1	0010468:regulation of gene expression	1902374:regulation of rRNA catabolic process	0030307:positive regulation of cell growth	0006364:rRNA processing	0065008:regulation of biological quality
RDEC1A040513P1	0006360:transcription by RNA polymerase I	0006383:transcription by RNA polymerase III	0009303:rRNA transcription	0006354:DNA-templated transcription elongation	0009304:tRNA transcription
RDEC1A000970P1	0042593:glucose homeostasis	0051012:microtubule sliding	0000132:establishment of mitotic spindle orientation	0007186:G protein-coupled receptor signaling pathway	0051301:cell division
RDEC1A001346P1	0061512:protein localization to cilium	0060271:cilium assembly	0035845:photoreceptor cell outer segment organization	0060562:epithelial tube morphogenesis	0043009:chordate embryonic development
RDEC1A017079P1	0098609:cell-cell adhesion
RDEC1A002519P2	0032447:protein urmylation	0002143:tRNA wobble position uridine thiolation	0006777:Mo-molybdopterin cofactor biosynthetic process
RDEC1A034561P2	0016261:selenocysteine catabolic process	1900408:negative regulation of cellular response to oxidative stress	0001887:selenium compound metabolic process	0032868:response to insulin	0006629:lipid metabolic process
RDEC1A044179P1	0050830:defense response to Gram-positive bacterium	0031640:killing of cells of another organism
RDEC1A027795P1	0032981:mitochondrial respiratory chain complex I assembly	0015990:electron transport coupled proton transport	0009060:aerobic respiration	2000331:regulation of terminal button organization	0008340:determination of adult lifespan
RDEC1A006888P1	0007168:receptor guanylyl cyclase signaling pathway	0006182:cGMP biosynthetic process	0035556:intracellular signal transduction
RDEC1A034968P1	0006589:octopamine biosynthetic process	0042420:dopamine catabolic process	0042421:norepinephrine biosynthetic process
RDEC1A053903P1	0000226:microtubule cytoskeleton organization
RDEC1A048025P2	0016239:positive regulation of macroautophagy	0007283:spermatogenesis
RDEC1A018459P1	0008292:acetylcholine biosynthetic process	0015871:choline transport	0006814:sodium ion transport	0055085:transmembrane transport	0007274:neuromuscular synaptic transmission
RDEC1A026400P2	0006032:chitin catabolic process	0005975:carbohydrate metabolic process
RDEC1A035219P1	2000058:regulation of ubiquitin-dependent protein catabolic process
RDEC1A012435P1	0007165:signal transduction
RDEC1A028508P1	0009086:methionine biosynthetic process	0032259:methylation
RDEC1A007926P1	0007186:G protein-coupled receptor signaling pathway
RDEC1A047167P2	0045944:positive regulation of transcription by RNA polymerase II	0007219:Notch signaling pathway	0007399:nervous system development	1901189:positive regulation of ephrin receptor signaling pathway	0097101:blood vessel endothelial cell fate specification
RDEC1A050421P1	0036228:protein localization to nuclear inner membrane	0006999:nuclear pore organization	0006607:NLS-bearing protein import into nucleus
RDEC1A037005P1	0006626:protein targeting to mitochondrion	0007005:mitochondrion organization
RDEC1A027328P1	0043161:proteasome-mediated ubiquitin-dependent protein catabolic process	0060255:regulation of macromolecule metabolic process
RDEC1A046030P1	0007186:G protein-coupled receptor signaling pathway
RDEC1A041746P1	0007265:Ras protein signal transduction
RDEC1A016139P2	0051145:smooth muscle cell differentiation	0045944:positive regulation of transcription by RNA polymerase II
RDEC1A022365P1	0035082:axoneme assembly	0120197:mucociliary clearance	0090660:cerebrospinal fluid circulation	0120316:sperm flagellum assembly
RDEC1A038074P1	0006357:regulation of transcription by RNA polymerase II
RDEC1A030347P1	0034220:monoatomic ion transmembrane transport
RDEC1A053099P1	0006937:regulation of muscle contraction	0043266:regulation of potassium ion transport
RDEC1A048488P1	0006123:mitochondrial electron transport, cytochrome c to oxygen
RDEC1A003984P3	0007059:chromosome segregation	0007017:microtubule-based process
RDEC1A016359P4	0000122:negative regulation of transcription by RNA polymerase II	0045944:positive regulation of transcription by RNA polymerase II	0007399:nervous system development
RDEC1A046735P2	0000122:negative regulation of transcription by RNA polymerase II
RDEC1A043847P1	0006397:mRNA processing	0006412:translation
RDEC1A009045P1	0015718:monocarboxylic acid transport	0055085:transmembrane transport
RDEC1A053082P1	0043542:endothelial cell migration	0030335:positive regulation of cell migration	0048666:neuron development
RDEC1A016135P1	0032869:cellular response to insulin stimulus	0019432:triglyceride biosynthetic process	0045944:positive regulation of transcription by RNA polymerase II	0009062:fatty acid catabolic process
RDEC1A035774P1	0006366:transcription by RNA polymerase II	0006413:translational initiation
RDEC1A021615P1	0006438:valyl-tRNA aminoacylation	0106074:aminoacyl-tRNA metabolism involved in translational fidelity
RDEC1A012246P1	0001654:eye development	0006357:regulation of transcription by RNA polymerase II	0007420:brain development
RDEC1A045303P3	0048205:COPI coating of Golgi vesicle
RDEC1A002717P1	0071577:zinc ion transmembrane transport
RDEC1A002298P2	0006611:protein export from nucleus
RDEC1A017054P1	0000455:enzyme-directed rRNA pseudouridine synthesis	0030490:maturation of SSU-rRNA
RDEC1A005555P1	0008380:RNA splicing	0046827:positive regulation of protein export from nucleus	0033120:positive regulation of RNA splicing	0042307:positive regulation of protein import into nucleus	0071466:cellular response to xenobiotic stimulus
RDEC1A001038P1	0071805:potassium ion transmembrane transport
RDEC1A002744P1	0009887:animal organ morphogenesis	0045087:innate immune response	0071345:cellular response to cytokine stimulus	0006915:apoptotic process	0050794:regulation of cellular process
RDEC1A045357P1	0030513:positive regulation of BMP signaling pathway
RDEC1A048720P1	0071880:adenylate cyclase-activating adrenergic receptor signaling pathway	0007200:phospholipase C-activating G protein-coupled receptor signaling pathway	0007204:positive regulation of cytosolic calcium ion concentration	0007267:cell-cell signaling	0001996:positive regulation of heart rate by epinephrine-norepinephrine
RDEC1A034071P1	0006357:regulation of transcription by RNA polymerase II
RDEC1A014214P2	0007165:signal transduction
RDEC1A045891P3	0006357:regulation of transcription by RNA polymerase II	0090104:pancreatic epsilon cell differentiation	0003311:pancreatic D cell differentiation	0003310:pancreatic A cell differentiation	0003309:type B pancreatic cell differentiation
RDEC1A012410P1	0010754:negative regulation of cGMP-mediated signaling	0007165:signal transduction
RDEC1A044175P2	0007156:homophilic cell adhesion via plasma membrane adhesion molecules	0016339:calcium-dependent cell-cell adhesion via plasma membrane cell adhesion molecules	0044331:cell-cell adhesion mediated by cadherin	0034332:adherens junction organization	0007043:cell-cell junction assembly
RDEC1A025442P1	0007218:neuropeptide signaling pathway
RDEC1A032715P2	0006457:protein folding
RDEC1A042950P1	0042761:very long-chain fatty acid biosynthetic process	0030497:fatty acid elongation	0030148:sphingolipid biosynthetic process
RDEC1A004663P1	0006955:immune response	0016192:vesicle-mediated transport	0050995:negative regulation of lipid catabolic process	0007565:female pregnancy	0016441:post-transcriptional gene silencing
RDEC1A050398P1	0002098:tRNA wobble uridine modification	0006357:regulation of transcription by RNA polymerase II
RDEC1A006678P1	0006995:cellular response to nitrogen starvation	0000045:autophagosome assembly	0097352:autophagosome maturation	1901355:response to rapamycin	0015031:protein transport
RDEC1A032920P1	0006689:ganglioside catabolic process	0030203:glycosaminoglycan metabolic process	0005975:carbohydrate metabolic process	0007628:adult walking behavior	0050884:neuromuscular process controlling posture
RDEC1A033169P1	0045292:mRNA cis splicing, via spliceosome	0031047:regulatory ncRNA-mediated gene silencing	0045071:negative regulation of viral genome replication	0016441:post-transcriptional gene silencing
RDEC1A024099P1	0009913:epidermal cell differentiation	0006357:regulation of transcription by RNA polymerase II
RDEC1A039013P1	0051298:centrosome duplication	1900034:regulation of cellular response to heat	0010824:regulation of centrosome duplication	0061077:chaperone-mediated protein folding	2000299:negative regulation of Rho-dependent protein serine/threonine kinase activity
RDEC1A039047P2	0051793:medium-chain fatty acid catabolic process	0033539:fatty acid beta-oxidation using acyl-CoA dehydrogenase
RDEC1A018338P1	1902475:L-alpha-amino acid transmembrane transport	0015804:neutral amino acid transport
RDEC1A015746P1	0055085:transmembrane transport
RDEC1A016433P3	0016558:protein import into peroxisome matrix
RDEC1A052624P1	0046512:sphingosine biosynthetic process	0046513:ceramide biosynthetic process	1904504:positive regulation of lipophagy	1904649:regulation of fat cell apoptotic process	0007165:signal transduction
RDEC1A045241P1	0006936:muscle contraction	0000281:mitotic cytokinesis	0007015:actin filament organization
RDEC1A029736P1	0006412:translation
RDEC1A000028P1	0034058:endosomal vesicle fusion	0006914:autophagy	0006886:intracellular protein transport	0006364:rRNA processing
RDEC1A038305P2	0060038:cardiac muscle cell proliferation
RDEC1A010019P2	0033962:P-body assembly	0000387:spliceosomal snRNP assembly	0000956:nuclear-transcribed mRNA catabolic process
RDEC1A044654P3	0099547:regulation of translation at synapse, modulating synaptic transmission	0140245:regulation of translation at postsynapse	0099170:postsynaptic modulation of chemical synaptic transmission	1905244:regulation of modification of synaptic structure	0060998:regulation of dendritic spine development
RDEC1A046184P1	0006886:intracellular protein transport	0016192:vesicle-mediated transport
RDEC1A004919P1	0031398:positive regulation of protein ubiquitination	0007034:vacuolar transport	0006511:ubiquitin-dependent protein catabolic process	0030001:metal ion transport
RDEC1A003555P1	0043328:protein transport to vacuole involved in ubiquitin-dependent protein catabolic process via the multivesicular body sorting pathway
RDEC1A029978P1	0006995:cellular response to nitrogen starvation	0044804:nucleophagy	0000045:autophagosome assembly	1904093:negative regulation of autophagic cell death	1904973:positive regulation of viral translation
RDEC1A033327P1	0007368:determination of left/right symmetry	0007507:heart development
RDEC1A003285P1	1903259:exon-exon junction complex disassembly
RDEC1A052088P1	0000122:negative regulation of transcription by RNA polymerase II	0006338:chromatin remodeling
RDEC1A042741P1	0030036:actin cytoskeleton organization
RDEC1A039192P1	0051289:protein homotetramerization	0006081:cellular aldehyde metabolic process	0045329:carnitine biosynthetic process
RDEC1A013667P1	0006696:ergosterol biosynthetic process	0006635:fatty acid beta-oxidation
RDEC1A008361P1	0006486:protein glycosylation	0036065:fucosylation
RDEC1A002133P1	0070836:caveola assembly	0051480:regulation of cytosolic calcium ion concentration	0030154:cell differentiation
RDEC1A005137P6	0002574:thrombocyte differentiation	0030223:neutrophil differentiation	0030317:flagellated sperm motility
RDEC1A030766P2	0000301:retrograde transport, vesicle recycling within Golgi	0007030:Golgi organization
RDEC1A001486P1	0034314:Arp2/3 complex-mediated actin nucleation
RDEC1A026351P1	0042147:retrograde transport, endosome to Golgi	0006886:intracellular protein transport
RDEC1A027083P1	0006567:threonine catabolic process	0006565:L-serine catabolic process	0009097:isoleucine biosynthetic process
RDEC1A037355P1	0032012:regulation of ARF protein signal transduction
RDEC1A039143P1	0007186:G protein-coupled receptor signaling pathway
RDEC1A025399P1	0006364:rRNA processing
RDEC1A037890P1	0140527:reciprocal homologous recombination	0007127:meiosis I	0006298:mismatch repair	0001541:ovarian follicle development	0007292:female gamete generation
RDEC1A041894P1	0009653:anatomical structure morphogenesis	0030154:cell differentiation	0006357:regulation of transcription by RNA polymerase II
RDEC1A002392P2	0006508:proteolysis	0006368:transcription elongation by RNA polymerase II
RDEC1A019824P1	0006203:dGTP catabolic process	0045088:regulation of innate immune response	0051607:defense response to virus	0006260:DNA replication	0006281:DNA repair
RDEC1A052105P1	0042908:xenobiotic transport	0055085:transmembrane transport
RDEC1A003362P1	0007064:mitotic sister chromatid cohesion	0051301:cell division	0006281:DNA repair	0008285:negative regulation of cell population proliferation	0006355:regulation of DNA-templated transcription
RDEC1A039478P1	0006357:regulation of transcription by RNA polymerase II	0045892:negative regulation of DNA-templated transcription	0045935:positive regulation of nucleobase-containing compound metabolic process	0010604:positive regulation of macromolecule metabolic process	0048522:positive regulation of cellular process
RDEC1A023376P1	0007186:G protein-coupled receptor signaling pathway
RDEC1A035525P1	0010972:negative regulation of G2/M transition of mitotic cell cycle
RDEC1A026354P1	0060271:cilium assembly
RDEC1A023115P1	0034085:establishment of sister chromatid cohesion	0032508:DNA duplex unwinding	0006139:nucleobase-containing compound metabolic process
RDEC1A006087P1	0000122:negative regulation of transcription by RNA polymerase II	0045893:positive regulation of DNA-templated transcription	0010212:response to ionizing radiation	0006302:double-strand break repair
RDEC1A031722P2	0038092:nodal signaling pathway	0007368:determination of left/right symmetry	0009952:anterior/posterior pattern specification	0001568:blood vessel development	0007507:heart development
RDEC1A051209P1	0015939:pantothenate metabolic process	0006768:biotin metabolic process
RDEC1A007629P1	0030833:regulation of actin filament polymerization
RDEC1A000178P1	0030632:D-alanine biosynthetic process
RDEC1A041752P2	0006355:regulation of DNA-templated transcription
RDEC1A020812P2	0009653:anatomical structure morphogenesis	0007154:cell communication	0007156:homophilic cell adhesion via plasma membrane adhesion molecules
RDEC1A013569P1	0015910:long-chain fatty acid import into peroxisome	0042760:very long-chain fatty acid catabolic process	0007031:peroxisome organization	0006635:fatty acid beta-oxidation
RDEC1A009494P2	0033138:positive regulation of peptidyl-serine phosphorylation	0007264:small GTPase-mediated signal transduction
RDEC1A031839P1	0006833:water transport	0055085:transmembrane transport
RDEC1A034386P1	0015074:DNA integration
RDEC1A000749P1	0000209:protein polyubiquitination
RDEC1A015020P3	0006581:acetylcholine catabolic process	0019695:choline metabolic process
RDEC1A011289P2	0051726:regulation of cell cycle	0006887:exocytosis	0031175:neuron projection development
RDEC1A024649P1	0031397:negative regulation of protein ubiquitination	0030178:negative regulation of Wnt signaling pathway	0098869:cellular oxidant detoxification
RDEC1A012192P1	0016973:poly(A)+ mRNA export from nucleus	0006368:transcription elongation by RNA polymerase II	0045893:positive regulation of DNA-templated transcription	0006325:chromatin organization	0006357:regulation of transcription by RNA polymerase II
RDEC1A021078P1	0002181:cytoplasmic translation
RDEC1A001811P3	1901379:regulation of potassium ion transmembrane transport
RDEC1A047500P1	0106004:tRNA (guanine-N7)-methylation	0036416:tRNA stabilization
RDEC1A017949P1	0006742:NADP catabolic process	0019677:NAD catabolic process	0006734:NADH metabolic process
RDEC1A047813P1	0006406:mRNA export from nucleus	0032784:regulation of DNA-templated transcription elongation	0007165:signal transduction
RDEC1A001990P1	0006486:protein glycosylation
RDEC1A051286P1	0007186:G protein-coupled receptor signaling pathway
RDEC1A045244P1	0035725:sodium ion transmembrane transport	0006865:amino acid transport
RDEC1A050243P1	0006417:regulation of translation	0006412:translation
RDEC1A029156P7	0006508:proteolysis
RDEC1A029336P1	0000226:microtubule cytoskeleton organization	0036211:protein modification process
RDEC1A045268P1	0014059:regulation of dopamine secretion	0017158:regulation of calcium ion-dependent exocytosis	0048791:calcium ion-regulated exocytosis of neurotransmitter	0071277:cellular response to calcium ion	0048488:synaptic vesicle endocytosis
RDEC1A053468P1	1904659:glucose transmembrane transport	0006814:sodium ion transport	0006915:apoptotic process
RDEC1A032630P1	0042073:intraciliary transport
RDEC1A021195P1	0006680:glucosylceramide catabolic process
RDEC1A032271P1	0036503:ERAD pathway
RDEC1A047939P1	0045116:protein neddylation
RDEC1A002689P1	0006974:DNA damage response
RDEC1A009640P1	0006307:DNA alkylation repair	0032259:methylation
RDEC1A040859P1	0006782:protoporphyrinogen IX biosynthetic process
RDEC1A037215P1	0008292:acetylcholine biosynthetic process	0015871:choline transport	0006814:sodium ion transport	0055085:transmembrane transport
RDEC1A030012P1	0006816:calcium ion transport
RDEC1A041486P1	0007098:centrosome cycle	0051225:spindle assembly	0051301:cell division
RDEC1A040444P2	0032273:positive regulation of protein polymerization	0046785:microtubule polymerization	0001578:microtubule bundle formation
RDEC1A025115P1	0034473:U1 snRNA 3'-end processing	0034476:U5 snRNA 3'-end processing	0071042:nuclear polyadenylation-dependent mRNA catabolic process	0071035:nuclear polyadenylation-dependent rRNA catabolic process	0071038:TRAMP-dependent tRNA surveillance pathway
RDEC1A039410P1	0006457:protein folding
RDEC1A023628P1	0009308:amine metabolic process
RDEC1A016970P1	0000492:box C/D snoRNP assembly	0032508:DNA duplex unwinding	0006338:chromatin remodeling	0006357:regulation of transcription by RNA polymerase II	0006281:DNA repair
RDEC1A002854P1	0016052:carbohydrate catabolic process
RDEC1A020469P1	0009157:deoxyribonucleoside monophosphate biosynthetic process	1901135:carbohydrate derivative metabolic process
RDEC1A007798P1	0016125:sterol metabolic process
RDEC1A025376P1	0006814:sodium ion transport	0055085:transmembrane transport
RDEC1A042341P1	0006511:ubiquitin-dependent protein catabolic process	0021670:lateral ventricle development	0048853:forebrain morphogenesis	1904507:positive regulation of telomere maintenance in response to DNA damage	0060382:regulation of DNA strand elongation
RDEC1A036113P1	0019934:cGMP-mediated signaling	0006182:cGMP biosynthetic process	0070482:response to oxygen levels	0010750:positive regulation of nitric oxide mediated signal transduction	0007263:nitric oxide mediated signal transduction
RDEC1A041409P1	1905515:non-motile cilium assembly
RDEC1A008707P1	0000122:negative regulation of transcription by RNA polymerase II
RDEC1A014679P1	0006979:response to oxidative stress	0098869:cellular oxidant detoxification
RDEC1A025799P1	0000727:double-strand break repair via break-induced replication	0006261:DNA-templated DNA replication	0032508:DNA duplex unwinding
RDEC1A054265P1	0006357:regulation of transcription by RNA polymerase II
RDEC1A007292P1	0061669:spontaneous neurotransmitter secretion	0017158:regulation of calcium ion-dependent exocytosis	0006887:exocytosis	0006886:intracellular protein transport	0099504:synaptic vesicle cycle
RDEC1A002606P1	0044208:'de novo' AMP biosynthetic process	0006189:'de novo' IMP biosynthetic process	0097294:'de novo' XMP biosynthetic process	0044209:AMP salvage	0006177:GMP biosynthetic process
RDEC1A035942P1	0006457:protein folding
RDEC1A037991P1	0006338:chromatin remodeling	0006278:RNA-templated DNA biosynthetic process	0098703:calcium ion import across plasma membrane	0035725:sodium ion transmembrane transport	0007154:cell communication
RDEC1A049937P1	0042438:melanin biosynthetic process	0043473:pigmentation
RDEC1A028418P1	0015074:DNA integration
RDEC1A007528P1	0006542:glutamine biosynthetic process
RDEC1A002486P2	0007005:mitochondrion organization
RDEC1A018216P1	0035094:response to nicotine	0060079:excitatory postsynaptic potential	0007271:synaptic transmission, cholinergic	0034220:monoatomic ion transmembrane transport
RDEC1A002079P1	0006887:exocytosis	0035821:modulation of process of another organism
RDEC1A008584P1	0032509:endosome transport via multivesicular body sorting pathway	0045324:late endosome to vacuole transport	0015031:protein transport
RDEC1A011697P1	0033615:mitochondrial proton-transporting ATP synthase complex assembly
RDEC1A006621P1	0051237:maintenance of RNA location	0035308:negative regulation of protein dephosphorylation	0035196:miRNA processing	0000398:mRNA splicing, via spliceosome
RDEC1A008308P1	0090385:phagosome-lysosome fusion	0008333:endosome to lysosome transport	0032438:melanosome organization	0006886:intracellular protein transport
RDEC1A039866P1	0045048:protein insertion into ER membrane	0006620:post-translational protein targeting to endoplasmic reticulum membrane
RDEC1A023454P1	1990116:ribosome-associated ubiquitin-dependent protein catabolic process	0072344:rescue of stalled ribosome
RDEC1A053226P1	0006203:dGTP catabolic process	0045088:regulation of innate immune response	0051607:defense response to virus
RDEC1A035740P1	0000460:maturation of 5.8S rRNA	0000470:maturation of LSU-rRNA
RDEC1A005540P2	0015746:citrate transport	0071422:succinate transmembrane transport	1902358:sulfate transmembrane transport	0035725:sodium ion transmembrane transport
RDEC1A026927P1	0016192:vesicle-mediated transport	0007165:signal transduction
RDEC1A012477P1	0000226:microtubule cytoskeleton organization	0036211:protein modification process
RDEC1A021276P2	0007015:actin filament organization	0016477:cell migration
RDEC1A042114P4	0006612:protein targeting to membrane
RDEC1A048708P1	0006730:one-carbon metabolic process
RDEC1A012657P1	0030488:tRNA methylation
RDEC1A054479P1	0016139:glycoside catabolic process	0009311:oligosaccharide metabolic process	0006629:lipid metabolic process
RDEC1A034859P1	0010468:regulation of gene expression
RDEC1A052087P1	1903804:glycine import across plasma membrane	0060012:synaptic transmission, glycinergic	0035725:sodium ion transmembrane transport
RDEC1A030488P1	0006094:gluconeogenesis	0051156:glucose 6-phosphate metabolic process	0006096:glycolytic process
RDEC1A044012P1	0009083:branched-chain amino acid catabolic process
RDEC1A034566P1	0006680:glucosylceramide catabolic process	0008203:cholesterol metabolic process	1904457:positive regulation of neuronal action potential	0023021:termination of signal transduction	1903061:positive regulation of protein lipidation
RDEC1A033597P1	0006508:proteolysis
RDEC1A052015P1	0007156:homophilic cell adhesion via plasma membrane adhesion molecules
RDEC1A001768P2	0006260:DNA replication	0032508:DNA duplex unwinding
RDEC1A021546P1	0000122:negative regulation of transcription by RNA polymerase II
RDEC1A005270P1	0006414:translational elongation
RDEC1A038221P1	1901360:organic cyclic compound metabolic process
RDEC1A043134P3	0007254:JNK cascade	0048511:rhythmic process	0009612:response to mechanical stimulus	0043065:positive regulation of apoptotic process	0061833:protein localization to tricellular tight junction
RDEC1A000467P2	1900746:regulation of vascular endothelial growth factor signaling pathway	0035188:hatching
RDEC1A008922P1	0045494:photoreceptor cell maintenance	0015031:protein transport
RDEC1A042318P1	0009409:response to cold	0055085:transmembrane transport	0006821:chloride transport	0006812:monoatomic cation transport
RDEC1A025005P1	0006607:NLS-bearing protein import into nucleus	0034599:cellular response to oxidative stress	0098869:cellular oxidant detoxification
RDEC1A053073P1	0016485:protein processing
RDEC1A000709P1	0009306:protein secretion
RDEC1A048430P1	0042438:melanin biosynthetic process	0043473:pigmentation
RDEC1A007364P6	0000743:nuclear migration involved in conjugation with cellular fusion	0000132:establishment of mitotic spindle orientation	0031122:cytoplasmic microtubule organization
RDEC1A033676P1	0015074:DNA integration
RDEC1A017896P1	0010506:regulation of autophagy
RDEC1A016750P1	0006955:immune response
RDEC1A011576P1	0036149:phosphatidylinositol acyl-chain remodeling	0060217:hemangioblast cell differentiation	0001885:endothelial cell development	0016024:CDP-diacylglycerol biosynthetic process
RDEC1A038827P1	0006147:guanine catabolic process	0051067:dihydropteridine metabolic process	0006726:eye pigment biosynthetic process
RDEC1A019947P1	0030091:protein repair	0006979:response to oxidative stress
RDEC1A051249P1	0006633:fatty acid biosynthetic process
RDEC1A036266P1	0006139:nucleobase-containing compound metabolic process
RDEC1A013484P2	0035434:copper ion transmembrane transport
RDEC1A028071P2	0006338:chromatin remodeling	0006281:DNA repair
RDEC1A030833P1	0015770:sucrose transport	0034219:carbohydrate transmembrane transport
RDEC1A034349P1	0006955:immune response
RDEC1A030663P1	0051668:localization within membrane	0048210:Golgi vesicle fusion to target membrane	0006904:vesicle docking involved in exocytosis	0017157:regulation of exocytosis	1990778:protein localization to cell periphery
RDEC1A027050P1	0007165:signal transduction
RDEC1A037975P1	0007602:phototransduction	0009584:detection of visible light	0071482:cellular response to light stimulus	0007186:G protein-coupled receptor signaling pathway
RDEC1A045634P1	0045337:farnesyl diphosphate biosynthetic process	0043386:mycotoxin biosynthetic process	0042181:ketone biosynthetic process	0046165:alcohol biosynthetic process	0042811:pheromone biosynthetic process
RDEC1A026793P1	0044539:long-chain fatty acid import into cell	0001579:medium-chain fatty acid transport	0001676:long-chain fatty acid metabolic process	0000038:very long-chain fatty acid metabolic process	0007584:response to nutrient
RDEC1A010245P1	0043066:negative regulation of apoptotic process	0006915:apoptotic process
RDEC1A023937P1	0051123:RNA polymerase II preinitiation complex assembly	0006413:translational initiation
RDEC1A032878P1	0010506:regulation of autophagy
RDEC1A052458P1	0006869:lipid transport	0055085:transmembrane transport
RDEC1A030057P1	0055085:transmembrane transport	0042590:antigen processing and presentation of exogenous peptide antigen via MHC class I
RDEC1A019295P1	0031124:mRNA 3'-end processing	0032447:protein urmylation	0034227:tRNA thio-modification	0002098:tRNA wobble uridine modification
RDEC1A045270P1	0015074:DNA integration
RDEC1A017306P2	0071539:protein localization to centrosome	0007099:centriole replication
RDEC1A026818P1	0050727:regulation of inflammatory response	0035556:intracellular signal transduction
RDEC1A043820P1	0006357:regulation of transcription by RNA polymerase II
RDEC1A051022P1	0006396:RNA processing	0016072:rRNA metabolic process	0042254:ribosome biogenesis	0141188:nucleic acid catabolic process
RDEC1A032914P1	1903833:positive regulation of cellular response to amino acid starvation	0001080:nitrogen catabolite activation of transcription from RNA polymerase II promoter	0042127:regulation of cell population proliferation	0051726:regulation of cell cycle
RDEC1A047863P1	0019254:carnitine metabolic process, CoA-linked	0051791:medium-chain fatty acid metabolic process	0033540:fatty acid beta-oxidation using acyl-CoA oxidase	0046459:short-chain fatty acid metabolic process
RDEC1A023165P1	0034472:snRNA 3'-end processing
RDEC1A049230P1	0000122:negative regulation of transcription by RNA polymerase II	0006338:chromatin remodeling
RDEC1A033222P1	0006614:SRP-dependent cotranslational protein targeting to membrane
RDEC1A002894P2	0035556:intracellular signal transduction	0045036:protein targeting to chloroplast	0046330:positive regulation of JNK cascade	0090090:negative regulation of canonical Wnt signaling pathway	2000812:regulation of barbed-end actin filament capping
RDEC1A002984P2	0007165:signal transduction
RDEC1A042770P1	0042176:regulation of protein catabolic process	0043161:proteasome-mediated ubiquitin-dependent protein catabolic process
RDEC1A033437P1	0006979:response to oxidative stress	0098869:cellular oxidant detoxification
RDEC1A025050P2	0006513:protein monoubiquitination	0060255:regulation of macromolecule metabolic process	0000209:protein polyubiquitination	0043161:proteasome-mediated ubiquitin-dependent protein catabolic process
RDEC1A049451P1	0006357:regulation of transcription by RNA polymerase II	0048666:neuron development
RDEC1A025671P1	0006420:arginyl-tRNA aminoacylation	0032543:mitochondrial translation
RDEC1A001449P1	0046907:intracellular transport
RDEC1A016372P1	0006486:protein glycosylation	0006024:glycosaminoglycan biosynthetic process
RDEC1A035160P4	0045292:mRNA cis splicing, via spliceosome
RDEC1A014380P1	0010498:proteasomal protein catabolic process
RDEC1A039421P1	0006035:cuticle chitin biosynthetic process	0006038:cell wall chitin biosynthetic process
RDEC1A041905P1	0007218:neuropeptide signaling pathway	0007217:tachykinin receptor signaling pathway	1902093:positive regulation of flagellated sperm motility
RDEC1A033340P1	0021914:negative regulation of smoothened signaling pathway involved in ventral spinal cord patterning	0006357:regulation of transcription by RNA polymerase II	0070613:regulation of protein processing	0021537:telencephalon development	0060271:cilium assembly
RDEC1A021077P1	0006631:fatty acid metabolic process	0019640:glucuronate catabolic process to xylulose 5-phosphate
RDEC1A045032P2	0006783:heme biosynthetic process	0010999:regulation of eIF2 alpha phosphorylation by heme	0009589:detection of UV	0046984:regulation of hemoglobin biosynthetic process	0034379:very-low-density lipoprotein particle assembly
RDEC1A032388P2	0006338:chromatin remodeling	0006355:regulation of DNA-templated transcription
RDEC1A014394P1	0045944:positive regulation of transcription by RNA polymerase II
RDEC1A003960P1	0006995:cellular response to nitrogen starvation	0034727:piecemeal microautophagy of the nucleus	0000045:autophagosome assembly	0032446:protein modification by small protein conjugation	0015031:protein transport
RDEC1A023451P1	0036088:D-serine catabolic process
RDEC1A002574P3	0071528:tRNA re-export from nucleus	0006886:intracellular protein transport
RDEC1A002704P1	1903241:U2-type prespliceosome assembly	0010468:regulation of gene expression	0042246:tissue regeneration	0042981:regulation of apoptotic process	0007155:cell adhesion
RDEC1A042891P2	0006102:isocitrate metabolic process	0006097:glyoxylate cycle	0006739:NADP metabolic process	0006099:tricarboxylic acid cycle	0060696:regulation of phospholipid catabolic process
RDEC1A042981P2	0007165:signal transduction	0006887:exocytosis	0035821:modulation of process of another organism
RDEC1A042304P1	0006357:regulation of transcription by RNA polymerase II	0030154:cell differentiation	0007399:nervous system development	0045893:positive regulation of DNA-templated transcription
RDEC1A023188P1	0035519:protein K29-linked ubiquitination	2001235:positive regulation of apoptotic signaling pathway	0070372:regulation of ERK1 and ERK2 cascade	0043410:positive regulation of MAPK cascade	2000060:positive regulation of ubiquitin-dependent protein catabolic process
RDEC1A011144P1	0016567:protein ubiquitination
RDEC1A053906P1	0006302:double-strand break repair	0006310:DNA recombination	0006355:regulation of DNA-templated transcription	0051301:cell division
RDEC1A022408P1	0110155:NAD-cap decapping	0000956:nuclear-transcribed mRNA catabolic process
RDEC1A052326P1	0055085:transmembrane transport
RDEC1A025956P1	0051661:maintenance of centrosome location	0035196:miRNA processing	0032259:methylation	0010608:post-transcriptional regulation of gene expression
RDEC1A029712P1	0033528:S-methylmethionine cycle	0009086:methionine biosynthetic process	0032259:methylation
RDEC1A017879P1	0005997:xylulose metabolic process	0006006:glucose metabolic process
RDEC1A008581P1	0006364:rRNA processing
RDEC1A037467P4	0000165:MAPK cascade
RDEC1A027122P1	0006508:proteolysis	0007586:digestion	0051604:protein maturation
RDEC1A030062P1	0048251:elastic fiber assembly
RDEC1A024882P1	0044255:cellular lipid metabolic process
RDEC1A000177P1	0032482:Rab protein signal transduction	0032869:cellular response to insulin stimulus	0051668:localization within membrane	0006887:exocytosis	0009306:protein secretion
RDEC1A006931P1	0006637:acyl-CoA metabolic process
RDEC1A007540P1	0009052:pentose-phosphate shunt, non-oxidative branch	0005975:carbohydrate metabolic process
RDEC1A049956P1	0032981:mitochondrial respiratory chain complex I assembly	0006120:mitochondrial electron transport, NADH to ubiquinone	0035821:modulation of process of another organism	0006979:response to oxidative stress	0055085:transmembrane transport
RDEC1A036232P1	0030162:regulation of proteolysis	0043161:proteasome-mediated ubiquitin-dependent protein catabolic process
RDEC1A045712P1	0045893:positive regulation of DNA-templated transcription
RDEC1A005066P2	0006281:DNA repair	0031398:positive regulation of protein ubiquitination
RDEC1A024989P1	1903475:mitotic actomyosin contractile ring assembly
RDEC1A048829P1	0051300:spindle pole body organization	1903475:mitotic actomyosin contractile ring assembly
RDEC1A002601P2	0070885:negative regulation of calcineurin-NFAT signaling cascade	0006357:regulation of transcription by RNA polymerase II	0045892:negative regulation of DNA-templated transcription	0045893:positive regulation of DNA-templated transcription
RDEC1A018089P1	0007420:brain development	0007411:axon guidance	0098609:cell-cell adhesion
RDEC1A024027P2	0097052:L-kynurenine metabolic process	0009058:biosynthetic process
RDEC1A051724P1	0006357:regulation of transcription by RNA polymerase II	0021888:hypothalamus gonadotrophin-releasing hormone neuron development	0021535:cell migration in hindbrain	0060179:male mating behavior	0042698:ovulation cycle
RDEC1A023557P1	0015786:UDP-glucose transmembrane transport	0072334:UDP-galactose transmembrane transport
RDEC1A000278P1	0061640:cytoskeleton-dependent cytokinesis
RDEC1A026041P1	0003084:positive regulation of systemic arterial blood pressure	0003081:regulation of systemic arterial blood pressure by renin-angiotensin	0006508:proteolysis
RDEC1A018656P2	0006436:tryptophanyl-tRNA aminoacylation	0045765:regulation of angiogenesis	0031334:positive regulation of protein-containing complex assembly	0010628:positive regulation of gene expression	0001525:angiogenesis
RDEC1A035480P1	0035556:intracellular signal transduction	2001024:negative regulation of response to drug	0099643:signal release from synapse	0050893:sensory processing	0099161:regulation of presynaptic dense core granule exocytosis
RDEC1A037045P1	0015718:monocarboxylic acid transport	0055085:transmembrane transport
RDEC1A022823P1	0000226:microtubule cytoskeleton organization	0000278:mitotic cell cycle	0098863:nuclear migration by microtubule mediated pushing forces	0000280:nuclear division
RDEC1A024452P1	0044209:AMP salvage	0006166:purine ribonucleoside salvage
RDEC1A032464P2	1902600:proton transmembrane transport
RDEC1A030572P2	0006260:DNA replication	0006310:DNA recombination	0006281:DNA repair
RDEC1A050331P1	0017156:calcium-ion regulated exocytosis
RDEC1A049496P1	0006437:tyrosyl-tRNA aminoacylation	0042594:response to starvation
RDEC1A003008P1	0006896:Golgi to vacuole transport	0048513:animal organ development	0006623:protein targeting to vacuole
RDEC1A025562P1	0009653:anatomical structure morphogenesis	0006357:regulation of transcription by RNA polymerase II	0000281:mitotic cytokinesis
RDEC1A012325P1	0006879:intracellular iron ion homeostasis	0055085:transmembrane transport	0010312:detoxification of zinc ion	1990748:cellular detoxification
RDEC1A017741P1	0000165:MAPK cascade
RDEC1A018804P2	0007254:JNK cascade	0043123:positive regulation of canonical NF-kappaB signal transduction	0006955:immune response
RDEC1A001668P1	0070292:N-acylphosphatidylethanolamine metabolic process
RDEC1A030293P1	0006366:transcription by RNA polymerase II
RDEC1A017368P1	0007218:neuropeptide signaling pathway
RDEC1A012243P1	0007219:Notch signaling pathway	0051168:nuclear export
RDEC1A021416P1	0006886:intracellular protein transport	0007399:nervous system development	0032456:endocytic recycling
RDEC1A050143P1	0019441:tryptophan catabolic process to kynurenine
RDEC1A045144P1	0030245:cellulose catabolic process
RDEC1A018510P1	0007186:G protein-coupled receptor signaling pathway
RDEC1A006429P1	0000288:nuclear-transcribed mRNA catabolic process, deadenylation-dependent decay	0017148:negative regulation of translation	0007165:signal transduction
RDEC1A030179P1	0070979:protein K11-linked ubiquitination	0031145:anaphase-promoting complex-dependent catabolic process	0051301:cell division
RDEC1A054188P1	0035329:hippo signaling	0008285:negative regulation of cell population proliferation	0043065:positive regulation of apoptotic process	0006915:apoptotic process
RDEC1A037628P1	0097370:protein O-GlcNAcylation via threonine
RDEC1A034800P1	0019441:tryptophan catabolic process to kynurenine
RDEC1A038684P1	0007059:chromosome segregation	0006338:chromatin remodeling
RDEC1A009659P1	0017157:regulation of exocytosis	0006886:intracellular protein transport	0035493:SNARE complex assembly	0000045:autophagosome assembly
RDEC1A047478P1	0009653:anatomical structure morphogenesis	0030154:cell differentiation	0006357:regulation of transcription by RNA polymerase II
RDEC1A029331P2	0042147:retrograde transport, endosome to Golgi	0006886:intracellular protein transport
RDEC1A002670P2	0007286:spermatid development
RDEC1A007013P1	0000289:nuclear-transcribed mRNA poly(A) tail shortening	0017148:negative regulation of translation
RDEC1A003011P1	0006203:dGTP catabolic process	0045088:regulation of innate immune response	0051607:defense response to virus
RDEC1A027771P1	0030182:neuron differentiation	0006357:regulation of transcription by RNA polymerase II
RDEC1A036775P1	0007186:G protein-coupled receptor signaling pathway
RDEC1A040944P1	0006487:protein N-linked glycosylation	0015074:DNA integration
RDEC1A027883P1	0010430:fatty acid omega-oxidation
RDEC1A019021P1	0006370:7-methylguanosine mRNA capping
RDEC1A043599P1	0006811:monoatomic ion transport	0006878:intracellular copper ion homeostasis	0006879:intracellular iron ion homeostasis	0098869:cellular oxidant detoxification
RDEC1A005094P3	0046856:phosphatidylinositol dephosphorylation	0050776:regulation of immune response	0009966:regulation of signal transduction	0002376:immune system process
RDEC1A035682P1	0051603:proteolysis involved in protein catabolic process	0043632:modification-dependent macromolecule catabolic process
RDEC1A051506P4	0070202:regulation of establishment of protein localization to chromosome	0000724:double-strand break repair via homologous recombination
RDEC1A039725P1	0006357:regulation of transcription by RNA polymerase II	0001822:kidney development
RDEC1A012629P1	0016567:protein ubiquitination	0019941:modification-dependent protein catabolic process	0006412:translation
RDEC1A042054P1	0019319:hexose biosynthetic process
RDEC1A016516P1	0050808:synapse organization
RDEC1A000210P1	0033499:galactose catabolic process via UDP-galactose	0006006:glucose metabolic process	0006914:autophagy
RDEC1A051239P3	0045944:positive regulation of transcription by RNA polymerase II	0030154:cell differentiation	0007507:heart development
RDEC1A005141P1	0120192:tight junction assembly	0070507:regulation of microtubule cytoskeleton organization	0031023:microtubule organizing center organization
RDEC1A013717P2	0006457:protein folding
RDEC1A001644P1	0007214:gamma-aminobutyric acid signaling pathway	0007186:G protein-coupled receptor signaling pathway
RDEC1A031447P1	0000470:maturation of LSU-rRNA	0006412:translation
RDEC1A030320P1	0035269:protein O-linked mannosylation
RDEC1A032100P1	0006486:protein glycosylation
RDEC1A045733P1	0007266:Rho protein signal transduction	0007188:adenylate cyclase-modulating G protein-coupled receptor signaling pathway	0060158:phospholipase C-activating dopamine receptor signaling pathway	0001508:action potential
RDEC1A050013P1	0006457:protein folding
RDEC1A049287P1	0000028:ribosomal small subunit assembly	0006412:translation
RDEC1A005697P1	0009154:purine ribonucleotide catabolic process	0006790:sulfur compound metabolic process
RDEC1A036577P1	0009141:nucleoside triphosphate metabolic process
RDEC1A016124P1	0009062:fatty acid catabolic process
RDEC1A015905P1	0006508:proteolysis
RDEC1A043185P1	0001682:tRNA 5'-leader removal
RDEC1A040917P1	0006457:protein folding
RDEC1A003439P1	0035588:G protein-coupled purinergic receptor signaling pathway	0007189:adenylate cyclase-activating G protein-coupled receptor signaling pathway
RDEC1A027700P1	0007189:adenylate cyclase-activating G protein-coupled receptor signaling pathway	0009755:hormone-mediated signaling pathway
RDEC1A029014P1	0006683:galactosylceramide catabolic process	0042552:myelination
RDEC1A040350P1	0007264:small GTPase-mediated signal transduction	0007005:mitochondrion organization	0035006:melanization defense response	0035099:hemocyte migration	0022412:cellular process involved in reproduction in multicellular organism
RDEC1A049845P1	0032456:endocytic recycling	0015031:protein transport	0000045:autophagosome assembly
RDEC1A002198P2	0033499:galactose catabolic process via UDP-galactose
RDEC1A003816P2	0055085:transmembrane transport
RDEC1A014068P2	0000455:enzyme-directed rRNA pseudouridine synthesis
RDEC1A016121P1	2001136:negative regulation of endocytic recycling	0007264:small GTPase-mediated signal transduction
RDEC1A049659P1	0090481:pyrimidine nucleotide-sugar transmembrane transport	0015739:sialic acid transport
RDEC1A053564P1	0031591:wybutosine biosynthetic process	0030488:tRNA methylation
RDEC1A003168P1	0007186:G protein-coupled receptor signaling pathway
RDEC1A031730P1	0006259:DNA metabolic process
RDEC1A005144P1	0015807:L-amino acid transport	1905039:carboxylic acid transmembrane transport	0003333:amino acid transmembrane transport	0032328:alanine transport
RDEC1A048487P1	0006457:protein folding
RDEC1A017768P1	0055085:transmembrane transport
RDEC1A048613P1	0007165:signal transduction
RDEC1A038532P1	0006412:translation	0042274:ribosomal small subunit biogenesis
RDEC1A033809P1	0007186:G protein-coupled receptor signaling pathway	0032870:cellular response to hormone stimulus	0007631:feeding behavior
RDEC1A031182P1	0000028:ribosomal small subunit assembly	0006364:rRNA processing
RDEC1A019688P1	0000272:polysaccharide catabolic process
RDEC1A001158P2	0002119:nematode larval development	0006427:histidyl-tRNA aminoacylation	0032543:mitochondrial translation
RDEC1A032174P1	0000244:spliceosomal tri-snRNP complex assembly
RDEC1A051777P1	0071218:cellular response to misfolded protein	0071763:nuclear membrane organization	0034504:protein localization to nucleus	0051085:chaperone cofactor-dependent protein refolding
RDEC1A038139P2	0006421:asparaginyl-tRNA aminoacylation	0021987:cerebral cortex development	0016477:cell migration
RDEC1A043697P1	0006457:protein folding	0015074:DNA integration	0006310:DNA recombination
RDEC1A052542P1	0030490:maturation of SSU-rRNA
RDEC1A011397P2	0030224:monocyte differentiation
RDEC1A006815P1	0007204:positive regulation of cytosolic calcium ion concentration	0006954:inflammatory response	0007189:adenylate cyclase-activating G protein-coupled receptor signaling pathway
RDEC1A023373P1	0009166:nucleotide catabolic process
RDEC1A033996P1	0045893:positive regulation of DNA-templated transcription
RDEC1A040278P1	0006486:protein glycosylation	0036065:fucosylation
RDEC1A043141P1	0032482:Rab protein signal transduction	0016192:vesicle-mediated transport
RDEC1A011312P1	0006606:protein import into nucleus	0051028:mRNA transport
RDEC1A011960P1	0006457:protein folding	1904764:chaperone-mediated autophagy translocation complex disassembly	1990832:slow axonal transport	0061738:late endosomal microautophagy	0061740:protein targeting to lysosome involved in chaperone-mediated autophagy
RDEC1A034952P1	0048489:synaptic vesicle transport
RDEC1A037081P1	0006891:intra-Golgi vesicle-mediated transport	0007030:Golgi organization	0070085:glycosylation	0015031:protein transport
RDEC1A014043P1	0017157:regulation of exocytosis	0016192:vesicle-mediated transport
RDEC1A012016P1	0015074:DNA integration
RDEC1A007576P2	0009435:NAD biosynthetic process
RDEC1A014846P1	0015074:DNA integration
RDEC1A027371P1	0006956:complement activation
RDEC1A026846P2	0006338:chromatin remodeling	0006974:DNA damage response
RDEC1A045141P1	0009313:oligosaccharide catabolic process	0006032:chitin catabolic process
RDEC1A032077P1	0005997:xylulose metabolic process	0006006:glucose metabolic process
RDEC1A017717P1	0009086:methionine biosynthetic process	0032259:methylation
RDEC1A029008P1	0035269:protein O-linked mannosylation	0060538:skeletal muscle organ development	0060537:muscle tissue development	0060049:regulation of protein glycosylation	0051146:striated muscle cell differentiation
RDEC1A007246P1	0016567:protein ubiquitination
RDEC1A037399P1	0016192:vesicle-mediated transport	0051668:localization within membrane	0046907:intracellular transport	0015031:protein transport	0017157:regulation of exocytosis
RDEC1A027007P14	0006183:GTP biosynthetic process	0006228:UTP biosynthetic process	0006241:CTP biosynthetic process	0007155:cell adhesion
RDEC1A016386P1	0140042:lipid droplet formation
RDEC1A013252P3	0030514:negative regulation of BMP signaling pathway	0000209:protein polyubiquitination	0043161:proteasome-mediated ubiquitin-dependent protein catabolic process
RDEC1A025980P1	0034440:lipid oxidation
RDEC1A025890P1	0055085:transmembrane transport	0007605:sensory perception of sound	0015698:inorganic anion transport	0019222:regulation of metabolic process
RDEC1A045333P1	0060271:cilium assembly	0060030:dorsal convergence
RDEC1A004857P1	0006357:regulation of transcription by RNA polymerase II
RDEC1A048296P1	0035567:non-canonical Wnt signaling pathway	0060070:canonical Wnt signaling pathway	0030154:cell differentiation
RDEC1A024226P1	0015015:heparan sulfate proteoglycan biosynthetic process, enzymatic modification	0015014:heparan sulfate proteoglycan biosynthetic process, polysaccharide chain biosynthetic process	0055113:epiboly involved in gastrulation with mouth forming second	2000047:regulation of cell-cell adhesion mediated by cadherin	0060828:regulation of canonical Wnt signaling pathway
RDEC1A007410P1	0006486:protein glycosylation
RDEC1A011977P1	0018344:protein geranylgeranylation	0007601:visual perception
RDEC1A008142P1	0050655:dermatan sulfate proteoglycan metabolic process	0016051:carbohydrate biosynthetic process
RDEC1A041617P1	0042554:superoxide anion generation	0006952:defense response	0034220:monoatomic ion transmembrane transport	0045730:respiratory burst	0006955:immune response
RDEC1A006502P1	0060079:excitatory postsynaptic potential	0035094:response to nicotine	0007271:synaptic transmission, cholinergic	0034220:monoatomic ion transmembrane transport
RDEC1A030364P1	0051028:mRNA transport
RDEC1A036523P2	0006357:regulation of transcription by RNA polymerase II
RDEC1A052739P1	2000036:regulation of stem cell population maintenance	0000289:nuclear-transcribed mRNA poly(A) tail shortening	0006355:regulation of DNA-templated transcription	0031047:regulatory ncRNA-mediated gene silencing	0006417:regulation of translation
RDEC1A009773P1	0015014:heparan sulfate proteoglycan biosynthetic process, polysaccharide chain biosynthetic process	0030210:heparin biosynthetic process
RDEC1A054028P6	0009966:regulation of signal transduction
RDEC1A021503P1	0006107:oxaloacetate metabolic process	0006528:asparagine metabolic process	0006541:glutamine metabolic process
RDEC1A027169P1	0006270:DNA replication initiation	0006606:protein import into nucleus	0006269:DNA replication, synthesis of primer
RDEC1A027300P1	0007186:G protein-coupled receptor signaling pathway
RDEC1A023536P1	0043252:sodium-independent organic anion transport	0006811:monoatomic ion transport	0055085:transmembrane transport
RDEC1A053548P1	0055085:transmembrane transport
RDEC1A034406P1	0060079:excitatory postsynaptic potential	1902476:chloride transmembrane transport
RDEC1A023993P2	0150007:clathrin-dependent synaptic vesicle endocytosis
RDEC1A051457P1	0055091:phospholipid homeostasis	0007009:plasma membrane organization	0097035:regulation of membrane lipid distribution	0071709:membrane assembly
RDEC1A021420P1	0046856:phosphatidylinositol dephosphorylation
RDEC1A014974P1	0090382:phagosome maturation	0006895:Golgi to endosome transport	0032456:endocytic recycling	0042742:defense response to bacterium	0043277:apoptotic cell clearance
RDEC1A021155P1	0006508:proteolysis
RDEC1A040672P1	0015937:coenzyme A biosynthetic process	0015939:pantothenate metabolic process
RDEC1A008971P3	0006357:regulation of transcription by RNA polymerase II
RDEC1A028403P1	0031222:arabinan catabolic process	0045493:xylan catabolic process
RDEC1A007820P1	0007186:G protein-coupled receptor signaling pathway
RDEC1A004180P1	0007155:cell adhesion
RDEC1A018114P1	0035513:oxidative RNA demethylation	0006281:DNA repair
RDEC1A003863P1	0009851:auxin biosynthetic process	0036503:ERAD pathway	0045454:cell redox homeostasis
RDEC1A025219P1	0006888:endoplasmic reticulum to Golgi vesicle-mediated transport	0016197:endosomal transport
RDEC1A033382P1	0045116:protein neddylation	0007113:endomitotic cell cycle	0051726:regulation of cell cycle
RDEC1A020708P1	0000209:protein polyubiquitination	0006511:ubiquitin-dependent protein catabolic process	0035458:cellular response to interferon-beta	0043951:negative regulation of cAMP-mediated signaling	0010498:proteasomal protein catabolic process
RDEC1A013530P1	0046160:heme a metabolic process	0006783:heme biosynthetic process
RDEC1A031200P1	0051610:serotonin uptake	0035725:sodium ion transmembrane transport
RDEC1A031271P1	0006357:regulation of transcription by RNA polymerase II
RDEC1A029923P1	0006357:regulation of transcription by RNA polymerase II	0045892:negative regulation of DNA-templated transcription	1904322:cellular response to forskolin	0042789:mRNA transcription by RNA polymerase II	0014074:response to purine-containing compound
RDEC1A030098P1	0007076:mitotic chromosome condensation	0051301:cell division
RDEC1A036779P1	0008543:fibroblast growth factor receptor signaling pathway	0008284:positive regulation of cell population proliferation	0009653:anatomical structure morphogenesis	0030154:cell differentiation	0060255:regulation of macromolecule metabolic process
RDEC1A034110P2	0055085:transmembrane transport	0015802:basic amino acid transport	0015822:ornithine transport	0006839:mitochondrial transport	0015807:L-amino acid transport
RDEC1A028235P1	0006486:protein glycosylation
RDEC1A039020P1	1902475:L-alpha-amino acid transmembrane transport	0035725:sodium ion transmembrane transport	0060012:synaptic transmission, glycinergic	0015816:glycine transport	0089718:amino acid import across plasma membrane
RDEC1A022506P1	0048511:rhythmic process	0006338:chromatin remodeling	0032259:methylation	0006355:regulation of DNA-templated transcription	0090161:Golgi ribbon formation
RDEC1A032913P1	0010737:protein kinase A signaling
RDEC1A034946P1	0015074:DNA integration
RDEC1A048584P2	0007188:adenylate cyclase-modulating G protein-coupled receptor signaling pathway	0007166:cell surface receptor signaling pathway	0007204:positive regulation of cytosolic calcium ion concentration
RDEC1A026791P1	0016485:protein processing
RDEC1A036396P1	0000165:MAPK cascade	0030901:midbrain development	0030111:regulation of Wnt signaling pathway	0009967:positive regulation of signal transduction	1904262:negative regulation of TORC1 signaling
RDEC1A019159P2	0007168:receptor guanylyl cyclase signaling pathway	0006182:cGMP biosynthetic process	0035556:intracellular signal transduction
RDEC1A049050P1	0006357:regulation of transcription by RNA polymerase II	0032502:developmental process
RDEC1A000073P1	0034220:monoatomic ion transmembrane transport	0010644:cell communication by electrical coupling
RDEC1A001689P1	0006508:proteolysis
RDEC1A012423P1	0042744:hydrogen peroxide catabolic process	0034599:cellular response to oxidative stress	0045454:cell redox homeostasis	0098869:cellular oxidant detoxification
RDEC1A033975P1	0016185:synaptic vesicle budding from presynaptic endocytic zone membrane	0048268:clathrin coat assembly	0072583:clathrin-dependent endocytosis
RDEC1A005312P2	0033499:galactose catabolic process via UDP-galactose
RDEC1A040071P2	0071731:response to nitric oxide	0001666:response to hypoxia	0019432:triglyceride biosynthetic process	0006071:glycerol metabolic process
RDEC1A004611P1	0007276:gamete generation	0030154:cell differentiation	0022412:cellular process involved in reproduction in multicellular organism	0003006:developmental process involved in reproduction	0048856:anatomical structure development
RDEC1A014867P1	0006520:amino acid metabolic process
RDEC1A052286P1	0000460:maturation of 5.8S rRNA	0000470:maturation of LSU-rRNA
RDEC1A009849P1	0008053:mitochondrial fusion	0051646:mitochondrion localization	0016197:endosomal transport	0006897:endocytosis	0045039:protein insertion into mitochondrial inner membrane
RDEC1A012559P2	0090385:phagosome-lysosome fusion	0008333:endosome to lysosome transport
RDEC1A026867P2	0035556:intracellular signal transduction
RDEC1A013986P1	0044341:sodium-dependent phosphate transport	0030643:intracellular phosphate ion homeostasis	0035725:sodium ion transmembrane transport
RDEC1A045106P1	0006367:transcription initiation at RNA polymerase II promoter	0006413:translational initiation
RDEC1A036018P1	0009056:catabolic process
RDEC1A036164P1	0002940:tRNA N2-guanine methylation
RDEC1A020132P3	0006506:GPI anchor biosynthetic process
RDEC1A050595P2	0006629:lipid metabolic process
RDEC1A024917P1	0015671:oxygen transport	0001666:response to hypoxia
RDEC1A008430P2	0050655:dermatan sulfate proteoglycan metabolic process	0016051:carbohydrate biosynthetic process
RDEC1A040401P1	0070221:sulfide oxidation, using sulfide:quinone oxidoreductase
RDEC1A020430P1	0030490:maturation of SSU-rRNA
RDEC1A037676P1	0000281:mitotic cytokinesis	0098974:postsynaptic actin cytoskeleton organization
RDEC1A001950P1	0006888:endoplasmic reticulum to Golgi vesicle-mediated transport	0015031:protein transport
RDEC1A040467P1	0034982:mitochondrial protein processing	0036444:calcium import into the mitochondrion	0016540:protein autoprocessing	0051560:mitochondrial calcium ion homeostasis	0060013:righting reflex
RDEC1A005435P1	0007218:neuropeptide signaling pathway
RDEC1A041037P2	0042147:retrograde transport, endosome to Golgi	0006886:intracellular protein transport
RDEC1A013909P1	0090090:negative regulation of canonical Wnt signaling pathway	0045892:negative regulation of DNA-templated transcription	0045751:negative regulation of Toll signaling pathway	0008293:torso signaling pathway	0007173:epidermal growth factor receptor signaling pathway
RDEC1A031432P1	0008543:fibroblast growth factor receptor signaling pathway
RDEC1A033418P4	2000304:positive regulation of ceramide biosynthetic process	0035965:cardiolipin acyl-chain remodeling
RDEC1A045848P2	0006730:one-carbon metabolic process
RDEC1A020584P1	0060079:excitatory postsynaptic potential	0034220:monoatomic ion transmembrane transport	0035094:response to nicotine	0007271:synaptic transmission, cholinergic
RDEC1A032765P1	0044773:mitotic DNA damage checkpoint signaling	0051301:cell division	0000727:double-strand break repair via break-induced replication	1901992:positive regulation of mitotic cell cycle phase transition	0010571:positive regulation of nuclear cell cycle DNA replication
RDEC1A026510P1	0000380:alternative mRNA splicing, via spliceosome	0000381:regulation of alternative mRNA splicing, via spliceosome	0006376:mRNA splice site recognition
RDEC1A037728P1	0007399:nervous system development	0006508:proteolysis
RDEC1A044366P1	0045669:positive regulation of osteoblast differentiation
RDEC1A043785P3	1903804:glycine import across plasma membrane	0060012:synaptic transmission, glycinergic	0035725:sodium ion transmembrane transport
RDEC1A011334P1	0000226:microtubule cytoskeleton organization	0035556:intracellular signal transduction	0030010:establishment of cell polarity	0007409:axonogenesis
RDEC1A007864P1	0070221:sulfide oxidation, using sulfide:quinone oxidoreductase
RDEC1A023277P4	0006851:mitochondrial calcium ion transmembrane transport	0051560:mitochondrial calcium ion homeostasis	0170036:import into the mitochondrion
RDEC1A050426P1	0006513:protein monoubiquitination
RDEC1A053386P1	0016485:protein processing	0097242:amyloid-beta clearance
RDEC1A017576P3	0000165:MAPK cascade
RDEC1A015484P1	0007218:neuropeptide signaling pathway
RDEC1A009759P1	0006543:glutamine catabolic process	0006537:glutamate biosynthetic process
RDEC1A023655P1	0043171:peptide catabolic process	0006508:proteolysis	0008217:regulation of blood pressure	0050886:endocrine process	0008283:cell population proliferation
RDEC1A051176P4	0009115:xanthine catabolic process	0006124:ferredoxin metabolic process	0009820:alkaloid metabolic process	0006629:lipid metabolic process
RDEC1A038126P1	0005997:xylulose metabolic process	0042732:D-xylose metabolic process	0046835:carbohydrate phosphorylation	0046167:glycerol-3-phosphate biosynthetic process	0019563:glycerol catabolic process
RDEC1A025122P1	0071578:zinc ion import across plasma membrane	0015701:bicarbonate transport
RDEC1A014656P1	0006357:regulation of transcription by RNA polymerase II	0001655:urogenital system development	0045892:negative regulation of DNA-templated transcription	0009887:animal organ morphogenesis	0045893:positive regulation of DNA-templated transcription
RDEC1A011333P2	0006937:regulation of muscle contraction	0043266:regulation of potassium ion transport
RDEC1A002409P1	0006086:acetyl-CoA biosynthetic process from pyruvate
RDEC1A000452P1	0030154:cell differentiation	0006357:regulation of transcription by RNA polymerase II
RDEC1A006933P1	0000460:maturation of 5.8S rRNA
RDEC1A032567P1	0006680:glucosylceramide catabolic process	0008203:cholesterol metabolic process	1904457:positive regulation of neuronal action potential	0023021:termination of signal transduction	1903061:positive regulation of protein lipidation
RDEC1A020836P1	0007018:microtubule-based movement
RDEC1A032788P1	0007264:small GTPase-mediated signal transduction	0043652:engulfment of apoptotic cell	0008045:motor neuron axon guidance	0030865:cortical cytoskeleton organization	0000281:mitotic cytokinesis
RDEC1A054095P4	0006612:protein targeting to membrane	0018231:peptidyl-S-diacylglycerol-L-cysteine biosynthetic process from peptidyl-cysteine	0018345:protein palmitoylation
RDEC1A001587P1	0007602:phototransduction	0009584:detection of visible light	0071482:cellular response to light stimulus	0007186:G protein-coupled receptor signaling pathway	0007601:visual perception
RDEC1A032552P1	0045910:negative regulation of DNA recombination	0006334:nucleosome assembly	0030261:chromosome condensation
RDEC1A041317P1	0006659:phosphatidylserine biosynthetic process
RDEC1A044549P1	1903358:regulation of Golgi organization
RDEC1A028000P1	0015937:coenzyme A biosynthetic process
RDEC1A014900P1	1904659:glucose transmembrane transport
RDEC1A016609P1	0006325:chromatin organization	0006355:regulation of DNA-templated transcription
RDEC1A028124P1	0036065:fucosylation	0006486:protein glycosylation	0005975:carbohydrate metabolic process
RDEC1A041018P4	0042147:retrograde transport, endosome to Golgi	0006888:endoplasmic reticulum to Golgi vesicle-mediated transport
RDEC1A002981P1	0007157:heterophilic cell-cell adhesion via plasma membrane cell adhesion molecules	0045197:establishment or maintenance of epithelial cell apical/basal polarity	0007219:Notch signaling pathway	0030154:cell differentiation	0002052:positive regulation of neuroblast proliferation
RDEC1A054525P1	0006457:protein folding
RDEC1A046538P1	0006508:proteolysis
RDEC1A012020P1	0007188:adenylate cyclase-modulating G protein-coupled receptor signaling pathway
RDEC1A000470P1	0007186:G protein-coupled receptor signaling pathway	0007166:cell surface receptor signaling pathway
RDEC1A042990P1	0000281:mitotic cytokinesis
RDEC1A011731P1	0001556:oocyte maturation	0032436:positive regulation of proteasomal ubiquitin-dependent protein catabolic process	0007160:cell-matrix adhesion	0030036:actin cytoskeleton organization	0008360:regulation of cell shape
RDEC1A035288P1	0060079:excitatory postsynaptic potential	0034220:monoatomic ion transmembrane transport	0007271:synaptic transmission, cholinergic
RDEC1A010553P1	0007186:G protein-coupled receptor signaling pathway
RDEC1A046623P1	0016126:sterol biosynthetic process
RDEC1A024059P1	0007023:post-chaperonin tubulin folding pathway	0007021:tubulin complex assembly
RDEC1A001851P1	0060237:regulation of fungal-type cell wall organization	0007165:signal transduction
RDEC1A048711P2	0006338:chromatin remodeling	0006355:regulation of DNA-templated transcription	0032259:methylation	1902680:positive regulation of RNA biosynthetic process
RDEC1A039625P1	0033539:fatty acid beta-oxidation using acyl-CoA dehydrogenase	0046359:butyrate catabolic process	0006552:L-leucine catabolic process	0007186:G protein-coupled receptor signaling pathway
RDEC1A053605P1	0006413:translational initiation	0006417:regulation of translation
RDEC1A016059P2	0000054:ribosomal subunit export from nucleus	0006415:translational termination	0006413:translational initiation	0035821:modulation of process of another organism
RDEC1A020590P1	0006508:proteolysis
RDEC1A012729P1	0001525:angiogenesis	0010628:positive regulation of gene expression	0006457:protein folding	0006915:apoptotic process	1903645:negative regulation of chaperone-mediated protein folding
RDEC1A010324P1	0006506:GPI anchor biosynthetic process
RDEC1A011246P1	0005997:xylulose metabolic process	0006006:glucose metabolic process
RDEC1A039170P1	0007160:cell-matrix adhesion
RDEC1A050435P2	0006906:vesicle fusion	0006887:exocytosis
RDEC1A050204P1	0006979:response to oxidative stress	0098869:cellular oxidant detoxification
RDEC1A012104P1	0044458:motile cilium assembly	0060294:cilium movement involved in cell motility	0035082:axoneme assembly
RDEC1A031259P1	0008277:regulation of G protein-coupled receptor signaling pathway	0051260:protein homooligomerization
RDEC1A036751P1	0007165:signal transduction	0035821:modulation of process of another organism
RDEC1A032021P2	0036498:IRE1-mediated unfolded protein response	0070059:intrinsic apoptotic signaling pathway in response to endoplasmic reticulum stress	0006397:mRNA processing	0010468:regulation of gene expression	0030263:apoptotic chromosome condensation
RDEC1A042125P1	0033499:galactose catabolic process via UDP-galactose	0006006:glucose metabolic process
RDEC1A036885P1	0042148:DNA strand invasion	0000724:double-strand break repair via homologous recombination
RDEC1A042064P3	0006596:polyamine biosynthetic process	0031167:rRNA methylation	0048863:stem cell differentiation	0045727:positive regulation of translation	0008033:tRNA processing
RDEC1A027773P1	0071577:zinc ion transmembrane transport	0010043:response to zinc ion	0030073:insulin secretion	0009749:response to glucose	0093002:response to nematicide
RDEC1A033943P5	0006509:membrane protein ectodomain proteolysis	0007219:Notch signaling pathway	0007229:integrin-mediated signaling pathway
RDEC1A051283P2	0006896:Golgi to vacuole transport	0006623:protein targeting to vacuole
RDEC1A019826P1	0034063:stress granule assembly	0033962:P-body assembly	0017148:negative regulation of translation	0006413:translational initiation
RDEC1A037682P1	0006612:protein targeting to membrane	0015031:protein transport	0060216:definitive hemopoiesis	0030239:myofibril assembly
RDEC1A009169P1	0030036:actin cytoskeleton organization	0007399:nervous system development
RDEC1A035376P1	0046940:nucleoside monophosphate phosphorylation
RDEC1A008725P4	0015015:heparan sulfate proteoglycan biosynthetic process, enzymatic modification
RDEC1A031589P1	0015074:DNA integration	0071897:DNA biosynthetic process	0006783:heme biosynthetic process
RDEC1A044034P1	0007156:homophilic cell adhesion via plasma membrane adhesion molecules	0050808:synapse organization	0007411:axon guidance
RDEC1A025771P1	0045116:protein neddylation	0006511:ubiquitin-dependent protein catabolic process	0016567:protein ubiquitination	0006974:DNA damage response
RDEC1A028372P1	0042908:xenobiotic transport	0055085:transmembrane transport
RDEC1A000372P2	0016055:Wnt signaling pathway
RDEC1A033628P1	0043248:proteasome assembly
RDEC1A049009P1	0042176:regulation of protein catabolic process	0006511:ubiquitin-dependent protein catabolic process	0008345:larval locomotory behavior	0071599:otic vesicle development	0007420:brain development
RDEC1A011528P1	0009247:glycolipid biosynthetic process
RDEC1A045731P1	0009308:amine metabolic process
RDEC1A020012P1	0044281:small molecule metabolic process
RDEC1A029246P1	0006308:DNA catabolic process
RDEC1A006912P1	0006457:protein folding
RDEC1A052778P1	0006486:protein glycosylation
RDEC1A031719P1	0007155:cell adhesion
RDEC1A019100P2	0010468:regulation of gene expression
RDEC1A034384P1	0051260:protein homooligomerization	0071805:potassium ion transmembrane transport
RDEC1A013368P1	0042126:nitrate metabolic process	0043545:molybdopterin cofactor metabolic process
RDEC1A041389P2	0016480:negative regulation of transcription by RNA polymerase III
RDEC1A045246P1	0006412:translation	0006139:nucleobase-containing compound metabolic process
RDEC1A049700P1	0006357:regulation of transcription by RNA polymerase II	0045893:positive regulation of DNA-templated transcription
RDEC1A022860P1	0070588:calcium ion transmembrane transport
RDEC1A032966P1	0007224:smoothened signaling pathway	0001708:cell fate specification	0010468:regulation of gene expression
RDEC1A008097P1	0007218:neuropeptide signaling pathway
RDEC1A053059P1	0006396:RNA processing
RDEC1A013236P1	2000001:regulation of DNA damage checkpoint
RDEC1A053563P1	1903830:magnesium ion transmembrane transport
RDEC1A049884P2	0016567:protein ubiquitination	0006511:ubiquitin-dependent protein catabolic process	0016925:protein sumoylation	0006974:DNA damage response
RDEC1A001896P1	0006035:cuticle chitin biosynthetic process	0006038:cell wall chitin biosynthetic process
RDEC1A000943P1	0006749:glutathione metabolic process
RDEC1A047185P1	0007165:signal transduction
RDEC1A049438P1	0006979:response to oxidative stress	0098869:cellular oxidant detoxification
RDEC1A027562P1	1990830:cellular response to leukemia inhibitory factor	0051289:protein homotetramerization	0019264:glycine biosynthetic process from serine	0006565:L-serine catabolic process	0035999:tetrahydrofolate interconversion
RDEC1A052822P1	0060828:regulation of canonical Wnt signaling pathway	0051301:cell division
RDEC1A007439P1	0005975:carbohydrate metabolic process
RDEC1A012813P2	0042744:hydrogen peroxide catabolic process	0034599:cellular response to oxidative stress	0045454:cell redox homeostasis	0098869:cellular oxidant detoxification
RDEC1A037531P1	0070150:mitochondrial glycyl-tRNA aminoacylation
RDEC1A041484P1	0048666:neuron development	0009653:anatomical structure morphogenesis	0007040:lysosome organization
RDEC1A017743P1	0055085:transmembrane transport
RDEC1A046284P2	0006508:proteolysis
RDEC1A000992P1	0006486:protein glycosylation	0036065:fucosylation
RDEC1A052019P1	0019481:L-alanine catabolic process, by transamination	0009436:glyoxylate catabolic process	0045429:positive regulation of nitric oxide biosynthetic process	0019265:glycine biosynthetic process, by transamination of glyoxylate
RDEC1A006724P1	0007168:receptor guanylyl cyclase signaling pathway	0006182:cGMP biosynthetic process	0035556:intracellular signal transduction	0045792:negative regulation of cell size	0045931:positive regulation of mitotic cell cycle
RDEC1A045334P1	0007218:neuropeptide signaling pathway
RDEC1A009287P2	0006956:complement activation
RDEC1A021669P1	0055085:transmembrane transport
RDEC1A037938P2	0006101:citrate metabolic process	0006099:tricarboxylic acid cycle	0010040:response to iron(II) ion
RDEC1A034873P1	0035773:insulin secretion involved in cellular response to glucose stimulus	0051046:regulation of secretion	0048666:neuron development	0009653:anatomical structure morphogenesis	0036211:protein modification process
RDEC1A023009P1	0000719:photoreactive repair
RDEC1A022227P1	0036065:fucosylation	0006004:fucose metabolic process
RDEC1A046760P1	0034975:protein folding in endoplasmic reticulum
RDEC1A045658P1	0030182:neuron differentiation	0006357:regulation of transcription by RNA polymerase II
RDEC1A002569P1	0000184:nuclear-transcribed mRNA catabolic process, nonsense-mediated decay	2000623:negative regulation of nuclear-transcribed mRNA catabolic process, nonsense-mediated decay	0042327:positive regulation of phosphorylation	0006396:RNA processing	0043009:chordate embryonic development
RDEC1A012978P1	0016126:sterol biosynthetic process	0045654:positive regulation of megakaryocyte differentiation	0001934:positive regulation of protein phosphorylation
RDEC1A010425P1	0006508:proteolysis
RDEC1A005816P1	0007165:signal transduction
RDEC1A044137P1	0043171:peptide catabolic process
RDEC1A002053P1	0006308:DNA catabolic process
RDEC1A052431P1	1902475:L-alpha-amino acid transmembrane transport
RDEC1A020142P1	0043161:proteasome-mediated ubiquitin-dependent protein catabolic process	0035556:intracellular signal transduction	0016567:protein ubiquitination
RDEC1A018801P1	0008543:fibroblast growth factor receptor signaling pathway	0060539:diaphragm development	0060412:ventricular septum morphogenesis	0003179:heart valve morphogenesis	0098742:cell-cell adhesion via plasma-membrane adhesion molecules
RDEC1A013317P1	0034553:mitochondrial respiratory chain complex II assembly	0006105:succinate metabolic process
RDEC1A045478P1	0006890:retrograde vesicle-mediated transport, Golgi to endoplasmic reticulum	0006891:intra-Golgi vesicle-mediated transport	0006888:endoplasmic reticulum to Golgi vesicle-mediated transport	0015031:protein transport
RDEC1A013019P9	0003341:cilium movement	0060271:cilium assembly	0036211:protein modification process
RDEC1A035809P2	0015937:coenzyme A biosynthetic process	0001944:vasculature development	0007399:nervous system development	0001878:response to yeast
RDEC1A050697P1	0031110:regulation of microtubule polymerization or depolymerization	0000226:microtubule cytoskeleton organization	1902903:regulation of supramolecular fiber organization	0051261:protein depolymerization	0051653:spindle localization
RDEC1A020193P1	0015074:DNA integration
RDEC1A039292P2	0006382:adenosine to inosine editing	0006396:RNA processing
RDEC1A028944P1	0007165:signal transduction	0035331:negative regulation of hippo signaling
RDEC1A033376P1	0000226:microtubule cytoskeleton organization	0000278:mitotic cell cycle
RDEC1A036208P1	0007186:G protein-coupled receptor signaling pathway
RDEC1A023883P1	0035094:response to nicotine	0007271:synaptic transmission, cholinergic	0060079:excitatory postsynaptic potential	0034220:monoatomic ion transmembrane transport
RDEC1A009700P1	0015074:DNA integration
RDEC1A012757P1	0042590:antigen processing and presentation of exogenous peptide antigen via MHC class I
RDEC1A012811P1	0051923:sulfation
RDEC1A046815P2	0006357:regulation of transcription by RNA polymerase II	0045893:positive regulation of DNA-templated transcription	0007623:circadian rhythm	0009648:photoperiodism
RDEC1A026756P1	0042126:nitrate metabolic process	0043545:molybdopterin cofactor metabolic process
RDEC1A000941P2	1990575:mitochondrial L-ornithine transmembrane transport
RDEC1A047141P1	0010507:negative regulation of autophagy	0009267:cellular response to starvation
RDEC1A016452P1	0006904:vesicle docking involved in exocytosis	0007032:endosome organization	0007033:vacuole organization	0048284:organelle fusion	0006886:intracellular protein transport
RDEC1A041158P1	0007041:lysosomal transport
RDEC1A017056P1	0006572:tyrosine catabolic process	0006559:L-phenylalanine catabolic process	0009058:biosynthetic process	0006103:2-oxoglutarate metabolic process	0006536:glutamate metabolic process
RDEC1A044156P1	1901096:regulation of autophagosome maturation
RDEC1A012244P1	0006589:octopamine biosynthetic process	0042420:dopamine catabolic process	0042421:norepinephrine biosynthetic process
RDEC1A052434P1	1902475:L-alpha-amino acid transmembrane transport
RDEC1A053944P1	0006098:pentose-phosphate shunt	0006006:glucose metabolic process
RDEC1A046958P1	0048738:cardiac muscle tissue development	0060047:heart contraction
RDEC1A017854P2	0032012:regulation of ARF protein signal transduction	0008277:regulation of G protein-coupled receptor signaling pathway	0036465:synaptic vesicle recycling	0007420:brain development
RDEC1A018264P1	0051256:mitotic spindle midzone assembly	0007018:microtubule-based movement	0048731:system development
RDEC1A011797P1	0015074:DNA integration
RDEC1A030294P1	0007186:G protein-coupled receptor signaling pathway	0007602:phototransduction	0009584:detection of visible light	0071482:cellular response to light stimulus	0032870:cellular response to hormone stimulus
RDEC1A015257P1	0030036:actin cytoskeleton organization	0061303:cornea development in camera-type eye	1902018:negative regulation of cilium assembly	0030953:astral microtubule organization	1900182:positive regulation of protein localization to nucleus
RDEC1A002746P1	0006015:5-phosphoribose 1-diphosphate biosynthetic process	0006164:purine nucleotide biosynthetic process
RDEC1A049365P3	0006338:chromatin remodeling	0006355:regulation of DNA-templated transcription
RDEC1A006992P3	0007346:regulation of mitotic cell cycle	0007059:chromosome segregation	0048511:rhythmic process	0005977:glycogen metabolic process	0051301:cell division
RDEC1A033695P1	0035556:intracellular signal transduction
RDEC1A054219P1	0007032:endosome organization	0046854:phosphatidylinositol phosphate biosynthetic process	0007030:Golgi organization
RDEC1A039362P1	0017157:regulation of exocytosis	0006887:exocytosis	1903532:positive regulation of secretion by cell	0048210:Golgi vesicle fusion to target membrane	0098969:neurotransmitter receptor transport to postsynaptic membrane
RDEC1A015744P1	0060079:excitatory postsynaptic potential	1902476:chloride transmembrane transport	0043200:response to amino acid
RDEC1A044965P1	0006895:Golgi to endosome transport	0006896:Golgi to vacuole transport	0006623:protein targeting to vacuole
RDEC1A042198P1	0070681:glutaminyl-tRNAGln biosynthesis via transamidation	0032543:mitochondrial translation
RDEC1A036928P1	0007187:G protein-coupled receptor signaling pathway, coupled to cyclic nucleotide second messenger	0007213:G protein-coupled acetylcholine receptor signaling pathway	0098664:G protein-coupled serotonin receptor signaling pathway	0098916:anterograde trans-synaptic signaling
RDEC1A040507P1	2000812:regulation of barbed-end actin filament capping
RDEC1A002231P1	0071586:CAAX-box protein processing
RDEC1A051502P1	0071539:protein localization to centrosome	0007224:smoothened signaling pathway	0051298:centrosome duplication	0007052:mitotic spindle organization
RDEC1A048238P1	0010506:regulation of autophagy
RDEC1A027479P1	0006203:dGTP catabolic process	0045088:regulation of innate immune response	0051607:defense response to virus
RDEC1A046186P1	0051604:protein maturation	0006641:triglyceride metabolic process
RDEC1A015134P2	0000226:microtubule cytoskeleton organization	0000278:mitotic cell cycle
RDEC1A052957P1	0001558:regulation of cell growth	0009966:regulation of signal transduction
RDEC1A011270P2	0008643:carbohydrate transport	0055085:transmembrane transport
RDEC1A014111P1	0015718:monocarboxylic acid transport	0055085:transmembrane transport
RDEC1A007144P1	0051664:nuclear pore localization	0090435:protein localization to nuclear envelope	0006998:nuclear envelope organization	0007097:nuclear migration	0031507:heterochromatin formation
RDEC1A006553P1	0007187:G protein-coupled receptor signaling pathway, coupled to cyclic nucleotide second messenger	0098664:G protein-coupled serotonin receptor signaling pathway	0098916:anterograde trans-synaptic signaling
RDEC1A044419P1	0006357:regulation of transcription by RNA polymerase II	0045893:positive regulation of DNA-templated transcription
RDEC1A045734P1	0007264:small GTPase-mediated signal transduction
RDEC1A036214P1	0006513:protein monoubiquitination
RDEC1A004137P1	0120316:sperm flagellum assembly
RDEC1A011540P1	0007212:dopamine receptor signaling pathway	0007186:G protein-coupled receptor signaling pathway
RDEC1A048611P1	0030198:extracellular matrix organization	0007155:cell adhesion	0016236:macroautophagy
RDEC1A041909P1	0006888:endoplasmic reticulum to Golgi vesicle-mediated transport
RDEC1A019155P1	0018279:protein N-linked glycosylation via asparagine	0043687:post-translational protein modification
RDEC1A005612P1	0015718:monocarboxylic acid transport	0055085:transmembrane transport
RDEC1A033640P1	0006278:RNA-templated DNA biosynthetic process	0015074:DNA integration	0006508:proteolysis
RDEC1A050047P1	0006895:Golgi to endosome transport	0006898:receptor-mediated endocytosis	0006886:intracellular protein transport	0046326:positive regulation of glucose import	0042147:retrograde transport, endosome to Golgi
RDEC1A041042P1	0043328:protein transport to vacuole involved in ubiquitin-dependent protein catabolic process via the multivesicular body sorting pathway
RDEC1A033938P1	0033499:galactose catabolic process via UDP-galactose
RDEC1A025774P1	0006614:SRP-dependent cotranslational protein targeting to membrane
RDEC1A014694P1	0042574:retinal metabolic process	0042572:retinol metabolic process
RDEC1A033399P1	0006284:base-excision repair
RDEC1A024000P1	0006513:protein monoubiquitination	0000209:protein polyubiquitination	0043161:proteasome-mediated ubiquitin-dependent protein catabolic process
RDEC1A048549P1	0006868:glutamine transport	0015824:proline transport	0003333:amino acid transmembrane transport	0015807:L-amino acid transport	1905039:carboxylic acid transmembrane transport
RDEC1A047576P1	0009253:peptidoglycan catabolic process	0045087:innate immune response
RDEC1A032024P2	0006904:vesicle docking involved in exocytosis	0017157:regulation of exocytosis	0072659:protein localization to plasma membrane	0009306:protein secretion	0006886:intracellular protein transport
RDEC1A007117P1	0035725:sodium ion transmembrane transport	0015812:gamma-aminobutyric acid transport	1903825:organic acid transmembrane transport	0015807:L-amino acid transport	0060012:synaptic transmission, glycinergic
RDEC1A024124P1	0006612:protein targeting to membrane
RDEC1A052591P1	0007218:neuropeptide signaling pathway
RDEC1A044898P1	0030520:intracellular estrogen receptor signaling pathway	0071391:cellular response to estrogen stimulus	0006357:regulation of transcription by RNA polymerase II
RDEC1A016401P1	0051289:protein homotetramerization	0045944:positive regulation of transcription by RNA polymerase II
RDEC1A009890P2	0006357:regulation of transcription by RNA polymerase II
RDEC1A003731P1	0006412:translation
RDEC1A022273P2	0019243:methylglyoxal catabolic process to D-lactate via S-lactoyl-glutathione	0006749:glutathione metabolic process	0019184:nonribosomal peptide biosynthetic process	0042398:cellular modified amino acid biosynthetic process	0043604:amide biosynthetic process
RDEC1A053635P3	0006816:calcium ion transport	0035725:sodium ion transmembrane transport	0098659:inorganic cation import across plasma membrane	0007154:cell communication
RDEC1A026232P1	0046949:fatty-acyl-CoA biosynthetic process	0033539:fatty acid beta-oxidation using acyl-CoA dehydrogenase	0098869:cellular oxidant detoxification
RDEC1A043103P1	0006979:response to oxidative stress	0098869:cellular oxidant detoxification
RDEC1A034882P1	0060294:cilium movement involved in cell motility	0060271:cilium assembly
RDEC1A031769P1	0046710:GDP metabolic process	0046037:GMP metabolic process	0009966:regulation of signal transduction
RDEC1A010735P1	0035336:long-chain fatty-acyl-CoA metabolic process	0010345:suberin biosynthetic process
RDEC1A050007P1	1903358:regulation of Golgi organization
RDEC1A026738P1	0007165:signal transduction
RDEC1A036342P1	0006397:mRNA processing	0006369:termination of RNA polymerase II transcription	0007283:spermatogenesis	0000956:nuclear-transcribed mRNA catabolic process
RDEC1A014164P1	0032259:methylation	0006338:chromatin remodeling
RDEC1A032916P1	0003356:regulation of cilium beat frequency	1901317:regulation of flagellated sperm motility	0007288:sperm axoneme assembly
RDEC1A022810P1	0032264:IMP salvage	0046033:AMP metabolic process
RDEC1A017981P1	0042026:protein refolding	0009408:response to heat
RDEC1A017891P1	0000244:spliceosomal tri-snRNP complex assembly	0071166:ribonucleoprotein complex localization	0060041:retina development in camera-type eye	0000381:regulation of alternative mRNA splicing, via spliceosome	0048254:snoRNA localization
RDEC1A002094P1	0007165:signal transduction
RDEC1A033188P1	0010629:negative regulation of gene expression
RDEC1A018638P1	0006620:post-translational protein targeting to endoplasmic reticulum membrane	1904293:negative regulation of ERAD pathway	0071816:tail-anchored membrane protein insertion into ER membrane	2000059:negative regulation of ubiquitin-dependent protein catabolic process	1904294:positive regulation of ERAD pathway
RDEC1A009558P2	0051726:regulation of cell cycle	0006351:DNA-templated transcription	0006357:regulation of transcription by RNA polymerase II
RDEC1A018208P1	0008285:negative regulation of cell population proliferation	0045930:negative regulation of mitotic cell cycle
RDEC1A045460P1	0006890:retrograde vesicle-mediated transport, Golgi to endoplasmic reticulum	0007030:Golgi organization	0015031:protein transport
RDEC1A011016P1	0006281:DNA repair
RDEC1A015367P1	0007165:signal transduction
RDEC1A043020P2	0071376:cellular response to corticotropin-releasing hormone stimulus	0030522:intracellular receptor signaling pathway	0006357:regulation of transcription by RNA polymerase II	0009755:hormone-mediated signaling pathway	0045893:positive regulation of DNA-templated transcription
RDEC1A044763P1	0032968:positive regulation of transcription elongation by RNA polymerase II	0051726:regulation of cell cycle	0051301:cell division
RDEC1A008316P1	0071244:cellular response to carbon dioxide	0015976:carbon utilization	0034599:cellular response to oxidative stress
RDEC1A009951P1	0006633:fatty acid biosynthetic process
RDEC1A043421P1	0009086:methionine biosynthetic process	0032259:methylation
RDEC1A028874P1	0015718:monocarboxylic acid transport	0055085:transmembrane transport	0070460:thyroid-stimulating hormone secretion	0015827:tryptophan transport	0015828:tyrosine transport
RDEC1A051542P1	0043161:proteasome-mediated ubiquitin-dependent protein catabolic process
RDEC1A005559P1	0061077:chaperone-mediated protein folding
RDEC1A039267P1	0072378:blood coagulation, fibrin clot formation	0007399:nervous system development	0031424:keratinization	0006508:proteolysis	0006281:DNA repair
RDEC1A047170P1	0016052:carbohydrate catabolic process
RDEC1A049699P1	0006508:proteolysis
RDEC1A032182P1	1901642:nucleoside transmembrane transport
RDEC1A038876P1	0002098:tRNA wobble uridine modification	0030488:tRNA methylation
RDEC1A050935P1	0000724:double-strand break repair via homologous recombination	0006289:nucleotide-excision repair	0006260:DNA replication
RDEC1A026651P1	0006457:protein folding
RDEC1A037655P1	0006359:regulation of transcription by RNA polymerase III	0075342:symbiont-mediated disruption of host cell PML body	0032927:positive regulation of activin receptor signaling pathway	0061154:endothelial tube morphogenesis	0043537:negative regulation of blood vessel endothelial cell migration
RDEC1A026471P1	0007276:gamete generation	0030154:cell differentiation	0010629:negative regulation of gene expression	0043154:negative regulation of cysteine-type endopeptidase activity involved in apoptotic process	0034159:regulation of toll-like receptor 8 signaling pathway
RDEC1A016095P2	0060271:cilium assembly	0015031:protein transport
RDEC1A037673P1	0016052:carbohydrate catabolic process
RDEC1A018817P1	0035721:intraciliary retrograde transport	0055085:transmembrane transport	0006511:ubiquitin-dependent protein catabolic process
RDEC1A042091P1	0001932:regulation of protein phosphorylation
RDEC1A044478P4	0051013:microtubule severing
RDEC1A013370P1	0006414:translational elongation	0006790:sulfur compound metabolic process
RDEC1A013983P1	0006338:chromatin remodeling
RDEC1A050104P1	0007165:signal transduction
RDEC1A034705P1	0000398:mRNA splicing, via spliceosome	0006412:translation	0010628:positive regulation of gene expression
RDEC1A043657P1	0042262:DNA protection
RDEC1A011146P1	0035269:protein O-linked mannosylation
RDEC1A053904P1	0007155:cell adhesion
RDEC1A052283P1	0007586:digestion	0006508:proteolysis
RDEC1A008422P1	0060271:cilium assembly
RDEC1A029662P1	0007165:signal transduction
RDEC1A051594P2	0006518:peptide metabolic process	0006508:proteolysis
RDEC1A029832P1	0055085:transmembrane transport	2001243:negative regulation of intrinsic apoptotic signaling pathway	0030308:negative regulation of cell growth	0032981:mitochondrial respiratory chain complex I assembly	0006120:mitochondrial electron transport, NADH to ubiquinone
RDEC1A015318P1	0042572:retinol metabolic process
RDEC1A040783P2	0031648:protein destabilization	0038061:non-canonical NF-kappaB signal transduction	0042752:regulation of circadian rhythm	0031146:SCF-dependent proteasomal ubiquitin-dependent protein catabolic process	0045862:positive regulation of proteolysis
RDEC1A048930P1	0090263:positive regulation of canonical Wnt signaling pathway	0016055:Wnt signaling pathway	0006897:endocytosis
RDEC1A002789P1	0046104:thymidine metabolic process	0009157:deoxyribonucleoside monophosphate biosynthetic process	0071897:DNA biosynthetic process
RDEC1A019411P1	1990542:mitochondrial transmembrane transport
RDEC1A054083P1	0015671:oxygen transport	0001666:response to hypoxia
RDEC1A025119P1	1902476:chloride transmembrane transport
RDEC1A020036P1	0006513:protein monoubiquitination
RDEC1A035475P2	0032869:cellular response to insulin stimulus	0006096:glycolytic process
RDEC1A049795P1	0006367:transcription initiation at RNA polymerase II promoter	0006413:translational initiation
RDEC1A002644P1	0015811:L-cystine transport	0003333:amino acid transmembrane transport	1905039:carboxylic acid transmembrane transport	0015802:basic amino acid transport
RDEC1A008586P1	0016567:protein ubiquitination
RDEC1A038786P2	0035235:ionotropic glutamate receptor signaling pathway	0035249:synaptic transmission, glutamatergic	0060078:regulation of postsynaptic membrane potential	0050804:modulation of chemical synaptic transmission	0034220:monoatomic ion transmembrane transport
RDEC1A020833P1	0071702:organic substance transport	0055085:transmembrane transport	0030324:lung development	0019852:L-ascorbic acid metabolic process	0007420:brain development
RDEC1A018214P1	0007186:G protein-coupled receptor signaling pathway
RDEC1A041054P1	0042273:ribosomal large subunit biogenesis	0006364:rRNA processing
RDEC1A020663P1	0070987:error-free translesion synthesis	0042276:error-prone translesion synthesis
RDEC1A022322P1	0090481:pyrimidine nucleotide-sugar transmembrane transport
RDEC1A053901P1	0006352:DNA-templated transcription initiation	0006414:translational elongation
RDEC1A015079P1	0007165:signal transduction
RDEC1A039921P1	0015721:bile acid and bile salt transport	0055085:transmembrane transport
RDEC1A046434P1	0009653:anatomical structure morphogenesis	0030154:cell differentiation	0006357:regulation of transcription by RNA polymerase II
RDEC1A021273P1	0061762:CAMKK-AMPK signaling cascade
RDEC1A001949P1	0042391:regulation of membrane potential	0071805:potassium ion transmembrane transport	0009893:positive regulation of metabolic process	0048150:behavioral response to ether	0042066:perineurial glial growth
RDEC1A000099P1	1903846:positive regulation of cellular response to transforming growth factor beta stimulus	0090100:positive regulation of transmembrane receptor protein serine/threonine kinase signaling pathway	0017015:regulation of transforming growth factor beta receptor signaling pathway	1904263:positive regulation of TORC1 signaling	0000122:negative regulation of transcription by RNA polymerase II
RDEC1A047020P1	0045746:negative regulation of Notch signaling pathway	0030947:regulation of vascular endothelial growth factor receptor signaling pathway	0045663:positive regulation of myoblast differentiation	1901343:negative regulation of vasculature development	0045892:negative regulation of DNA-templated transcription
RDEC1A004550P1	0007602:phototransduction	0009584:detection of visible light	0071482:cellular response to light stimulus	0007186:G protein-coupled receptor signaling pathway
RDEC1A025597P1	0032259:methylation	0045944:positive regulation of transcription by RNA polymerase II	0006338:chromatin remodeling
RDEC1A045424P1	0003084:positive regulation of systemic arterial blood pressure	0003081:regulation of systemic arterial blood pressure by renin-angiotensin	0006508:proteolysis
RDEC1A046378P1	0001682:tRNA 5'-leader removal
RDEC1A013304P1	0007156:homophilic cell adhesion via plasma membrane adhesion molecules	0007169:cell surface receptor protein tyrosine kinase signaling pathway
RDEC1A050170P1	0006486:protein glycosylation
RDEC1A012631P1	0007218:neuropeptide signaling pathway
RDEC1A026474P1	0071456:cellular response to hypoxia
RDEC1A010946P3	0071985:multivesicular body sorting pathway	0000281:mitotic cytokinesis
RDEC1A038124P2	0070682:proteasome regulatory particle assembly
RDEC1A032414P1	0061580:colon epithelial cell migration	0010632:regulation of epithelial cell migration
RDEC1A037219P1	0007265:Ras protein signal transduction
RDEC1A028221P1	0043409:negative regulation of MAPK cascade
RDEC1A029101P2	0034220:monoatomic ion transmembrane transport	0010644:cell communication by electrical coupling
RDEC1A040649P1	0070476:rRNA (guanine-N7)-methylation
RDEC1A008930P1	0006508:proteolysis
RDEC1A033462P12	0000226:microtubule cytoskeleton organization
RDEC1A007101P1	0015786:UDP-glucose transmembrane transport	0072334:UDP-galactose transmembrane transport
RDEC1A052377P1	0006805:xenobiotic metabolic process	0006082:organic acid metabolic process
RDEC1A051865P1	0032456:endocytic recycling	0042147:retrograde transport, endosome to Golgi	0007165:signal transduction	0006355:regulation of DNA-templated transcription
RDEC1A037956P2	0007165:signal transduction
RDEC1A006580P1	0007218:neuropeptide signaling pathway
RDEC1A050118P1	0048312:intracellular distribution of mitochondria	0006413:translational initiation
RDEC1A042641P1	0007099:centriole replication	0000278:mitotic cell cycle	0006289:nucleotide-excision repair	0022027:interkinetic nuclear migration	0034605:cellular response to heat
RDEC1A042789P1	0006203:dGTP catabolic process	0045088:regulation of innate immune response	0051607:defense response to virus	0006260:DNA replication	0006281:DNA repair
RDEC1A005832P1	0007219:Notch signaling pathway
RDEC1A014379P1	1904262:negative regulation of TORC1 signaling	0034198:cellular response to amino acid starvation	0007015:actin filament organization
RDEC1A017945P1	0050819:negative regulation of coagulation
RDEC1A029206P1	0006412:translation
RDEC1A042197P1	0006751:glutathione catabolic process	0006750:glutathione biosynthetic process
RDEC1A048422P1	0008104:protein localization
RDEC1A054491P1	0007165:signal transduction
RDEC1A031127P1	0015746:citrate transport	0071422:succinate transmembrane transport
RDEC1A016028P2	1902600:proton transmembrane transport
RDEC1A016496P5	0016477:cell migration	0007015:actin filament organization
RDEC1A007423P1	0035524:proline transmembrane transport	0015808:L-alanine transport
RDEC1A051205P1	0071939:vitamin A import into cell	0034633:retinol transport
RDEC1A007625P1	0046340:diacylglycerol catabolic process	0019369:arachidonic acid metabolic process	0022008:neurogenesis
RDEC1A009340P1	1902600:proton transmembrane transport
RDEC1A009699P1	0033389:putrescine biosynthetic process from arginine, using agmatinase
RDEC1A023951P1	0007346:regulation of mitotic cell cycle	0051301:cell division	0043524:negative regulation of neuron apoptotic process	0006357:regulation of transcription by RNA polymerase II	0022008:neurogenesis
RDEC1A007170P1	0051793:medium-chain fatty acid catabolic process	0033539:fatty acid beta-oxidation using acyl-CoA dehydrogenase
RDEC1A023795P1	0006955:immune response
RDEC1A036264P1	0034599:cellular response to oxidative stress	0036211:protein modification process
RDEC1A045798P1	0000398:mRNA splicing, via spliceosome
RDEC1A003736P2	0048024:regulation of mRNA splicing, via spliceosome	0000398:mRNA splicing, via spliceosome	0060041:retina development in camera-type eye
RDEC1A012144P1	0055085:transmembrane transport
RDEC1A050244P1	0000492:box C/D snoRNP assembly	0032508:DNA duplex unwinding	0006338:chromatin remodeling	0006357:regulation of transcription by RNA polymerase II	0006310:DNA recombination
RDEC1A051326P1	0032543:mitochondrial translation
RDEC1A052933P1	0007168:receptor guanylyl cyclase signaling pathway	0006182:cGMP biosynthetic process	0035556:intracellular signal transduction
RDEC1A053645P1	0070897:transcription preinitiation complex assembly	0006383:transcription by RNA polymerase III	0051301:cell division	0030223:neutrophil differentiation	0006413:translational initiation
RDEC1A004620P1	0006626:protein targeting to mitochondrion	0007005:mitochondrion organization
RDEC1A004316P1	0016117:carotenoid biosynthetic process
RDEC1A025534P1	0008285:negative regulation of cell population proliferation	0045786:negative regulation of cell cycle	0006357:regulation of transcription by RNA polymerase II
RDEC1A040468P1	0007186:G protein-coupled receptor signaling pathway
RDEC1A017652P1	0016540:protein autoprocessing	0016539:intein-mediated protein splicing	0007267:cell-cell signaling	0048731:system development
RDEC1A016390P1	0006508:proteolysis
RDEC1A027938P1	0009308:amine metabolic process
RDEC1A050522P3	0016180:snRNA processing
RDEC1A008291P1	0019432:triglyceride biosynthetic process	0046474:glycerophospholipid biosynthetic process	0030258:lipid modification
RDEC1A007268P1	0006433:prolyl-tRNA aminoacylation	0006424:glutamyl-tRNA aminoacylation	0051276:chromosome organization	0022402:cell cycle process
RDEC1A029325P1	0007189:adenylate cyclase-activating G protein-coupled receptor signaling pathway
RDEC1A025269P1	0007186:G protein-coupled receptor signaling pathway
RDEC1A028040P1	0007186:G protein-coupled receptor signaling pathway
RDEC1A005939P1	0090156:intracellular sphingolipid homeostasis	2000303:regulation of ceramide biosynthetic process	0006672:ceramide metabolic process	0030148:sphingolipid biosynthetic process
RDEC1A046946P3	0006887:exocytosis	0015031:protein transport
RDEC1A050285P1	0016255:attachment of GPI anchor to protein
RDEC1A003016P1	0051300:spindle pole body organization
RDEC1A019255P1	0055085:transmembrane transport
RDEC1A023083P1	0055085:transmembrane transport	1904192:regulation of cholangiocyte apoptotic process
RDEC1A018148P1	0045944:positive regulation of transcription by RNA polymerase II
RDEC1A033355P1	0072659:protein localization to plasma membrane
RDEC1A017601P1	2001235:positive regulation of apoptotic signaling pathway	0006915:apoptotic process	0006955:immune response	0051603:proteolysis involved in protein catabolic process
RDEC1A020196P1	0006833:water transport	0055085:transmembrane transport	0003091:renal water homeostasis
RDEC1A053349P1	1902476:chloride transmembrane transport	0019079:viral genome replication
RDEC1A024967P1	0006777:Mo-molybdopterin cofactor biosynthetic process
RDEC1A009480P1	0006261:DNA-templated DNA replication	0006364:rRNA processing
RDEC1A003939P1	0045087:innate immune response	0005975:carbohydrate metabolic process
RDEC1A037287P2	0016192:vesicle-mediated transport
RDEC1A046286P1	0006635:fatty acid beta-oxidation	0009631:cold acclimation
RDEC1A035479P1	0009100:glycoprotein metabolic process
RDEC1A019787P1	0035725:sodium ion transmembrane transport	0035524:proline transmembrane transport
RDEC1A035845P1	0032259:methylation
RDEC1A024970P1	0006886:intracellular protein transport	0016192:vesicle-mediated transport
RDEC1A026892P1	0007288:sperm axoneme assembly
RDEC1A010591P1	0030042:actin filament depolymerization	0045214:sarcomere organization	0040011:locomotion
RDEC1A016224P2	0042427:serotonin biosynthetic process	0006584:catecholamine metabolic process	0006520:amino acid metabolic process	0019752:carboxylic acid metabolic process	0009713:catechol-containing compound biosynthetic process
RDEC1A031878P1	1901610:positive regulation of vesicle transport along microtubule	0030010:establishment of cell polarity	0030111:regulation of Wnt signaling pathway	0042593:glucose homeostasis	0001558:regulation of cell growth
RDEC1A037598P1	0034198:cellular response to amino acid starvation	0006417:regulation of translation	0000226:microtubule cytoskeleton organization	0034220:monoatomic ion transmembrane transport
RDEC1A049090P2	0034219:carbohydrate transmembrane transport
RDEC1A026046P1	0006506:GPI anchor biosynthetic process
RDEC1A007573P1	0030322:stabilization of membrane potential	0071805:potassium ion transmembrane transport
RDEC1A019199P1	0006357:regulation of transcription by RNA polymerase II	0045893:positive regulation of DNA-templated transcription
RDEC1A004607P1	0098703:calcium ion import across plasma membrane	0098916:anterograde trans-synaptic signaling
RDEC1A043292P1	0055085:transmembrane transport
RDEC1A044025P1	0045814:negative regulation of gene expression, epigenetic	0032259:methylation
RDEC1A004098P1	0031397:negative regulation of protein ubiquitination	0030178:negative regulation of Wnt signaling pathway	0098869:cellular oxidant detoxification	0045494:photoreceptor cell maintenance
RDEC1A050268P1	0055085:transmembrane transport	0051403:stress-activated MAPK cascade	0007231:osmosensory signaling pathway	0034599:cellular response to oxidative stress
RDEC1A034401P1	0007165:signal transduction
RDEC1A013949P1	2001234:negative regulation of apoptotic signaling pathway
RDEC1A019630P2	0006508:proteolysis
RDEC1A032255P1	0051402:neuron apoptotic process	0048489:synaptic vesicle transport	0007409:axonogenesis	0051726:regulation of cell cycle	0016192:vesicle-mediated transport
RDEC1A022024P1	0045089:positive regulation of innate immune response	0045944:positive regulation of transcription by RNA polymerase II
RDEC1A024135P1	0006699:bile acid biosynthetic process	0008209:androgen metabolic process	0019640:glucuronate catabolic process to xylulose 5-phosphate	0044597:daunorubicin metabolic process	0044598:doxorubicin metabolic process
RDEC1A009269P1	0006508:proteolysis
RDEC1A054437P1	1902404:mitotic actomyosin contractile ring contraction	0045214:sarcomere organization	0006936:muscle contraction	0016055:Wnt signaling pathway
RDEC1A051145P1	0000028:ribosomal small subunit assembly	0002181:cytoplasmic translation
RDEC1A005574P1	0045055:regulated exocytosis
RDEC1A033496P1	0006081:cellular aldehyde metabolic process	0006631:fatty acid metabolic process
RDEC1A029398P1	0051603:proteolysis involved in protein catabolic process	0051301:cell division	0006457:protein folding	0048821:erythrocyte development
RDEC1A032517P1	0099536:synaptic signaling	0010646:regulation of cell communication	0023051:regulation of signaling	0034220:monoatomic ion transmembrane transport
RDEC1A024381P2	0006367:transcription initiation at RNA polymerase II promoter
RDEC1A018004P1	0034220:monoatomic ion transmembrane transport
RDEC1A002037P1	0006457:protein folding
RDEC1A045910P2	0016055:Wnt signaling pathway
RDEC1A016381P1	0000462:maturation of SSU-rRNA from tricistronic rRNA transcript (SSU-rRNA, 5.8S rRNA, LSU-rRNA)
RDEC1A020280P2	0000028:ribosomal small subunit assembly	0006412:translation	1901798:positive regulation of signal transduction by p53 class mediator	0000056:ribosomal small subunit export from nucleus	0043009:chordate embryonic development
RDEC1A025682P1	0007168:receptor guanylyl cyclase signaling pathway	0006182:cGMP biosynthetic process	0035556:intracellular signal transduction	0051301:cell division
RDEC1A015051P1	0006457:protein folding
RDEC1A046537P1	0031998:regulation of fatty acid beta-oxidation	0016485:protein processing
RDEC1A042392P1	0032012:regulation of ARF protein signal transduction
RDEC1A032199P1	0005975:carbohydrate metabolic process
RDEC1A016099P1	0006886:intracellular protein transport	0016192:vesicle-mediated transport
RDEC1A027090P1	0042574:retinal metabolic process	0042572:retinol metabolic process	0010508:positive regulation of autophagy
RDEC1A048897P1	0036444:calcium import into the mitochondrion	0051560:mitochondrial calcium ion homeostasis
RDEC1A048987P1	0007168:receptor guanylyl cyclase signaling pathway	0006182:cGMP biosynthetic process	0035556:intracellular signal transduction
RDEC1A029146P1	0060070:canonical Wnt signaling pathway	0045165:cell fate commitment	0030182:neuron differentiation	0007267:cell-cell signaling	0007369:gastrulation
RDEC1A011657P1	0045454:cell redox homeostasis	0098869:cellular oxidant detoxification
RDEC1A023442P2	0035331:negative regulation of hippo signaling	2000637:positive regulation of miRNA-mediated gene silencing	0001666:response to hypoxia	0007010:cytoskeleton organization	0045892:negative regulation of DNA-templated transcription
RDEC1A053441P2	2000134:negative regulation of G1/S transition of mitotic cell cycle	0030154:cell differentiation	0006357:regulation of transcription by RNA polymerase II	0006325:chromatin organization	2000773:negative regulation of cellular senescence
RDEC1A007357P1	0030866:cortical actin cytoskeleton organization	0016477:cell migration	0008360:regulation of cell shape	0045010:actin nucleation
RDEC1A047555P1	0036211:protein modification process	0043413:macromolecule glycosylation	0009101:glycoprotein biosynthetic process
RDEC1A022835P1	0006887:exocytosis
RDEC1A027628P1	0055085:transmembrane transport	0006839:mitochondrial transport
RDEC1A052538P1	1902475:L-alpha-amino acid transmembrane transport	0015804:neutral amino acid transport
RDEC1A031416P1	0006457:protein folding
RDEC1A038548P1	0055088:lipid homeostasis	0007399:nervous system development	0006644:phospholipid metabolic process
RDEC1A041367P1	0035269:protein O-linked mannosylation
RDEC1A036108P1	0035151:regulation of tube size, open tracheal system	0019991:septate junction assembly
RDEC1A030614P1	0098703:calcium ion import across plasma membrane	0006887:exocytosis	0035821:modulation of process of another organism	0043065:positive regulation of apoptotic process
RDEC1A020008P4	0030011:maintenance of cell polarity	0034727:piecemeal microautophagy of the nucleus	0006887:exocytosis	0006897:endocytosis	0006869:lipid transport
RDEC1A005347P7	0017157:regulation of exocytosis	0061640:cytoskeleton-dependent cytokinesis	0008104:protein localization
RDEC1A047244P1	0019305:dTDP-rhamnose biosynthetic process	0006556:S-adenosylmethionine biosynthetic process	0045226:extracellular polysaccharide biosynthetic process	0006730:one-carbon metabolic process
RDEC1A001079P1	0071880:adenylate cyclase-activating adrenergic receptor signaling pathway
RDEC1A000683P1	0030157:pancreatic juice secretion	0097105:presynaptic membrane assembly	0097104:postsynaptic membrane assembly	0007158:neuron cell-cell adhesion	0042572:retinol metabolic process
RDEC1A037727P1	0032970:regulation of actin filament-based process
RDEC1A000417P1	0030388:fructose 1,6-bisphosphate metabolic process	0006096:glycolytic process
RDEC1A028566P1	0042908:xenobiotic transport	0055085:transmembrane transport
RDEC1A050571P2	0016567:protein ubiquitination
RDEC1A025480P1	0070534:protein K63-linked ubiquitination	0000398:mRNA splicing, via spliceosome	0006281:DNA repair	0043518:negative regulation of DNA damage response, signal transduction by p53 class mediator	0048026:positive regulation of mRNA splicing, via spliceosome
RDEC1A030329P7	0061512:protein localization to cilium
RDEC1A012141P1	0007165:signal transduction	0043066:negative regulation of apoptotic process	0007010:cytoskeleton organization
RDEC1A010431P1	0019722:calcium-mediated signaling	0070588:calcium ion transmembrane transport
RDEC1A034899P1	0007196:adenylate cyclase-inhibiting G protein-coupled glutamate receptor signaling pathway	0051966:regulation of synaptic transmission, glutamatergic
RDEC1A044422P1	0007283:spermatogenesis
RDEC1A054340P1	0009117:nucleotide metabolic process
RDEC1A047757P1	0034058:endosomal vesicle fusion	0006914:autophagy	0006886:intracellular protein transport
RDEC1A006639P1	0030166:proteoglycan biosynthetic process	0016051:carbohydrate biosynthetic process
RDEC1A022423P5	0036158:outer dynein arm assembly	0060294:cilium movement involved in cell motility
RDEC1A033092P1	0072334:UDP-galactose transmembrane transport	0015739:sialic acid transport
RDEC1A054161P1	0007165:signal transduction
RDEC1A024054P1	0002755:MyD88-dependent toll-like receptor signaling pathway	0008063:Toll signaling pathway	0034142:toll-like receptor 4 signaling pathway	0050830:defense response to Gram-positive bacterium	0043123:positive regulation of canonical NF-kappaB signal transduction
RDEC1A027247P2	0006338:chromatin remodeling
RDEC1A034131P1	0016567:protein ubiquitination
RDEC1A022251P1	0032543:mitochondrial translation
RDEC1A044255P1	0033540:fatty acid beta-oxidation using acyl-CoA oxidase	0055088:lipid homeostasis	0016539:intein-mediated protein splicing
RDEC1A042401P1	0009952:anterior/posterior pattern specification	0000122:negative regulation of transcription by RNA polymerase II
RDEC1A051325P1	0043504:mitochondrial DNA repair	0006264:mitochondrial DNA replication
RDEC1A031193P1	0036092:phosphatidylinositol-3-phosphate biosynthetic process	0048015:phosphatidylinositol-mediated signaling	0016477:cell migration	0043491:phosphatidylinositol 3-kinase/protein kinase B signal transduction
RDEC1A036771P1	0060079:excitatory postsynaptic potential	0034220:monoatomic ion transmembrane transport
RDEC1A045610P1	0007214:gamma-aminobutyric acid signaling pathway	0007186:G protein-coupled receptor signaling pathway
RDEC1A044199P1	0030178:negative regulation of Wnt signaling pathway	0016055:Wnt signaling pathway	0006508:proteolysis	0000956:nuclear-transcribed mRNA catabolic process	0060322:head development
RDEC1A047929P1	2001235:positive regulation of apoptotic signaling pathway	0051603:proteolysis involved in protein catabolic process	0006915:apoptotic process	0006955:immune response
RDEC1A031279P1	0034599:cellular response to oxidative stress	0098869:cellular oxidant detoxification
RDEC1A042470P1	0015909:long-chain fatty acid transport	0001676:long-chain fatty acid metabolic process	0070328:triglyceride homeostasis	0140354:lipid import into cell	0000038:very long-chain fatty acid metabolic process
RDEC1A010118P1	0019427:acetyl-CoA biosynthetic process from acetate	0006629:lipid metabolic process
RDEC1A026187P1	0006357:regulation of transcription by RNA polymerase II
RDEC1A053767P1	0051967:negative regulation of synaptic transmission, glutamatergic	0007195:adenylate cyclase-inhibiting dopamine receptor signaling pathway	0051481:negative regulation of cytosolic calcium ion concentration	0060158:phospholipase C-activating dopamine receptor signaling pathway	0001963:synaptic transmission, dopaminergic
RDEC1A043458P1	0007168:receptor guanylyl cyclase signaling pathway	0006182:cGMP biosynthetic process	0035556:intracellular signal transduction	0007601:visual perception	0055085:transmembrane transport
RDEC1A049995P1	0034315:regulation of Arp2/3 complex-mediated actin nucleation	0006886:intracellular protein transport	0045887:positive regulation of synaptic assembly at neuromuscular junction	0048149:behavioral response to ethanol
RDEC1A004963P1	0007189:adenylate cyclase-activating G protein-coupled receptor signaling pathway	0009755:hormone-mediated signaling pathway
RDEC1A033428P1	0006032:chitin catabolic process	0005975:carbohydrate metabolic process	0018990:ecdysis, chitin-based cuticle
RDEC1A050639P1	0042554:superoxide anion generation	0006952:defense response	0001935:endothelial cell proliferation	1902600:proton transmembrane transport
RDEC1A032175P1	0019264:glycine biosynthetic process from serine	0035999:tetrahydrofolate interconversion	0006565:L-serine catabolic process	0046655:folic acid metabolic process	0002082:regulation of oxidative phosphorylation
RDEC1A021858P2	0030030:cell projection organization	0070925:organelle assembly
RDEC1A016856P1	0031397:negative regulation of protein ubiquitination	0009306:protein secretion
RDEC1A051292P1	0051603:proteolysis involved in protein catabolic process
RDEC1A034343P1	0006285:base-excision repair, AP site formation	0006289:nucleotide-excision repair
RDEC1A030669P1	0006589:octopamine biosynthetic process	0042420:dopamine catabolic process	0042421:norepinephrine biosynthetic process
RDEC1A030388P1	0015860:purine nucleoside transmembrane transport	0015864:pyrimidine nucleoside transport	0015855:pyrimidine nucleobase transport	0072531:pyrimidine-containing compound transmembrane transport	1904823:purine nucleobase transmembrane transport
RDEC1A054379P1	0000226:microtubule cytoskeleton organization	0000278:mitotic cell cycle
RDEC1A013383P1	0043111:replication fork arrest	0000076:DNA replication checkpoint signaling	0031297:replication fork processing	0006974:DNA damage response
RDEC1A020182P2	0030431:sleep	0032222:regulation of synaptic transmission, cholinergic
RDEC1A031012P1	0001889:liver development	0006491:N-glycan processing
RDEC1A042418P1	0006457:protein folding
RDEC1A052270P1	0006123:mitochondrial electron transport, cytochrome c to oxygen	0015990:electron transport coupled proton transport
RDEC1A046217P1	0044829:positive regulation by host of viral genome replication	0070555:response to interleukin-1	0034612:response to tumor necrosis factor
RDEC1A001139P2	0000028:ribosomal small subunit assembly	0006412:translation
RDEC1A026628P1	0050909:sensory perception of taste
RDEC1A015918P1	0006508:proteolysis
RDEC1A028301P1	0006979:response to oxidative stress	0098869:cellular oxidant detoxification
RDEC1A023817P1	0007030:Golgi organization	0006888:endoplasmic reticulum to Golgi vesicle-mediated transport	0043123:positive regulation of canonical NF-kappaB signal transduction	0006886:intracellular protein transport	0048205:COPI coating of Golgi vesicle
RDEC1A049208P1	0042761:very long-chain fatty acid biosynthetic process	0030497:fatty acid elongation	0030148:sphingolipid biosynthetic process
RDEC1A025702P1	0006357:regulation of transcription by RNA polymerase II	0001655:urogenital system development	0045892:negative regulation of DNA-templated transcription	0048513:animal organ development	0045893:positive regulation of DNA-templated transcription
RDEC1A020195P1	0006629:lipid metabolic process
RDEC1A041492P1	0006886:intracellular protein transport	0016192:vesicle-mediated transport	0007165:signal transduction	0051668:localization within membrane	0006338:chromatin remodeling
RDEC1A003184P1	0035094:response to nicotine	0060079:excitatory postsynaptic potential	0007271:synaptic transmission, cholinergic	0034220:monoatomic ion transmembrane transport
RDEC1A032098P1	0051923:sulfation
RDEC1A051629P1	0030490:maturation of SSU-rRNA	0000470:maturation of LSU-rRNA	0000398:mRNA splicing, via spliceosome
RDEC1A026534P2	0006493:protein O-linked glycosylation	0019953:sexual reproduction
RDEC1A034651P4	0003406:retinal pigment epithelium development	0032094:response to food	0002082:regulation of oxidative phosphorylation	0090140:regulation of mitochondrial fission	0009409:response to cold
RDEC1A006146P2	0006011:UDP-glucose metabolic process	0005977:glycogen metabolic process	0009250:glucan biosynthetic process	0007420:brain development
RDEC1A028147P4	0006357:regulation of transcription by RNA polymerase II
RDEC1A046757P1	1904659:glucose transmembrane transport
RDEC1A028096P1	1903852:positive regulation of cristae formation	0010637:negative regulation of mitochondrial fusion	0055088:lipid homeostasis	0007005:mitochondrion organization
RDEC1A052267P1	0007265:Ras protein signal transduction	0045199:maintenance of epithelial cell apical/basal polarity	0007219:Notch signaling pathway
RDEC1A011339P1	0006278:RNA-templated DNA biosynthetic process
RDEC1A049940P1	0016567:protein ubiquitination
RDEC1A039777P1	0008380:RNA splicing
RDEC1A004948P2	0042256:cytosolic ribosome assembly	0006414:translational elongation
RDEC1A009754P1	0000398:mRNA splicing, via spliceosome
RDEC1A028983P1	0007165:signal transduction
RDEC1A028893P1	0007288:sperm axoneme assembly
RDEC1A023211P1	0030832:regulation of actin filament length	0051491:positive regulation of filopodium assembly	0007605:sensory perception of sound	0006355:regulation of DNA-templated transcription
RDEC1A038789P1	0006508:proteolysis
RDEC1A010101P1	0035621:ER to Golgi ceramide transport
RDEC1A000297P1	0006413:translational initiation
RDEC1A013904P1	0045944:positive regulation of transcription by RNA polymerase II
RDEC1A027523P2	0000462:maturation of SSU-rRNA from tricistronic rRNA transcript (SSU-rRNA, 5.8S rRNA, LSU-rRNA)	1902570:protein localization to nucleolus	0031648:protein destabilization	0048568:embryonic organ development	0030163:protein catabolic process
RDEC1A020615P1	0006457:protein folding
RDEC1A046241P1	0043124:negative regulation of canonical NF-kappaB signal transduction	0032873:negative regulation of stress-activated MAPK cascade	0090263:positive regulation of canonical Wnt signaling pathway	0043123:positive regulation of canonical NF-kappaB signal transduction
RDEC1A052204P1	0045324:late endosome to vacuole transport	0006623:protein targeting to vacuole	0016236:macroautophagy
RDEC1A050145P2	0120229:protein localization to motile cilium	0120197:mucociliary clearance	0090660:cerebrospinal fluid circulation	0060287:epithelial cilium movement involved in determination of left/right asymmetry	0030324:lung development
RDEC1A051725P1	0000381:regulation of alternative mRNA splicing, via spliceosome	0006397:mRNA processing
RDEC1A009995P1	1902476:chloride transmembrane transport	0042391:regulation of membrane potential	0007268:chemical synaptic transmission	0050877:nervous system process	0007165:signal transduction
RDEC1A000303P1	0051598:meiotic recombination checkpoint signaling	0140527:reciprocal homologous recombination	0007127:meiosis I	0048477:oogenesis	0007283:spermatogenesis
RDEC1A002123P1	0009966:regulation of signal transduction
RDEC1A002650P1	0098719:sodium ion import across plasma membrane	0051453:regulation of intracellular pH	0071805:potassium ion transmembrane transport	1902600:proton transmembrane transport	0017183:protein histidyl modification to diphthamide
RDEC1A015783P1	0006325:chromatin organization	0045892:negative regulation of DNA-templated transcription	0010629:negative regulation of gene expression
RDEC1A021550P1	0055074:calcium ion homeostasis	0007229:integrin-mediated signaling pathway	0071318:cellular response to ATP	0007204:positive regulation of cytosolic calcium ion concentration	0045494:photoreceptor cell maintenance
RDEC1A006336P1	0031204:post-translational protein targeting to membrane, translocation	0006487:protein N-linked glycosylation
RDEC1A000981P1	0048598:embryonic morphogenesis	0006357:regulation of transcription by RNA polymerase II
RDEC1A019422P1	0016525:negative regulation of angiogenesis	2000114:regulation of establishment of cell polarity	0045454:cell redox homeostasis
RDEC1A053367P1	0032259:methylation
RDEC1A043735P2	0045214:sarcomere organization	0006937:regulation of muscle contraction	0006936:muscle contraction
RDEC1A005567P4	0016567:protein ubiquitination	0017148:negative regulation of translation	0043161:proteasome-mediated ubiquitin-dependent protein catabolic process
RDEC1A052921P1	0010774:meiotic strand invasion involved in reciprocal meiotic recombination	0000709:meiotic joint molecule formation	0007129:homologous chromosome pairing at meiosis
RDEC1A034298P1	0006357:regulation of transcription by RNA polymerase II	0032502:developmental process
RDEC1A016472P1	0032483:regulation of Rab protein signal transduction	0019538:protein metabolic process	0006886:intracellular protein transport	0016192:vesicle-mediated transport	0010467:gene expression
RDEC1A017781P1	0006874:intracellular calcium ion homeostasis	0070588:calcium ion transmembrane transport	0035725:sodium ion transmembrane transport	0071805:potassium ion transmembrane transport	0007608:sensory perception of smell
RDEC1A027524P1	0043409:negative regulation of MAPK cascade
RDEC1A052312P1	0031123:RNA 3'-end processing
RDEC1A011593P1	0006303:double-strand break repair via nonhomologous end joining	0006284:base-excision repair	0071897:DNA biosynthetic process	0006260:DNA replication	0071707:immunoglobulin heavy chain V-D-J recombination
RDEC1A044387P1	0006626:protein targeting to mitochondrion	0007005:mitochondrion organization
RDEC1A016652P1	0008203:cholesterol metabolic process
RDEC1A038685P1	0016226:iron-sulfur cluster assembly	0097428:protein maturation by iron-sulfur cluster transfer	0002098:tRNA wobble uridine modification
RDEC1A047286P1	0015813:L-glutamate transmembrane transport	0015804:neutral amino acid transport	0070778:L-aspartate transmembrane transport	0089718:amino acid import across plasma membrane
RDEC1A021294P1	0006122:mitochondrial electron transport, ubiquinol to cytochrome c	1902600:proton transmembrane transport	0017062:respiratory chain complex III assembly	0033108:mitochondrial respiratory chain complex assembly	0061063:positive regulation of nematode larval development
RDEC1A054018P1	0032259:methylation	0035209:pupal development	0007474:imaginal disc-derived wing vein specification	0002168:instar larval development	0035075:response to ecdysone
RDEC1A022714P1	0035383:thioester metabolic process	0033865:nucleoside bisphosphate metabolic process	0043603:amide metabolic process	0006631:fatty acid metabolic process	0009150:purine ribonucleotide metabolic process
RDEC1A031415P1	1904659:glucose transmembrane transport	0006814:sodium ion transport	0000017:alpha-glucoside transport	0035377:transepithelial water transport	0140271:hexose import across plasma membrane
RDEC1A051016P1	0006706:steroid catabolic process
RDEC1A018328P1	0072356:chromosome passenger complex localization to kinetochore	0048041:focal adhesion assembly	0051987:positive regulation of attachment of spindle microtubules to kinetochore	0010971:positive regulation of G2/M transition of mitotic cell cycle	0051895:negative regulation of focal adhesion assembly
RDEC1A041532P1	0007035:vacuolar acidification	0046034:ATP metabolic process	1902600:proton transmembrane transport
RDEC1A035337P1	0006730:one-carbon metabolic process
RDEC1A051500P1	0006706:steroid catabolic process	0008209:androgen metabolic process	0008210:estrogen metabolic process	0006631:fatty acid metabolic process
RDEC1A022836P1	0036211:protein modification process
RDEC1A006757P1	0000209:protein polyubiquitination	0060255:regulation of macromolecule metabolic process	0030154:cell differentiation
RDEC1A011925P1	0009141:nucleoside triphosphate metabolic process
RDEC1A010604P3	0006357:regulation of transcription by RNA polymerase II
RDEC1A028701P1	0015074:DNA integration	0006310:DNA recombination
RDEC1A013277P1	0007218:neuropeptide signaling pathway
RDEC1A027817P2	0060964:regulation of miRNA-mediated gene silencing	0007140:male meiotic nuclear division	0034587:piRNA processing	0007283:spermatogenesis	0045892:negative regulation of DNA-templated transcription
RDEC1A038091P1	0006099:tricarboxylic acid cycle
RDEC1A027459P1	0007283:spermatogenesis	0035556:intracellular signal transduction	0007281:germ cell development	0043066:negative regulation of apoptotic process
RDEC1A022254P1	0006396:RNA processing	1905591:regulation of optical nerve axon regeneration	0048681:negative regulation of axon regeneration
RDEC1A022308P1	0051083:'de novo' cotranslational protein folding	0006450:regulation of translational fidelity	0006325:chromatin organization
RDEC1A043184P1	0042953:lipoprotein transport	0007399:nervous system development	2001287:negative regulation of caveolin-mediated endocytosis	1900186:negative regulation of clathrin-dependent endocytosis	0060271:cilium assembly
RDEC1A016670P1	0002755:MyD88-dependent toll-like receptor signaling pathway	0008063:Toll signaling pathway	0034142:toll-like receptor 4 signaling pathway	0043123:positive regulation of canonical NF-kappaB signal transduction	0050830:defense response to Gram-positive bacterium
RDEC1A029190P1	0006629:lipid metabolic process
RDEC1A042055P1	0048703:embryonic viscerocranium morphogenesis	0051216:cartilage development	0006418:tRNA aminoacylation for protein translation
RDEC1A033216P1	0036065:fucosylation	0006486:protein glycosylation
RDEC1A005678P1	0044806:G-quadruplex DNA unwinding	0000723:telomere maintenance	0006268:DNA unwinding involved in DNA replication	0000724:double-strand break repair via homologous recombination	0072757:cellular response to camptothecin
RDEC1A036598P1	0051603:proteolysis involved in protein catabolic process
RDEC1A019153P1	0006635:fatty acid beta-oxidation
RDEC1A027892P1	0010606:positive regulation of cytoplasmic mRNA processing body assembly	0000289:nuclear-transcribed mRNA poly(A) tail shortening	0006397:mRNA processing
RDEC1A045190P1	0016236:macroautophagy
RDEC1A044619P1	0006357:regulation of transcription by RNA polymerase II	0045892:negative regulation of DNA-templated transcription	0001655:urogenital system development	0010845:positive regulation of reciprocal meiotic recombination	0009887:animal organ morphogenesis
RDEC1A037691P1	0006147:guanine catabolic process	0006161:deoxyguanosine catabolic process	0046038:GMP catabolic process	0046055:dGMP catabolic process	0000255:allantoin metabolic process
RDEC1A047326P2	0045165:cell fate commitment	0000122:negative regulation of transcription by RNA polymerase II	0032259:methylation	1990654:sebum secreting cell proliferation	0033082:regulation of extrathymic T cell differentiation
RDEC1A006118P1	0006413:translational initiation
RDEC1A016880P1	0048280:vesicle fusion with Golgi apparatus	0006896:Golgi to vacuole transport	0006891:intra-Golgi vesicle-mediated transport	0042147:retrograde transport, endosome to Golgi	0016236:macroautophagy
RDEC1A019638P3	0016925:protein sumoylation	0006357:regulation of transcription by RNA polymerase II	0033234:negative regulation of protein sumoylation	0033235:positive regulation of protein sumoylation	0045671:negative regulation of osteoclast differentiation
RDEC1A035380P1	0000727:double-strand break repair via break-induced replication	0006271:DNA strand elongation involved in DNA replication	0006270:DNA replication initiation	0006268:DNA unwinding involved in DNA replication	0030174:regulation of DNA-templated DNA replication initiation
RDEC1A008963P1	0007186:G protein-coupled receptor signaling pathway
RDEC1A050030P2	0042448:progesterone metabolic process	0042446:hormone biosynthetic process
RDEC1A002520P1	0000719:photoreactive repair
RDEC1A014340P1	0006457:protein folding
RDEC1A050250P1	0035590:purinergic nucleotide receptor signaling pathway	0034220:monoatomic ion transmembrane transport
RDEC1A022978P4	0046834:lipid phosphorylation	0007205:protein kinase C-activating G protein-coupled receptor signaling pathway	0046339:diacylglycerol metabolic process	0051966:regulation of synaptic transmission, glutamatergic	0035556:intracellular signal transduction
RDEC1A001489P1	0000077:DNA damage checkpoint signaling	1990625:negative regulation of cytoplasmic translational initiation in response to stress	0006413:translational initiation	0140469:GCN2-mediated signaling	0000719:photoreactive repair
RDEC1A007272P1	0006508:proteolysis
RDEC1A052334P2	0031146:SCF-dependent proteasomal ubiquitin-dependent protein catabolic process	0016567:protein ubiquitination	0071806:protein transmembrane transport	0006605:protein targeting	0006886:intracellular protein transport
RDEC1A044413P2	0009247:glycolipid biosynthetic process
RDEC1A037793P1	0045905:positive regulation of translational termination
RDEC1A022142P1	0017121:plasma membrane phospholipid scrambling	0098916:anterograde trans-synaptic signaling	0097194:execution phase of apoptosis
RDEC1A048543P2	0006432:phenylalanyl-tRNA aminoacylation	0051290:protein heterotetramerization
RDEC1A026954P2	0110031:negative regulation of G2/MI transition of meiotic cell cycle	0051321:meiotic cell cycle
RDEC1A031857P1	0009263:deoxyribonucleotide biosynthetic process	0070318:positive regulation of G0 to G1 transition	0051290:protein heterotetramerization	1900087:positive regulation of G1/S transition of mitotic cell cycle	0010971:positive regulation of G2/M transition of mitotic cell cycle
RDEC1A051477P1	0055085:transmembrane transport
RDEC1A008176P1	0032024:positive regulation of insulin secretion	0006631:fatty acid metabolic process
RDEC1A029030P1	0006401:RNA catabolic process
RDEC1A032363P1	0006689:ganglioside catabolic process	0030203:glycosaminoglycan metabolic process	0005975:carbohydrate metabolic process
RDEC1A035166P1	0006357:regulation of transcription by RNA polymerase II
RDEC1A021153P1	0006357:regulation of transcription by RNA polymerase II	0045893:positive regulation of DNA-templated transcription	0045892:negative regulation of DNA-templated transcription
RDEC1A008387P1	0032922:circadian regulation of gene expression	0042754:negative regulation of circadian rhythm	0006357:regulation of transcription by RNA polymerase II	0045892:negative regulation of DNA-templated transcription	0006338:chromatin remodeling
RDEC1A002943P1	0007165:signal transduction
RDEC1A011015P1	0007076:mitotic chromosome condensation	1905821:positive regulation of chromosome condensation	0051321:meiotic cell cycle	0051984:positive regulation of chromosome segregation	1905820:positive regulation of chromosome separation
RDEC1A002350P2	0018996:molting cycle, collagen and cuticulin-based cuticle	0006897:endocytosis	0055085:transmembrane transport
RDEC1A000234P1	0009247:glycolipid biosynthetic process
RDEC1A049067P1	0007218:neuropeptide signaling pathway
RDEC1A054214P1	1990114:RNA polymerase II core complex assembly	0001174:transcriptional start site selection at RNA polymerase II promoter	0051123:RNA polymerase II preinitiation complex assembly	0006413:translational initiation	0042789:mRNA transcription by RNA polymerase II
RDEC1A022829P1	0045814:negative regulation of gene expression, epigenetic	0032259:methylation	0141005:retrotransposon silencing by heterochromatin formation	2000035:regulation of stem cell division	2000736:regulation of stem cell differentiation
RDEC1A051103P1	0030091:protein repair	0045087:innate immune response
RDEC1A053136P1	0006979:response to oxidative stress	0098869:cellular oxidant detoxification
RDEC1A053793P4	0007528:neuromuscular junction development
RDEC1A009474P2	0006196:AMP catabolic process
RDEC1A017443P2	0046705:CDP biosynthetic process	0006225:UDP biosynthetic process	0046940:nucleoside monophosphate phosphorylation	0006207:'de novo' pyrimidine nucleobase biosynthetic process
RDEC1A040837P1	0006833:water transport	0055085:transmembrane transport
RDEC1A006101P1	0007168:receptor guanylyl cyclase signaling pathway	0006182:cGMP biosynthetic process	0035556:intracellular signal transduction	0055085:transmembrane transport	0007601:visual perception
RDEC1A041513P1	0006357:regulation of transcription by RNA polymerase II	0001655:urogenital system development	0009887:animal organ morphogenesis
RDEC1A031314P1	0009229:thiamine diphosphate biosynthetic process
RDEC1A038449P1	0044772:mitotic cell cycle phase transition	0051301:cell division	1900087:positive regulation of G1/S transition of mitotic cell cycle	0044843:cell cycle G1/S phase transition
RDEC1A039022P1	0045892:negative regulation of DNA-templated transcription
RDEC1A029593P1	0060285:cilium-dependent cell motility	0000281:mitotic cytokinesis	0007052:mitotic spindle organization	0021795:cerebral cortex cell migration	0051302:regulation of cell division
RDEC1A041260P1	0006259:DNA metabolic process
RDEC1A037264P1	0055085:transmembrane transport
RDEC1A048568P1	0006357:regulation of transcription by RNA polymerase II	0045893:positive regulation of DNA-templated transcription	0045892:negative regulation of DNA-templated transcription
RDEC1A047591P1	0006629:lipid metabolic process
RDEC1A018809P1	0048251:elastic fiber assembly	0001867:complement activation, lectin pathway	0098609:cell-cell adhesion
RDEC1A025018P1	0006614:SRP-dependent cotranslational protein targeting to membrane	0006886:intracellular protein transport
RDEC1A039498P1	0031509:subtelomeric heterochromatin formation	0006334:nucleosome assembly
RDEC1A030173P1	0006883:intracellular sodium ion homeostasis	0030007:intracellular potassium ion homeostasis	0036376:sodium ion export across plasma membrane	1990573:potassium ion import across plasma membrane
RDEC1A053949P1	0000398:mRNA splicing, via spliceosome
RDEC1A001967P1	0030182:neuron differentiation	0006357:regulation of transcription by RNA polymerase II
RDEC1A051421P1	0006364:rRNA processing
RDEC1A046061P1	0071763:nuclear membrane organization	0006629:lipid metabolic process
RDEC1A000198P1	0006696:ergosterol biosynthetic process	0032259:methylation
RDEC1A054302P1	0002184:cytoplasmic translational termination
RDEC1A010357P1	0006888:endoplasmic reticulum to Golgi vesicle-mediated transport	0016197:endosomal transport	0032259:methylation
RDEC1A002777P3	0051056:regulation of small GTPase mediated signal transduction
RDEC1A010336P1	0007218:neuropeptide signaling pathway
RDEC1A046064P1	0006357:regulation of transcription by RNA polymerase II	0032502:developmental process
RDEC1A021256P1	1990937:xylan acetylation	0045492:xylan biosynthetic process	0010411:xyloglucan metabolic process	0009834:plant-type secondary cell wall biogenesis
RDEC1A009400P2	0030157:pancreatic juice secretion	0097105:presynaptic membrane assembly	0097104:postsynaptic membrane assembly	0007158:neuron cell-cell adhesion	0042572:retinol metabolic process
RDEC1A039172P1	0051642:centrosome localization	0007346:regulation of mitotic cell cycle	0007283:spermatogenesis	0051321:meiotic cell cycle	0080154:regulation of fertilization
RDEC1A025796P1	0060081:membrane hyperpolarization	0051260:protein homooligomerization
RDEC1A041406P1	0008593:regulation of Notch signaling pathway	0051294:establishment of spindle orientation	0050708:regulation of protein secretion	0032878:regulation of establishment or maintenance of cell polarity	0030866:cortical actin cytoskeleton organization
RDEC1A014676P1	1903292:protein localization to Golgi membrane	0006886:intracellular protein transport	0016192:vesicle-mediated transport
RDEC1A020543P1	0000481:maturation of 5S rRNA	0045292:mRNA cis splicing, via spliceosome	0045585:positive regulation of cytotoxic T cell differentiation	0021591:ventricular system development	0001654:eye development
RDEC1A038743P1	0051480:regulation of cytosolic calcium ion concentration	0070588:calcium ion transmembrane transport
RDEC1A027976P1	1990113:RNA polymerase I assembly	1990115:RNA polymerase III assembly	1990114:RNA polymerase II core complex assembly	0006457:protein folding
RDEC1A000472P1	0034333:adherens junction assembly	0007023:post-chaperonin tubulin folding pathway	0007021:tubulin complex assembly	0070830:bicellular tight junction assembly	0000226:microtubule cytoskeleton organization
RDEC1A035539P2	0006979:response to oxidative stress	0098869:cellular oxidant detoxification
RDEC1A037034P3	0006896:Golgi to vacuole transport	0006623:protein targeting to vacuole
RDEC1A002564P1	0006357:regulation of transcription by RNA polymerase II
RDEC1A001904P1	0006880:intracellular sequestering of iron ion	0006826:iron ion transport
RDEC1A017441P1	0006896:Golgi to vacuole transport	0007041:lysosomal transport	0032456:endocytic recycling	0042147:retrograde transport, endosome to Golgi	0015031:protein transport
RDEC1A000652P1	0007186:G protein-coupled receptor signaling pathway
RDEC1A012498P1	0015074:DNA integration
RDEC1A008715P1	0030198:extracellular matrix organization	0007155:cell adhesion	0016236:macroautophagy
RDEC1A020715P2	0006357:regulation of transcription by RNA polymerase II
RDEC1A040569P1	0043252:sodium-independent organic anion transport	0006811:monoatomic ion transport	0055085:transmembrane transport
RDEC1A045339P1	0000122:negative regulation of transcription by RNA polymerase II	0006338:chromatin remodeling
RDEC1A029591P2	0032958:inositol phosphate biosynthetic process
RDEC1A001135P1	0071277:cellular response to calcium ion
RDEC1A031311P1	0019532:oxalate transport	0015701:bicarbonate transport	1902358:sulfate transmembrane transport	1902476:chloride transmembrane transport
RDEC1A008544P1	0008063:Toll signaling pathway	0033209:tumor necrosis factor-mediated signaling pathway	0070534:protein K63-linked ubiquitination	0050688:regulation of defense response to virus	0045087:innate immune response
RDEC1A025262P4	0030050:vesicle transport along actin filament	0007015:actin filament organization	0048731:system development
RDEC1A025107P1	0060079:excitatory postsynaptic potential	0034220:monoatomic ion transmembrane transport	0035094:response to nicotine	0007271:synaptic transmission, cholinergic
RDEC1A037867P1	0032543:mitochondrial translation	0044065:regulation of respiratory system process	0070129:regulation of mitochondrial translation
RDEC1A011181P1	0007528:neuromuscular junction development	0043113:receptor clustering	0030154:cell differentiation
RDEC1A033578P1	0071076:RNA 3' uridylation	0010629:negative regulation of gene expression
RDEC1A011412P1	0006589:octopamine biosynthetic process	0042420:dopamine catabolic process	0042421:norepinephrine biosynthetic process
RDEC1A054211P1	0006171:cAMP biosynthetic process	0007189:adenylate cyclase-activating G protein-coupled receptor signaling pathway	0035556:intracellular signal transduction
RDEC1A002239P1	0000122:negative regulation of transcription by RNA polymerase II	0006338:chromatin remodeling
RDEC1A026902P2	0044806:G-quadruplex DNA unwinding	0000723:telomere maintenance	0006268:DNA unwinding involved in DNA replication	0000724:double-strand break repair via homologous recombination
RDEC1A043434P2	0008645:hexose transmembrane transport	0070837:dehydroascorbic acid transport
RDEC1A041967P1	0006085:acetyl-CoA biosynthetic process	0006083:acetate metabolic process	0006629:lipid metabolic process	0048149:behavioral response to ethanol	0045494:photoreceptor cell maintenance
RDEC1A002305P1	0042447:hormone catabolic process	0050435:amyloid-beta metabolic process	0043171:peptide catabolic process	0051603:proteolysis involved in protein catabolic process
RDEC1A004128P2	0031053:primary miRNA processing	0006397:mRNA processing
RDEC1A000125P1	0015074:DNA integration
RDEC1A030276P1	0044255:cellular lipid metabolic process
RDEC1A020824P1	0033306:phytol metabolic process	0006412:translation
RDEC1A044010P2	0007196:adenylate cyclase-inhibiting G protein-coupled glutamate receptor signaling pathway	0051966:regulation of synaptic transmission, glutamatergic
RDEC1A049653P1	0006955:immune response
RDEC1A000670P1	0006123:mitochondrial electron transport, cytochrome c to oxygen
RDEC1A017946P1	0007189:adenylate cyclase-activating G protein-coupled receptor signaling pathway	0007166:cell surface receptor signaling pathway
RDEC1A042507P1	0006820:monoatomic anion transport	0055085:transmembrane transport	0006814:sodium ion transport
RDEC1A027651P1	0045892:negative regulation of DNA-templated transcription
RDEC1A036655P1	0030206:chondroitin sulfate biosynthetic process
RDEC1A000051P2	0016075:rRNA catabolic process	0006396:RNA processing	0006402:mRNA catabolic process
RDEC1A014795P1	0006325:chromatin organization
RDEC1A016486P1	0071880:adenylate cyclase-activating adrenergic receptor signaling pathway	0007213:G protein-coupled acetylcholine receptor signaling pathway
RDEC1A052117P1	0098656:monoatomic anion transmembrane transport	0006915:apoptotic process
RDEC1A024565P1	0019285:glycine betaine biosynthetic process from choline
RDEC1A024079P1	1904294:positive regulation of ERAD pathway	0034976:response to endoplasmic reticulum stress
RDEC1A024646P1	0006508:proteolysis
RDEC1A047710P1	0046359:butyrate catabolic process	0033539:fatty acid beta-oxidation using acyl-CoA dehydrogenase
RDEC1A021930P1	0000723:telomere maintenance	0032508:DNA duplex unwinding	0006310:DNA recombination	0006281:DNA repair
RDEC1A000746P1	0048568:embryonic organ development	0001654:eye development	0007420:brain development	0009887:animal organ morphogenesis	0048666:neuron development
RDEC1A025653P1	0071966:fungal-type cell wall polysaccharide metabolic process
RDEC1A053603P1	0006281:DNA repair	0008344:adult locomotory behavior
RDEC1A031666P1	0007186:G protein-coupled receptor signaling pathway
RDEC1A013859P1	0007186:G protein-coupled receptor signaling pathway
RDEC1A007957P1	0046305:alkanesulfonate biosynthetic process	0019530:taurine metabolic process	0019752:carboxylic acid metabolic process	1901566:organonitrogen compound biosynthetic process	0007507:heart development
RDEC1A013566P1	0006357:regulation of transcription by RNA polymerase II	0035019:somatic stem cell population maintenance	0016567:protein ubiquitination	2000144:positive regulation of DNA-templated transcription initiation	0051123:RNA polymerase II preinitiation complex assembly
RDEC1A037974P1	0006543:glutamine catabolic process	0006537:glutamate biosynthetic process	0002028:regulation of sodium ion transport	0006887:exocytosis	0035821:modulation of process of another organism
RDEC1A019363P1	0000281:mitotic cytokinesis	0009653:anatomical structure morphogenesis	0006357:regulation of transcription by RNA polymerase II	0098974:postsynaptic actin cytoskeleton organization	0006909:phagocytosis
RDEC1A054354P1	0006833:water transport	0055085:transmembrane transport
RDEC1A054208P1	0055064:chloride ion homeostasis	0006884:cell volume homeostasis	0055075:potassium ion homeostasis	0034486:vacuolar transmembrane transport	1902476:chloride transmembrane transport
RDEC1A033263P1	0071230:cellular response to amino acid stimulus	0032008:positive regulation of TOR signaling
RDEC1A000667P1	0046928:regulation of neurotransmitter secretion	0016079:synaptic vesicle exocytosis
RDEC1A051206P1	0030224:monocyte differentiation
RDEC1A045433P1	0015074:DNA integration
RDEC1A052599P1	0045842:positive regulation of mitotic metaphase/anaphase transition	0031145:anaphase-promoting complex-dependent catabolic process	0016567:protein ubiquitination	0051301:cell division	0000278:mitotic cell cycle
RDEC1A009738P2	0006897:endocytosis	0006895:Golgi to endosome transport	0048268:clathrin coat assembly
RDEC1A033089P1	0007265:Ras protein signal transduction
RDEC1A024701P1	0036149:phosphatidylinositol acyl-chain remodeling
RDEC1A003739P1	0043489:RNA stabilization
RDEC1A028866P3	0006355:regulation of DNA-templated transcription
RDEC1A036674P2	0006493:protein O-linked glycosylation	0006396:RNA processing
RDEC1A050553P1	0001708:cell fate specification	0007507:heart development	0045893:positive regulation of DNA-templated transcription	0001570:vasculogenesis	0006357:regulation of transcription by RNA polymerase II
RDEC1A025017P1	0030245:cellulose catabolic process
RDEC1A031761P1	0006357:regulation of transcription by RNA polymerase II	0009952:anterior/posterior pattern specification	0045892:negative regulation of DNA-templated transcription
RDEC1A050069P1	0006508:proteolysis
RDEC1A050575P1	0060395:SMAD protein signal transduction	0032924:activin receptor signaling pathway	0007179:transforming growth factor beta receptor signaling pathway	0045944:positive regulation of transcription by RNA polymerase II	0009653:anatomical structure morphogenesis
RDEC1A030730P1	1903076:regulation of protein localization to plasma membrane	0048280:vesicle fusion with Golgi apparatus	0006896:Golgi to vacuole transport	0006891:intra-Golgi vesicle-mediated transport	0042147:retrograde transport, endosome to Golgi
RDEC1A037351P1	0051603:proteolysis involved in protein catabolic process	0051301:cell division	0006457:protein folding	0048821:erythrocyte development
RDEC1A051246P1	0015074:DNA integration
RDEC1A002508P1	0007264:small GTPase-mediated signal transduction	0007163:establishment or maintenance of cell polarity	0030865:cortical cytoskeleton organization	0032956:regulation of actin cytoskeleton organization	0008045:motor neuron axon guidance
RDEC1A023114P1	0033152:immunoglobulin V(D)J recombination	0006297:nucleotide-excision repair, DNA gap filling	0051103:DNA ligation involved in DNA repair	0006303:double-strand break repair via nonhomologous end joining	0071897:DNA biosynthetic process
RDEC1A010066P2	0000712:resolution of meiotic recombination intermediates	0000819:sister chromatid segregation	0006265:DNA topological change	0030263:apoptotic chromosome condensation	0048511:rhythmic process
RDEC1A026373P1	0006506:GPI anchor biosynthetic process
RDEC1A042126P1	0006813:potassium ion transport	0055085:transmembrane transport
RDEC1A033046P1	0016485:protein processing	0006518:peptide metabolic process
RDEC1A031196P1	0010976:positive regulation of neuron projection development	0007169:cell surface receptor protein tyrosine kinase signaling pathway	0051897:positive regulation of phosphatidylinositol 3-kinase/protein kinase B signal transduction	0070374:positive regulation of ERK1 and ERK2 cascade	0006457:protein folding
RDEC1A013121P1	0045087:innate immune response	0051607:defense response to virus	0050778:positive regulation of immune response	2000551:regulation of T-helper 2 cell cytokine production	0034155:regulation of toll-like receptor 7 signaling pathway
RDEC1A033843P1	0006545:glycine biosynthetic process	0006567:threonine catabolic process
RDEC1A034198P1	0007265:Ras protein signal transduction
RDEC1A039678P2	0001717:conversion of seryl-tRNAsec to selenocys-tRNAsec	0001514:selenocysteine incorporation
RDEC1A005502P1	1902600:proton transmembrane transport
RDEC1A017906P1	0016192:vesicle-mediated transport	0120084:endothelial tip cell filopodium assembly	0051036:regulation of endosome size	0060627:regulation of vesicle-mediated transport	0071425:hematopoietic stem cell proliferation
RDEC1A040389P1	0006506:GPI anchor biosynthetic process
RDEC1A040838P1	0032511:late endosome to vacuole transport via multivesicular body sorting pathway	0006900:vesicle budding from membrane	1902774:late endosome to lysosome transport	0061952:midbody abscission	0001778:plasma membrane repair
RDEC1A029324P2	0019509:L-methionine salvage from methylthioadenosine	0006166:purine ribonucleoside salvage
RDEC1A017418P1	0006203:dGTP catabolic process
RDEC1A033982P1	0006543:glutamine catabolic process	0042823:pyridoxal phosphate biosynthetic process	0008614:pyridoxine metabolic process
RDEC1A000519P1	0007165:signal transduction
RDEC1A043429P1	0008611:ether lipid biosynthetic process	0019432:triglyceride biosynthetic process	0006072:glycerol-3-phosphate metabolic process	0008654:phospholipid biosynthetic process	0006631:fatty acid metabolic process
RDEC1A008669P1	0015074:DNA integration	0006310:DNA recombination
RDEC1A043245P1	0044209:AMP salvage	0006166:purine ribonucleoside salvage	0006144:purine nucleobase metabolic process	0006175:dATP biosynthetic process	0106381:purine deoxyribonucleotide salvage
RDEC1A016343P1	0000380:alternative mRNA splicing, via spliceosome
RDEC1A030494P3	0043252:sodium-independent organic anion transport	0070327:thyroid hormone transport	0006811:monoatomic ion transport	0055085:transmembrane transport
RDEC1A042381P1	0030182:neuron differentiation	0006357:regulation of transcription by RNA polymerase II
RDEC1A024317P1	0007186:G protein-coupled receptor signaling pathway
RDEC1A003723P1	0009247:glycolipid biosynthetic process
RDEC1A011624P1	0006203:dGTP catabolic process	0045088:regulation of innate immune response	0051607:defense response to virus	0006260:DNA replication	0006281:DNA repair
RDEC1A006720P4	1904355:positive regulation of telomere capping	0070198:protein localization to chromosome, telomeric region	0090263:positive regulation of canonical Wnt signaling pathway
RDEC1A025147P1	0046879:hormone secretion	0050912:detection of chemical stimulus involved in sensory perception of taste	0007218:neuropeptide signaling pathway	0032870:cellular response to hormone stimulus
RDEC1A037214P1	0071702:organic substance transport	0055085:transmembrane transport
RDEC1A042790P1	0060271:cilium assembly	0010826:negative regulation of centrosome duplication	0060028:convergent extension involved in axis elongation	0035567:non-canonical Wnt signaling pathway	0060027:convergent extension involved in gastrulation
RDEC1A007760P1	0006814:sodium ion transport	0015887:pantothenate transmembrane transport	0015878:biotin transport
RDEC1A048518P1	0006874:intracellular calcium ion homeostasis	0006816:calcium ion transport	0035725:sodium ion transmembrane transport	0071805:potassium ion transmembrane transport	0048749:compound eye development
RDEC1A035046P1	0007264:small GTPase-mediated signal transduction	0007163:establishment or maintenance of cell polarity	0006897:endocytosis	0006996:organelle organization
RDEC1A034569P1	0030632:D-alanine biosynthetic process
RDEC1A042310P3	0007062:sister chromatid cohesion
RDEC1A014845P2	0061621:canonical glycolysis	0030388:fructose 1,6-bisphosphate metabolic process	0006002:fructose 6-phosphate metabolic process
RDEC1A017650P1	0006357:regulation of transcription by RNA polymerase II
RDEC1A026883P2	0006457:protein folding
RDEC1A033208P2	0006886:intracellular protein transport	0016192:vesicle-mediated transport
RDEC1A014086P1	0016197:endosomal transport
RDEC1A012929P1	0010629:negative regulation of gene expression	0045892:negative regulation of DNA-templated transcription
RDEC1A021194P1	0005975:carbohydrate metabolic process
RDEC1A041828P1	0006357:regulation of transcription by RNA polymerase II
RDEC1A012190P2	0050684:regulation of mRNA processing	0006357:regulation of transcription by RNA polymerase II
RDEC1A051697P2	0019878:lysine biosynthetic process via aminoadipic acid	0033512:L-lysine catabolic process to acetyl-CoA via saccharopine
RDEC1A024696P7	0030036:actin cytoskeleton organization
RDEC1A015074P1	0030036:actin cytoskeleton organization
RDEC1A034603P2	0070365:hepatocyte differentiation	0046327:glycerol biosynthetic process from pyruvate	0071549:cellular response to dexamethasone stimulus	0071333:cellular response to glucose stimulus	0019543:propionate catabolic process
RDEC1A000094P1	0055085:transmembrane transport
RDEC1A054264P1	0031424:keratinization	0007399:nervous system development
RDEC1A020810P1	0006874:intracellular calcium ion homeostasis	0006396:RNA processing
RDEC1A037754P1	0042274:ribosomal small subunit biogenesis	0006412:translation	0032259:methylation
RDEC1A050429P2	1903804:glycine import across plasma membrane	0060012:synaptic transmission, glycinergic	0035725:sodium ion transmembrane transport
RDEC1A049526P1	0007189:adenylate cyclase-activating G protein-coupled receptor signaling pathway	0007166:cell surface receptor signaling pathway
RDEC1A021611P1	0006887:exocytosis	0035821:modulation of process of another organism
RDEC1A048552P1	0002495:antigen processing and presentation of peptide antigen via MHC class II	0000209:protein polyubiquitination	0006955:immune response
RDEC1A031720P1	0031047:regulatory ncRNA-mediated gene silencing	0006402:mRNA catabolic process	0010587:miRNA catabolic process	0010564:regulation of cell cycle process
RDEC1A022154P1	0016567:protein ubiquitination	0006338:chromatin remodeling
RDEC1A002781P1	0061668:mitochondrial ribosome assembly	0034614:cellular response to reactive oxygen species
RDEC1A051334P1	0000025:maltose catabolic process	0005987:sucrose catabolic process	0006865:amino acid transport
RDEC1A031293P1	0009263:deoxyribonucleotide biosynthetic process
RDEC1A025482P1	0019285:glycine betaine biosynthetic process from choline
RDEC1A000389P1	0030392:fructosamine catabolic process	0006081:cellular aldehyde metabolic process	0110095:cellular detoxification of aldehyde
RDEC1A025111P1	0006457:protein folding
RDEC1A002547P1	0043124:negative regulation of canonical NF-kappaB signal transduction	0090263:positive regulation of canonical Wnt signaling pathway	0043123:positive regulation of canonical NF-kappaB signal transduction	0032873:negative regulation of stress-activated MAPK cascade
RDEC1A011105P1	0007186:G protein-coupled receptor signaling pathway
RDEC1A014327P1	0032259:methylation
RDEC1A054342P1	0007399:nervous system development
RDEC1A038486P1	0006414:translational elongation
RDEC1A008765P1	1901800:positive regulation of proteasomal protein catabolic process	0043161:proteasome-mediated ubiquitin-dependent protein catabolic process
RDEC1A036682P1	0046512:sphingosine biosynthetic process	0046513:ceramide biosynthetic process	0046486:glycerolipid metabolic process
RDEC1A012209P1	0007602:phototransduction	0009584:detection of visible light	0071482:cellular response to light stimulus	0007186:G protein-coupled receptor signaling pathway
RDEC1A017235P2	0042448:progesterone metabolic process	0042446:hormone biosynthetic process
RDEC1A027113P1	0006423:cysteinyl-tRNA aminoacylation
RDEC1A018475P1	1902404:mitotic actomyosin contractile ring contraction	0045214:sarcomere organization	0006936:muscle contraction
RDEC1A045502P1	0030157:pancreatic juice secretion	0097105:presynaptic membrane assembly	0097104:postsynaptic membrane assembly	0007158:neuron cell-cell adhesion	0042572:retinol metabolic process
RDEC1A054261P1	0046928:regulation of neurotransmitter secretion
RDEC1A022919P1	0046549:retinal cone cell development	0060122:inner ear receptor cell stereocilium organization	0042491:inner ear auditory receptor cell differentiation	0042472:inner ear morphogenesis	0007605:sensory perception of sound
RDEC1A009017P1	0006828:manganese ion transport	0006874:intracellular calcium ion homeostasis	0070588:calcium ion transmembrane transport
RDEC1A045724P2	0005979:regulation of glycogen biosynthetic process	0005977:glycogen metabolic process
RDEC1A010294P6	0007605:sensory perception of sound
RDEC1A023756P2	0098719:sodium ion import across plasma membrane	0051453:regulation of intracellular pH	0071805:potassium ion transmembrane transport	1902600:proton transmembrane transport
RDEC1A010820P1	0043161:proteasome-mediated ubiquitin-dependent protein catabolic process	0035821:modulation of process of another organism
RDEC1A043887P1	0006874:intracellular calcium ion homeostasis	0007165:signal transduction
RDEC1A006008P1	0006493:protein O-linked glycosylation
RDEC1A005554P1	0001113:transcription open complex formation at RNA polymerase II promoter	0042789:mRNA transcription by RNA polymerase II
RDEC1A041372P1	0006357:regulation of transcription by RNA polymerase II	0045893:positive regulation of DNA-templated transcription
RDEC1A008567P1	0007018:microtubule-based movement
RDEC1A049694P1	0006412:translation
RDEC1A019031P1	0070979:protein K11-linked ubiquitination	0031145:anaphase-promoting complex-dependent catabolic process	0051301:cell division	0030071:regulation of mitotic metaphase/anaphase transition
RDEC1A003290P1	0022008:neurogenesis
RDEC1A009526P1	0043161:proteasome-mediated ubiquitin-dependent protein catabolic process
RDEC1A004448P1	0015718:monocarboxylic acid transport	0055085:transmembrane transport
RDEC1A019313P1	0048026:positive regulation of mRNA splicing, via spliceosome	0006413:translational initiation
RDEC1A000617P1	0035556:intracellular signal transduction
RDEC1A042649P1	0009653:anatomical structure morphogenesis	0000281:mitotic cytokinesis	0006357:regulation of transcription by RNA polymerase II
RDEC1A014496P2	0051014:actin filament severing	0051016:barbed-end actin filament capping	0008154:actin polymerization or depolymerization
RDEC1A012497P1	0045022:early endosome to late endosome transport
RDEC1A013516P1	0044341:sodium-dependent phosphate transport	0030643:intracellular phosphate ion homeostasis	0035725:sodium ion transmembrane transport
RDEC1A024851P1	0032197:retrotransposition
RDEC1A006439P1	0044782:cilium organization
RDEC1A010270P1	0042274:ribosomal small subunit biogenesis
RDEC1A037868P1	0031124:mRNA 3'-end processing
RDEC1A049041P1	0032259:methylation
RDEC1A025680P1	0045893:positive regulation of DNA-templated transcription	0006357:regulation of transcription by RNA polymerase II
RDEC1A011677P1	0007264:small GTPase-mediated signal transduction	1902766:skeletal muscle satellite cell migration	0043149:stress fiber assembly	0090505:epiboly involved in wound healing	0032956:regulation of actin cytoskeleton organization
RDEC1A043278P3	1903804:glycine import across plasma membrane	0060012:synaptic transmission, glycinergic	0035725:sodium ion transmembrane transport
RDEC1A014169P1	0033345:asparagine catabolic process via L-aspartate
RDEC1A001609P2	0031573:mitotic intra-S DNA damage checkpoint signaling	1901990:regulation of mitotic cell cycle phase transition
RDEC1A050912P1	0007156:homophilic cell adhesion via plasma membrane adhesion molecules
RDEC1A024257P1	0006357:regulation of transcription by RNA polymerase II
RDEC1A012335P1	0044772:mitotic cell cycle phase transition
RDEC1A054220P1	0006189:'de novo' IMP biosynthetic process
RDEC1A023111P1	0019303:D-ribose catabolic process	0046835:carbohydrate phosphorylation	0006753:nucleoside phosphate metabolic process	2001059:D-tagatose 6-phosphate catabolic process	0005988:lactose metabolic process
RDEC1A048669P1	0051051:negative regulation of transport
RDEC1A016037P1	0042147:retrograde transport, endosome to Golgi	0090119:vesicle-mediated cholesterol transport	0006622:protein targeting to lysosome	0032456:endocytic recycling	0061181:regulation of chondrocyte development
RDEC1A053197P2	0001764:neuron migration
RDEC1A001564P2	0007005:mitochondrion organization
RDEC1A023959P1	1902475:L-alpha-amino acid transmembrane transport
RDEC1A024515P1	0007165:signal transduction	0042149:cellular response to glucose starvation	1904262:negative regulation of TORC1 signaling	0045664:regulation of neuron differentiation	0048167:regulation of synaptic plasticity
RDEC1A036437P1	0019985:translesion synthesis
RDEC1A049867P1	0016192:vesicle-mediated transport
RDEC1A003436P1	0055085:transmembrane transport
RDEC1A004913P1	1902969:mitotic DNA replication	0000727:double-strand break repair via break-induced replication	0006270:DNA replication initiation	0006268:DNA unwinding involved in DNA replication	0030174:regulation of DNA-templated DNA replication initiation
RDEC1A027132P1	0033490:cholesterol biosynthetic process via lathosterol	0006696:ergosterol biosynthetic process	0030148:sphingolipid biosynthetic process
RDEC1A041027P1	0015701:bicarbonate transport	0051453:regulation of intracellular pH	0098656:monoatomic anion transmembrane transport	0035725:sodium ion transmembrane transport	0015698:inorganic anion transport
RDEC1A006864P1	0050808:synapse organization
RDEC1A010168P1	0030322:stabilization of membrane potential	0071805:potassium ion transmembrane transport
RDEC1A008173P1	0030968:endoplasmic reticulum unfolded protein response	0042149:cellular response to glucose starvation	0071456:cellular response to hypoxia
RDEC1A025637P1	0015074:DNA integration	0006508:proteolysis
RDEC1A042444P1	0015860:purine nucleoside transmembrane transport	0015864:pyrimidine nucleoside transport	0015855:pyrimidine nucleobase transport	0072531:pyrimidine-containing compound transmembrane transport	1904823:purine nucleobase transmembrane transport
RDEC1A047249P1	0006740:NADPH regeneration
RDEC1A009248P1	0006334:nucleosome assembly
RDEC1A029660P1	0006284:base-excision repair	0007229:integrin-mediated signaling pathway
RDEC1A024158P1	1903711:spermidine transmembrane transport	0015847:putrescine transport	0071918:urea transmembrane transport
RDEC1A022761P1	0007186:G protein-coupled receptor signaling pathway
RDEC1A015944P1	0110032:positive regulation of G2/MI transition of meiotic cell cycle	0010971:positive regulation of G2/M transition of mitotic cell cycle	0000086:G2/M transition of mitotic cell cycle	0051301:cell division
RDEC1A031057P1	0002154:thyroid hormone mediated signaling pathway	0048384:retinoic acid receptor signaling pathway	0000122:negative regulation of transcription by RNA polymerase II	0045944:positive regulation of transcription by RNA polymerase II	0030154:cell differentiation
RDEC1A002139P1	0006589:octopamine biosynthetic process	0042420:dopamine catabolic process	0042421:norepinephrine biosynthetic process
RDEC1A027804P2	0090168:Golgi reassembly	0016320:endoplasmic reticulum membrane fusion	0016567:protein ubiquitination
RDEC1A000449P1	0006511:ubiquitin-dependent protein catabolic process
RDEC1A053257P1	0106034:protein maturation by [2Fe-2S] cluster transfer
RDEC1A024481P1	0051260:protein homooligomerization
RDEC1A042683P1	0007218:neuropeptide signaling pathway
RDEC1A024112P1	0010042:response to manganese ion	0055071:manganese ion homeostasis	0070574:cadmium ion transmembrane transport	0071421:manganese ion transmembrane transport	0034755:iron ion transmembrane transport
RDEC1A036850P1	0009116:nucleoside metabolic process
RDEC1A006204P1	0043328:protein transport to vacuole involved in ubiquitin-dependent protein catabolic process via the multivesicular body sorting pathway
RDEC1A010733P1	1904262:negative regulation of TORC1 signaling	0034198:cellular response to amino acid starvation	0010508:positive regulation of autophagy
RDEC1A010014P1	0046305:alkanesulfonate biosynthetic process	0019530:taurine metabolic process	0019752:carboxylic acid metabolic process	1901566:organonitrogen compound biosynthetic process
RDEC1A021965P1	0045747:positive regulation of Notch signaling pathway	0006493:protein O-linked glycosylation	0048318:axial mesoderm development	0010470:regulation of gastrulation	0018209:peptidyl-serine modification
RDEC1A008966P1	0006108:malate metabolic process	0006090:pyruvate metabolic process
RDEC1A049207P1	0006414:translational elongation	0032543:mitochondrial translation
RDEC1A018700P1	0042797:tRNA transcription by RNA polymerase III	0006360:transcription by RNA polymerase I	0006366:transcription by RNA polymerase II	0006386:termination of RNA polymerase III transcription	0006384:transcription initiation at RNA polymerase III promoter
RDEC1A033738P1	0015914:phospholipid transport
RDEC1A037654P2	0043161:proteasome-mediated ubiquitin-dependent protein catabolic process
RDEC1A007457P2	0019852:L-ascorbic acid metabolic process	0071702:organic substance transport	0055085:transmembrane transport	0008015:blood circulation	0051180:vitamin transport
RDEC1A013985P1	0086011:membrane repolarization during action potential	0071805:potassium ion transmembrane transport
RDEC1A013895P1	0006338:chromatin remodeling	0032259:methylation	0045892:negative regulation of DNA-templated transcription
RDEC1A046631P1	0051603:proteolysis involved in protein catabolic process
RDEC1A010143P2	0044458:motile cilium assembly	0000132:establishment of mitotic spindle orientation	1905515:non-motile cilium assembly
RDEC1A010185P1	0055085:transmembrane transport
RDEC1A046807P1	0031146:SCF-dependent proteasomal ubiquitin-dependent protein catabolic process
RDEC1A048369P2	0009952:anterior/posterior pattern specification	0042752:regulation of circadian rhythm	0050767:regulation of neurogenesis	0006357:regulation of transcription by RNA polymerase II
RDEC1A049220P1	0071932:replication fork reversal	0000002:mitochondrial genome maintenance	0044806:G-quadruplex DNA unwinding	0000723:telomere maintenance
RDEC1A019614P1	0032508:DNA duplex unwinding	0006338:chromatin remodeling	0006281:DNA repair
RDEC1A007022P1	0090110:COPII-coated vesicle cargo loading	0006886:intracellular protein transport
RDEC1A006977P1	0006412:translation
RDEC1A022363P2	0007035:vacuolar acidification	1902600:proton transmembrane transport
RDEC1A017564P1	0035556:intracellular signal transduction	0006887:exocytosis	0035821:modulation of process of another organism	1904108:protein localization to ciliary inversin compartment	2000812:regulation of barbed-end actin filament capping
RDEC1A027794P1	0060255:regulation of macromolecule metabolic process
RDEC1A023393P1	0007601:visual perception
RDEC1A041000P1	0006172:ADP biosynthetic process	0046041:ITP metabolic process	0046940:nucleoside monophosphate phosphorylation	0046039:GTP metabolic process	0046033:AMP metabolic process
RDEC1A043830P1	0006398:mRNA 3'-end processing by stem-loop binding and cleavage
RDEC1A053802P1	0031146:SCF-dependent proteasomal ubiquitin-dependent protein catabolic process
RDEC1A051032P1	0072344:rescue of stalled ribosome	0016567:protein ubiquitination
RDEC1A034352P2	0030154:cell differentiation	0006357:regulation of transcription by RNA polymerase II	0007638:mechanosensory behavior	0007517:muscle organ development	0120039:plasma membrane bounded cell projection morphogenesis
RDEC1A015507P2	0097320:plasma membrane tubulation	0030100:regulation of endocytosis	0007010:cytoskeleton organization
RDEC1A029621P1	0046305:alkanesulfonate biosynthetic process	0019530:taurine metabolic process	0019752:carboxylic acid metabolic process	1901566:organonitrogen compound biosynthetic process	0008652:amino acid biosynthetic process
RDEC1A033602P1	0071932:replication fork reversal	0033567:DNA replication, Okazaki fragment processing	0032508:DNA duplex unwinding	0006281:DNA repair
RDEC1A047150P1	0007165:signal transduction
RDEC1A052757P1	0006357:regulation of transcription by RNA polymerase II
RDEC1A042468P1	0006486:protein glycosylation	0005975:carbohydrate metabolic process	0006688:glycosphingolipid biosynthetic process
RDEC1A050226P3	0001678:intracellular glucose homeostasis	0006013:mannose metabolic process	0051156:glucose 6-phosphate metabolic process	0046835:carbohydrate phosphorylation	0006096:glycolytic process
RDEC1A028392P2	0070292:N-acylphosphatidylethanolamine metabolic process	0070291:N-acylethanolamine metabolic process	0009395:phospholipid catabolic process
RDEC1A046201P1	0006999:nuclear pore organization	0006607:NLS-bearing protein import into nucleus	0051028:mRNA transport
RDEC1A009132P2	0031204:post-translational protein targeting to membrane, translocation
RDEC1A051252P2	0015677:copper ion import	0006826:iron ion transport
RDEC1A037120P1	0036297:interstrand cross-link repair
RDEC1A020060P1	0019319:hexose biosynthetic process
RDEC1A017705P1	0008202:steroid metabolic process	0042572:retinol metabolic process
RDEC1A011895P3	0006689:ganglioside catabolic process	0030203:glycosaminoglycan metabolic process	0005975:carbohydrate metabolic process
RDEC1A013941P1	0016925:protein sumoylation	0033235:positive regulation of protein sumoylation
RDEC1A023539P1	0035235:ionotropic glutamate receptor signaling pathway	0035249:synaptic transmission, glutamatergic	0060078:regulation of postsynaptic membrane potential	0050804:modulation of chemical synaptic transmission	0034220:monoatomic ion transmembrane transport
RDEC1A004501P1	0006783:heme biosynthetic process	0046501:protoporphyrinogen IX metabolic process	0046492:heme B metabolic process	0048033:heme O metabolic process	0046160:heme a metabolic process
RDEC1A023476P1	0007218:neuropeptide signaling pathway
RDEC1A031919P1	0016075:rRNA catabolic process	0071031:nuclear mRNA surveillance of mRNA 3'-end processing
RDEC1A050150P1	0006541:glutamine metabolic process	0006914:autophagy
RDEC1A037067P1	0006508:proteolysis
RDEC1A052362P1	0006412:translation	0042254:ribosome biogenesis
RDEC1A054044P1	0006302:double-strand break repair	0030592:DNA ADP-ribosylation	0070213:protein auto-ADP-ribosylation	0140861:DNA repair-dependent chromatin remodeling	0046697:decidualization
RDEC1A039962P1	0016567:protein ubiquitination
RDEC1A036328P1	0006391:transcription initiation at mitochondrial promoter	0031167:rRNA methylation
RDEC1A021034P1	0006511:ubiquitin-dependent protein catabolic process	0016567:protein ubiquitination
RDEC1A037001P1	0015718:monocarboxylic acid transport	0055085:transmembrane transport
RDEC1A048299P1	0006338:chromatin remodeling	0000122:negative regulation of transcription by RNA polymerase II	0009231:riboflavin biosynthetic process
RDEC1A006218P1	0006633:fatty acid biosynthetic process
RDEC1A041876P2	0006890:retrograde vesicle-mediated transport, Golgi to endoplasmic reticulum	0006891:intra-Golgi vesicle-mediated transport	0006888:endoplasmic reticulum to Golgi vesicle-mediated transport	0006886:intracellular protein transport
RDEC1A032332P1	0007286:spermatid development
RDEC1A040056P1	0035556:intracellular signal transduction	0051726:regulation of cell cycle
RDEC1A008464P1	0006508:proteolysis
RDEC1A001672P2	0070221:sulfide oxidation, using sulfide:quinone oxidoreductase
RDEC1A020463P1	0010496:intercellular transport	0016180:snRNA processing	0006886:intracellular protein transport	0016192:vesicle-mediated transport
RDEC1A008835P2	0000226:microtubule cytoskeleton organization	0000278:mitotic cell cycle
RDEC1A020665P1	0045951:positive regulation of mitotic recombination	0006289:nucleotide-excision repair	0006366:transcription by RNA polymerase II	0032508:DNA duplex unwinding	0061031:endodermal digestive tract morphogenesis
RDEC1A018327P1	0006487:protein N-linked glycosylation	0009311:oligosaccharide metabolic process
RDEC1A012710P1	0006231:dTMP biosynthetic process	0006235:dTTP biosynthetic process	0032259:methylation	0046654:tetrahydrofolate biosynthetic process	0006730:one-carbon metabolic process
RDEC1A030568P1	0051260:protein homooligomerization	0071805:potassium ion transmembrane transport	0001508:action potential
RDEC1A023880P7	0046854:phosphatidylinositol phosphate biosynthetic process
RDEC1A038051P2	0000472:endonucleolytic cleavage to generate mature 5'-end of SSU-rRNA from (SSU-rRNA, 5.8S rRNA, LSU-rRNA)	0000480:endonucleolytic cleavage in 5'-ETS of tricistronic rRNA transcript (SSU-rRNA, 5.8S rRNA, LSU-rRNA)	0000056:ribosomal small subunit export from nucleus	0000447:endonucleolytic cleavage in ITS1 to separate SSU-rRNA from 5.8S rRNA and LSU-rRNA from tricistronic rRNA transcript (SSU-rRNA, 5.8S rRNA, LSU-rRNA)
RDEC1A054017P1	0006508:proteolysis
RDEC1A010333P1	0071880:adenylate cyclase-activating adrenergic receptor signaling pathway	0007213:G protein-coupled acetylcholine receptor signaling pathway	0007187:G protein-coupled receptor signaling pathway, coupled to cyclic nucleotide second messenger	0098664:G protein-coupled serotonin receptor signaling pathway	0098916:anterograde trans-synaptic signaling
RDEC1A022116P3	0051231:spindle elongation	0007052:mitotic spindle organization	0007018:microtubule-based movement
RDEC1A035266P1	0006355:regulation of DNA-templated transcription
RDEC1A049578P2	0099093:calcium export from the mitochondrion	0006874:intracellular calcium ion homeostasis	0035725:sodium ion transmembrane transport
RDEC1A001989P2	0006611:protein export from nucleus
RDEC1A008276P1	0032543:mitochondrial translation
RDEC1A038450P1	1905198:manchette assembly	0007288:sperm axoneme assembly
RDEC1A048407P1	0006689:ganglioside catabolic process	0006869:lipid transport
RDEC1A046960P1	0006814:sodium ion transport	0055085:transmembrane transport	0015705:iodide transport	0006590:thyroid hormone generation	1904401:cellular response to Thyroid stimulating hormone
RDEC1A053056P2	0006626:protein targeting to mitochondrion	0007005:mitochondrion organization
RDEC1A012593P2	0006397:mRNA processing
RDEC1A023793P1	0033499:galactose catabolic process via UDP-galactose	0006011:UDP-glucose metabolic process
RDEC1A047498P1	0008053:mitochondrial fusion	0051646:mitochondrion localization
RDEC1A006267P1	0007197:adenylate cyclase-inhibiting G protein-coupled acetylcholine receptor signaling pathway	0007187:G protein-coupled receptor signaling pathway, coupled to cyclic nucleotide second messenger	0098664:G protein-coupled serotonin receptor signaling pathway	0098916:anterograde trans-synaptic signaling
RDEC1A054147P1	0006398:mRNA 3'-end processing by stem-loop binding and cleavage
RDEC1A019012P2	0044209:AMP salvage	0006166:purine ribonucleoside salvage	0006144:purine nucleobase metabolic process	0060322:head development
RDEC1A031036P1	0006413:translational initiation
RDEC1A043931P1	0006154:adenosine catabolic process	0046103:inosine biosynthetic process	0043617:cellular response to sucrose starvation	0042386:hemocyte differentiation	0035167:larval lymph gland hemopoiesis
RDEC1A034038P1	0035725:sodium ion transmembrane transport	0006865:amino acid transport	0006836:neurotransmitter transport
RDEC1A020688P1	0007156:homophilic cell adhesion via plasma membrane adhesion molecules	0007186:G protein-coupled receptor signaling pathway	0007166:cell surface receptor signaling pathway
RDEC1A004788P1	0006357:regulation of transcription by RNA polymerase II
RDEC1A053606P1	0006509:membrane protein ectodomain proteolysis	0007219:Notch signaling pathway
RDEC1A017882P1	0035725:sodium ion transmembrane transport	0015812:gamma-aminobutyric acid transport	1903804:glycine import across plasma membrane	0060012:synaptic transmission, glycinergic	0015881:creatine transmembrane transport
RDEC1A028851P1	0007218:neuropeptide signaling pathway
RDEC1A017992P1	0006457:protein folding
RDEC1A038472P1	0006189:'de novo' IMP biosynthetic process	0097294:'de novo' XMP biosynthetic process	0098761:cellular response to interleukin-7	0044208:'de novo' AMP biosynthetic process	0006177:GMP biosynthetic process
RDEC1A039310P1	0044778:meiotic DNA integrity checkpoint signaling	0031573:mitotic intra-S DNA damage checkpoint signaling	0033314:mitotic DNA replication checkpoint signaling	0000723:telomere maintenance	0000724:double-strand break repair via homologous recombination
RDEC1A025539P1	0071356:cellular response to tumor necrosis factor
RDEC1A049804P1	0030258:lipid modification	0036150:phosphatidylserine acyl-chain remodeling	0019432:triglyceride biosynthetic process	0046474:glycerophospholipid biosynthetic process	0036152:phosphatidylethanolamine acyl-chain remodeling
RDEC1A054068P1	0098609:cell-cell adhesion
RDEC1A031833P1	0045165:cell fate commitment	0000122:negative regulation of transcription by RNA polymerase II	0045944:positive regulation of transcription by RNA polymerase II
RDEC1A015772P1	0045036:protein targeting to chloroplast	0046330:positive regulation of JNK cascade	0090090:negative regulation of canonical Wnt signaling pathway	0034220:monoatomic ion transmembrane transport
RDEC1A009818P1	0045732:positive regulation of protein catabolic process
RDEC1A014359P1	0035076:ecdysone receptor-mediated signaling pathway	0038183:bile acid signaling pathway	0050728:negative regulation of inflammatory response	0000122:negative regulation of transcription by RNA polymerase II	0045944:positive regulation of transcription by RNA polymerase II
RDEC1A037738P2	0008202:steroid metabolic process
RDEC1A005933P2	0090090:negative regulation of canonical Wnt signaling pathway	0007165:signal transduction
RDEC1A049539P1	0098542:defense response to other organism
RDEC1A034981P1	1901076:positive regulation of engulfment of apoptotic cell	0006936:muscle contraction	0040011:locomotion
RDEC1A017943P1	0015671:oxygen transport	0001666:response to hypoxia
RDEC1A045186P1	0006506:GPI anchor biosynthetic process	0071555:cell wall organization
RDEC1A013906P1	0007165:signal transduction
RDEC1A028389P1	0046854:phosphatidylinositol phosphate biosynthetic process	0001501:skeletal system development	0036075:replacement ossification	0042733:embryonic digit morphogenesis	0030204:chondroitin sulfate metabolic process
RDEC1A036695P1	0006357:regulation of transcription by RNA polymerase II
RDEC1A024341P2	0006913:nucleocytoplasmic transport	0007165:signal transduction	0006413:translational initiation
RDEC1A003429P2	0006357:regulation of transcription by RNA polymerase II
RDEC1A038646P1	0007004:telomere maintenance via telomerase	0050821:protein stabilization
RDEC1A026598P1	0006611:protein export from nucleus
RDEC1A013288P4	0030198:extracellular matrix organization	0030903:notochord development	0001501:skeletal system development	0097435:supramolecular fiber organization
RDEC1A035214P1	0051694:pointed-end actin filament capping	0030239:myofibril assembly	0006936:muscle contraction	0007015:actin filament organization
RDEC1A039015P1	0090481:pyrimidine nucleotide-sugar transmembrane transport
RDEC1A005760P1	0006486:protein glycosylation
RDEC1A014773P1	0019915:lipid storage
RDEC1A010758P2	1900073:regulation of neuromuscular synaptic transmission
RDEC1A021757P4	0000226:microtubule cytoskeleton organization	0036211:protein modification process
RDEC1A020700P3	0002276:basophil activation involved in immune response	0015960:diadenosine polyphosphate biosynthetic process	0015965:diadenosine tetraphosphate metabolic process	0043032:positive regulation of macrophage activation	0006430:lysyl-tRNA aminoacylation
RDEC1A037995P2	0035383:thioester metabolic process	0033875:ribonucleoside bisphosphate metabolic process	0034032:purine nucleoside bisphosphate metabolic process	0006633:fatty acid biosynthetic process	0043603:amide metabolic process
RDEC1A020501P1	0007186:G protein-coupled receptor signaling pathway
RDEC1A001305P1	0051231:spindle elongation	0007052:mitotic spindle organization	0007018:microtubule-based movement	0051255:spindle midzone assembly	0000281:mitotic cytokinesis
RDEC1A052289P1	0006749:glutathione metabolic process
RDEC1A025694P2	0006589:octopamine biosynthetic process	0042420:dopamine catabolic process	0042421:norepinephrine biosynthetic process
RDEC1A029724P1	0042758:long-chain fatty acid catabolic process	0006552:L-leucine catabolic process	0006635:fatty acid beta-oxidation	0046322:negative regulation of fatty acid oxidation	0001659:temperature homeostasis
RDEC1A034804P4	0035020:regulation of Rac protein signal transduction	0032956:regulation of actin cytoskeleton organization	0007165:signal transduction
RDEC1A025337P1	0000448:cleavage in ITS2 between 5.8S rRNA and LSU-rRNA of tricistronic rRNA transcript (SSU-rRNA, 5.8S rRNA, LSU-rRNA)
RDEC1A032836P1	0046360:2-oxobutyrate biosynthetic process	0009088:threonine biosynthetic process	0009071:serine family amino acid catabolic process
RDEC1A009092P1	0000184:nuclear-transcribed mRNA catabolic process, nonsense-mediated decay
RDEC1A029109P1	0034314:Arp2/3 complex-mediated actin nucleation	0032456:endocytic recycling	0042147:retrograde transport, endosome to Golgi	0006887:exocytosis
RDEC1A016133P1	0006281:DNA repair
RDEC1A002871P1	0042448:progesterone metabolic process	0042446:hormone biosynthetic process	0006805:xenobiotic metabolic process	0006082:organic acid metabolic process
RDEC1A013452P1	0099590:neurotransmitter receptor internalization	0051968:positive regulation of synaptic transmission, glutamatergic	0098943:neurotransmitter receptor transport, postsynaptic endosome to lysosome	0019226:transmission of nerve impulse	0099628:neurotransmitter receptor diffusion trapping
RDEC1A017074P1	0036065:fucosylation	0006486:protein glycosylation	0005975:carbohydrate metabolic process
RDEC1A029360P1	0035094:response to nicotine	0007271:synaptic transmission, cholinergic	0060079:excitatory postsynaptic potential	0034220:monoatomic ion transmembrane transport
RDEC1A048878P1	0000028:ribosomal small subunit assembly	0006412:translation
RDEC1A043912P1	0007165:signal transduction
RDEC1A017386P1	0016132:brassinosteroid biosynthetic process	0006695:cholesterol biosynthetic process
RDEC1A028483P1	0034472:snRNA 3'-end processing
RDEC1A015899P1	0006874:intracellular calcium ion homeostasis	0070588:calcium ion transmembrane transport
RDEC1A031763P1	0055085:transmembrane transport
RDEC1A048228P1	0006428:isoleucyl-tRNA aminoacylation	0106074:aminoacyl-tRNA metabolism involved in translational fidelity
RDEC1A020788P1	0043066:negative regulation of apoptotic process	0042026:protein refolding	0009408:response to heat
RDEC1A007724P2	0006457:protein folding	0048916:posterior lateral line development	0036503:ERAD pathway
RDEC1A041520P1	0019236:response to pheromone	0007186:G protein-coupled receptor signaling pathway
RDEC1A054380P1	0006338:chromatin remodeling	0043687:post-translational protein modification
RDEC1A047554P1	0008053:mitochondrial fusion
RDEC1A037353P1	0006820:monoatomic anion transport	0055085:transmembrane transport	0006814:sodium ion transport
RDEC1A025440P1	0000226:microtubule cytoskeleton organization	0000278:mitotic cell cycle
RDEC1A048773P3	0006891:intra-Golgi vesicle-mediated transport	0006888:endoplasmic reticulum to Golgi vesicle-mediated transport
RDEC1A036081P1	0009966:regulation of signal transduction
RDEC1A019708P1	0019285:glycine betaine biosynthetic process from choline
RDEC1A048810P1	0046475:glycerophospholipid catabolic process
RDEC1A003777P1	0009308:amine metabolic process
RDEC1A010923P1	0030155:regulation of cell adhesion	0016567:protein ubiquitination	0060255:regulation of macromolecule metabolic process
RDEC1A003553P1	0008277:regulation of G protein-coupled receptor signaling pathway	0051260:protein homooligomerization	0034220:monoatomic ion transmembrane transport
RDEC1A053789P1	0006355:regulation of DNA-templated transcription	0006281:DNA repair
RDEC1A053641P1	0007165:signal transduction	0032869:cellular response to insulin stimulus	0046854:phosphatidylinositol phosphate biosynthetic process	0048468:cell development	0009653:anatomical structure morphogenesis
RDEC1A023642P1	0006589:octopamine biosynthetic process	0042420:dopamine catabolic process	0042421:norepinephrine biosynthetic process
RDEC1A040612P3	0006589:octopamine biosynthetic process	0042420:dopamine catabolic process	0042421:norepinephrine biosynthetic process
RDEC1A017160P1	0006486:protein glycosylation
RDEC1A048839P2	0000724:double-strand break repair via homologous recombination	0051276:chromosome organization
RDEC1A006481P3	0045087:innate immune response	0007169:cell surface receptor protein tyrosine kinase signaling pathway	0030154:cell differentiation
RDEC1A034136P1	0006508:proteolysis
RDEC1A051047P1	0015012:heparan sulfate proteoglycan biosynthetic process	0030210:heparin biosynthetic process	0005975:carbohydrate metabolic process
RDEC1A038939P3	0140374:antiviral innate immune response	0042981:regulation of apoptotic process
RDEC1A003760P1	0000398:mRNA splicing, via spliceosome
RDEC1A022663P2	0034605:cellular response to heat	0006887:exocytosis	0035821:modulation of process of another organism	0001966:thigmotaxis	0021549:cerebellum development
RDEC1A051168P1	0015939:pantothenate metabolic process	0006768:biotin metabolic process
RDEC1A033214P1	0061024:membrane organization	0006915:apoptotic process	0046488:phosphatidylinositol metabolic process
RDEC1A020365P1	0015701:bicarbonate transport	0051453:regulation of intracellular pH	0098656:monoatomic anion transmembrane transport	0015698:inorganic anion transport
RDEC1A027108P1	0042981:regulation of apoptotic process	0006511:ubiquitin-dependent protein catabolic process
RDEC1A040229P1	0006508:proteolysis
RDEC1A042871P1	0006814:sodium ion transport	0015730:propanoate transmembrane transport	0015887:pantothenate transmembrane transport	0015878:biotin transport	2001142:nicotinate transport
RDEC1A032313P2	0006612:protein targeting to membrane
RDEC1A014727P2	0000398:mRNA splicing, via spliceosome
RDEC1A031348P2	0001934:positive regulation of protein phosphorylation	0007165:signal transduction
RDEC1A024056P1	0019319:hexose biosynthetic process
RDEC1A009337P1	0006351:DNA-templated transcription
RDEC1A005724P1	0005975:carbohydrate metabolic process	0006112:energy reserve metabolic process	0046032:ADP catabolic process	0019364:pyridine nucleotide catabolic process	0006090:pyruvate metabolic process
RDEC1A015177P2	0006486:protein glycosylation
RDEC1A011436P2	0035434:copper ion transmembrane transport	0015677:copper ion import	0055070:copper ion homeostasis	0030003:intracellular monoatomic cation homeostasis
RDEC1A022237P1	0006685:sphingomyelin catabolic process	0046513:ceramide biosynthetic process
RDEC1A050245P1	0007157:heterophilic cell-cell adhesion via plasma membrane cell adhesion molecules	0045197:establishment or maintenance of epithelial cell apical/basal polarity
RDEC1A000530P1	0006309:apoptotic DNA fragmentation
RDEC1A038983P1	0009298:GDP-mannose biosynthetic process	0006486:protein glycosylation	0035167:larval lymph gland hemopoiesis	0006412:translation
RDEC1A038893P1	0050953:sensory perception of light stimulus	0007399:nervous system development
RDEC1A049535P1	0007168:receptor guanylyl cyclase signaling pathway	0006182:cGMP biosynthetic process	0035556:intracellular signal transduction
RDEC1A044127P1	0006357:regulation of transcription by RNA polymerase II	0045892:negative regulation of DNA-templated transcription
RDEC1A030776P3	0051016:barbed-end actin filament capping
RDEC1A053617P1	1901673:regulation of mitotic spindle assembly	0006406:mRNA export from nucleus	0006606:protein import into nucleus
RDEC1A053643P2	0002943:tRNA dihydrouridine synthesis	0010468:regulation of gene expression
RDEC1A008947P1	0034355:NAD salvage
RDEC1A029575P1	0007160:cell-matrix adhesion
RDEC1A010203P1	0043252:sodium-independent organic anion transport	0055085:transmembrane transport	0006811:monoatomic ion transport
RDEC1A030010P1	0045892:negative regulation of DNA-templated transcription
RDEC1A050284P1	0006369:termination of RNA polymerase II transcription	0006397:mRNA processing	0006357:regulation of transcription by RNA polymerase II	0040012:regulation of locomotion
RDEC1A035523P1	0007218:neuropeptide signaling pathway
RDEC1A018402P1	2001235:positive regulation of apoptotic signaling pathway	0006915:apoptotic process	0006955:immune response	0051603:proteolysis involved in protein catabolic process
RDEC1A030719P1	0042448:progesterone metabolic process	0042446:hormone biosynthetic process
RDEC1A040490P1	0090266:regulation of mitotic cell cycle spindle assembly checkpoint
RDEC1A035751P1	0006099:tricarboxylic acid cycle	0006108:malate metabolic process	0006094:gluconeogenesis	0035070:salivary gland histolysis	0035209:pupal development
RDEC1A016385P1	0022904:respiratory electron transport chain
RDEC1A043283P1	0008206:bile acid metabolic process	0006694:steroid biosynthetic process	1901617:organic hydroxy compound biosynthetic process	0072330:monocarboxylic acid biosynthetic process	0006631:fatty acid metabolic process
RDEC1A033523P1	0007218:neuropeptide signaling pathway	0032870:cellular response to hormone stimulus
RDEC1A020388P1	0015746:citrate transport	0071422:succinate transmembrane transport
RDEC1A030078P1	0000147:actin cortical patch assembly	0051666:actin cortical patch localization	0006897:endocytosis
RDEC1A044171P1	0006798:polyphosphate catabolic process	0110154:RNA decapping
RDEC1A023428P1	0090158:endoplasmic reticulum membrane organization	0006888:endoplasmic reticulum to Golgi vesicle-mediated transport
RDEC1A043760P1	1902475:L-alpha-amino acid transmembrane transport
RDEC1A004005P3	2001240:negative regulation of extrinsic apoptotic signaling pathway in absence of ligand	0045739:positive regulation of DNA repair	0030154:cell differentiation
RDEC1A054391P1	0007007:inner mitochondrial membrane organization
RDEC1A050290P1	0050482:arachidonic acid secretion	0006644:phospholipid metabolic process
RDEC1A037775P1	0007548:sex differentiation	0006357:regulation of transcription by RNA polymerase II
RDEC1A001943P1	0060294:cilium movement involved in cell motility	0035082:axoneme assembly	1905199:manchette disassembly	0044458:motile cilium assembly	0097722:sperm motility
RDEC1A009756P1	0006406:mRNA export from nucleus	0006397:mRNA processing	0032259:methylation
RDEC1A053838P1	0031053:primary miRNA processing	0031054:pre-miRNA processing	0006369:termination of RNA polymerase II transcription	0034475:U4 snRNA 3'-end processing	0006364:rRNA processing
RDEC1A032430P1	0019700:organic phosphonate catabolic process
RDEC1A030140P1	0000082:G1/S transition of mitotic cell cycle
RDEC1A021193P1	0055085:transmembrane transport	0007186:G protein-coupled receptor signaling pathway
RDEC1A030408P2	0006357:regulation of transcription by RNA polymerase II
RDEC1A053668P1	0006633:fatty acid biosynthetic process
RDEC1A006185P2	1902476:chloride transmembrane transport
RDEC1A032251P1	0051170:import into nucleus	0001525:angiogenesis
RDEC1A018188P1	0006414:translational elongation
RDEC1A052460P1	0006886:intracellular protein transport	0016192:vesicle-mediated transport	0007276:gamete generation	0009792:embryo development ending in birth or egg hatching	0022412:cellular process involved in reproduction in multicellular organism
RDEC1A013386P2	0017148:negative regulation of translation
RDEC1A017000P1	0005975:carbohydrate metabolic process
RDEC1A026681P4	0042052:rhabdomere development	0060088:auditory receptor cell stereocilium organization	0007605:sensory perception of sound
RDEC1A000909P1	0006457:protein folding
RDEC1A027694P1	0055085:transmembrane transport
RDEC1A044688P1	0006541:glutamine metabolic process	0006508:proteolysis
RDEC1A054132P1	0007018:microtubule-based movement	0048731:system development
RDEC1A020228P2	1905812:regulation of motor neuron axon guidance	0001966:thigmotaxis	0036269:swimming behavior	0021556:central nervous system formation	0021549:cerebellum development
RDEC1A001520P1	0007200:phospholipase C-activating G protein-coupled receptor signaling pathway	0035556:intracellular signal transduction
RDEC1A007323P1	0030522:intracellular receptor signaling pathway	0009755:hormone-mediated signaling pathway	0000122:negative regulation of transcription by RNA polymerase II	0045944:positive regulation of transcription by RNA polymerase II	0030154:cell differentiation
RDEC1A005022P1	0045661:regulation of myoblast differentiation	0072659:protein localization to plasma membrane	0007155:cell adhesion
RDEC1A015564P1	2000051:negative regulation of non-canonical Wnt signaling pathway	0002040:sprouting angiogenesis	0006511:ubiquitin-dependent protein catabolic process
RDEC1A046435P1	0051967:negative regulation of synaptic transmission, glutamatergic	0007195:adenylate cyclase-inhibiting dopamine receptor signaling pathway	0051481:negative regulation of cytosolic calcium ion concentration	0060158:phospholipase C-activating dopamine receptor signaling pathway	0001963:synaptic transmission, dopaminergic
RDEC1A035003P2	0006740:NADPH regeneration
RDEC1A010612P1	0055088:lipid homeostasis
RDEC1A007172P2	0015811:L-cystine transport	0090192:regulation of glomerulus development	0072014:proximal tubule development	0061303:cornea development in camera-type eye	0048070:regulation of developmental pigmentation
RDEC1A036130P1	0048251:elastic fiber assembly
RDEC1A015609P1	0034440:lipid oxidation
RDEC1A052571P1	0006412:translation
RDEC1A002859P1	2000369:regulation of clathrin-dependent endocytosis	0045747:positive regulation of Notch signaling pathway	0072318:clathrin coat disassembly	0072583:clathrin-dependent endocytosis
RDEC1A048174P1	0007169:cell surface receptor protein tyrosine kinase signaling pathway	0035556:intracellular signal transduction
RDEC1A041055P1	0006457:protein folding
RDEC1A031930P1	0061355:Wnt protein secretion	0030258:lipid modification	0060027:convergent extension involved in gastrulation
RDEC1A019142P1	0015671:oxygen transport	0001666:response to hypoxia
RDEC1A049793P2	0045165:cell fate commitment	1902895:positive regulation of miRNA transcription	0000122:negative regulation of transcription by RNA polymerase II	0045766:positive regulation of angiogenesis	0045944:positive regulation of transcription by RNA polymerase II
RDEC1A027499P1	0045766:positive regulation of angiogenesis	0007169:cell surface receptor protein tyrosine kinase signaling pathway
RDEC1A000341P1	0006107:oxaloacetate metabolic process	0006108:malate metabolic process	0006734:NADH metabolic process	0006099:tricarboxylic acid cycle
RDEC1A034565P1	0006979:response to oxidative stress	0098869:cellular oxidant detoxification	0006590:thyroid hormone generation
RDEC1A032487P1	0005975:carbohydrate metabolic process
RDEC1A007436P1	0000398:mRNA splicing, via spliceosome
RDEC1A010658P1	0045040:protein insertion into mitochondrial outer membrane	0033108:mitochondrial respiratory chain complex assembly
RDEC1A038231P2	0005978:glycogen biosynthetic process	0044773:mitotic DNA damage checkpoint signaling
RDEC1A053131P1	0003309:type B pancreatic cell differentiation	0006357:regulation of transcription by RNA polymerase II
RDEC1A023132P1	0006956:complement activation
RDEC1A050931P1	0048264:determination of ventral identity	0046329:negative regulation of JNK cascade	0031333:negative regulation of protein-containing complex assembly
RDEC1A026655P1	0030474:spindle pole body duplication	1903475:mitotic actomyosin contractile ring assembly	0007099:centriole replication
RDEC1A013305P1	0010992:ubiquitin recycling	0043161:proteasome-mediated ubiquitin-dependent protein catabolic process
RDEC1A030824P1	0000958:mitochondrial mRNA catabolic process	0000965:mitochondrial RNA 3'-end processing
RDEC1A017968P1	0036297:interstrand cross-link repair	0016567:protein ubiquitination
RDEC1A012542P1	0006357:regulation of transcription by RNA polymerase II
RDEC1A004322P1	1903126:negative regulation of centriole-centriole cohesion	1904355:positive regulation of telomere capping	0032212:positive regulation of telomere maintenance via telomerase	0051988:regulation of attachment of spindle microtubules to kinetochore	0001824:blastocyst development
RDEC1A025264P2	0009966:regulation of signal transduction	0007165:signal transduction
RDEC1A017944P1	0030199:collagen fibril organization
RDEC1A035107P1	0015813:L-glutamate transmembrane transport	0015804:neutral amino acid transport	0070778:L-aspartate transmembrane transport	0089718:amino acid import across plasma membrane
RDEC1A019238P2	0071702:organic substance transport	0055085:transmembrane transport
RDEC1A020826P1	0043171:peptide catabolic process	0006508:proteolysis
RDEC1A011777P1	0030218:erythrocyte differentiation
RDEC1A048060P1	0006364:rRNA processing	0033140:negative regulation of peptidyl-serine phosphorylation of STAT protein	1901838:positive regulation of transcription of nucleolar large rRNA by RNA polymerase I	2000738:positive regulation of stem cell differentiation	0006351:DNA-templated transcription
RDEC1A027867P1	0000122:negative regulation of transcription by RNA polymerase II
RDEC1A033120P1	0110104:mRNA alternative polyadenylation	0043484:regulation of RNA splicing	0010508:positive regulation of autophagy	0050684:regulation of mRNA processing
RDEC1A049510P1	1990546:mitochondrial tricarboxylic acid transmembrane transport	0015746:citrate transport
RDEC1A049803P1	0006357:regulation of transcription by RNA polymerase II
RDEC1A028037P1	0042102:positive regulation of T cell proliferation	0008216:spermidine metabolic process	0042593:glucose homeostasis	0006598:polyamine catabolic process
RDEC1A013446P2	0006309:apoptotic DNA fragmentation	0030422:siRNA processing	0031054:pre-miRNA processing
RDEC1A044839P2	0006518:peptide metabolic process
RDEC1A051864P1	0000209:protein polyubiquitination	0006511:ubiquitin-dependent protein catabolic process
RDEC1A034297P2	0043248:proteasome assembly
RDEC1A042178P1	0006606:protein import into nucleus
RDEC1A014529P1	0009653:anatomical structure morphogenesis	0030154:cell differentiation	0006357:regulation of transcription by RNA polymerase II
RDEC1A043425P1	0042026:protein refolding	0009408:response to heat
RDEC1A003055P3	1903475:mitotic actomyosin contractile ring assembly
RDEC1A051633P2	0045766:positive regulation of angiogenesis	0007169:cell surface receptor protein tyrosine kinase signaling pathway
RDEC1A008688P1	0009312:oligosaccharide biosynthetic process	0006487:protein N-linked glycosylation
RDEC1A054113P1	0006777:Mo-molybdopterin cofactor biosynthetic process	0042126:nitrate metabolic process
RDEC1A053631P3	0010499:proteasomal ubiquitin-independent protein catabolic process	0006281:DNA repair	0035092:sperm DNA condensation
RDEC1A036877P3	0051300:spindle pole body organization
RDEC1A010246P1	0033209:tumor necrosis factor-mediated signaling pathway	0070534:protein K63-linked ubiquitination	0042981:regulation of apoptotic process
RDEC1A054356P1	0051260:protein homooligomerization	0071805:potassium ion transmembrane transport
RDEC1A018496P1	0044281:small molecule metabolic process
RDEC1A030022P4	1904262:negative regulation of TORC1 signaling	0034198:cellular response to amino acid starvation	0010508:positive regulation of autophagy	0035556:intracellular signal transduction
RDEC1A035796P1	0045454:cell redox homeostasis
RDEC1A026359P1	0042574:retinal metabolic process	0042572:retinol metabolic process	0016055:Wnt signaling pathway	0010508:positive regulation of autophagy	0006915:apoptotic process
RDEC1A010731P1	0030488:tRNA methylation
RDEC1A027342P1	0006457:protein folding
RDEC1A013507P1	0006227:dUDP biosynthetic process	0006233:dTDP biosynthetic process	0006235:dTTP biosynthetic process	0046940:nucleoside monophosphate phosphorylation
RDEC1A031653P3	0017157:regulation of exocytosis	0061640:cytoskeleton-dependent cytokinesis
RDEC1A002110P1	0007186:G protein-coupled receptor signaling pathway
RDEC1A028606P2	0006357:regulation of transcription by RNA polymerase II
RDEC1A023380P1	0016042:lipid catabolic process
RDEC1A019296P1	0006891:intra-Golgi vesicle-mediated transport	0015031:protein transport
RDEC1A010879P3	0060021:roof of mouth development	1904888:cranial skeletal system development	0060173:limb development	0008593:regulation of Notch signaling pathway	0043010:camera-type eye development
RDEC1A034367P1	0050482:arachidonic acid secretion	0006644:phospholipid metabolic process
RDEC1A001074P2	2000601:positive regulation of Arp2/3 complex-mediated actin nucleation	0030036:actin cytoskeleton organization
RDEC1A027391P2	1902975:mitotic DNA replication initiation	0006272:leading strand elongation	0006273:lagging strand elongation	0071897:DNA biosynthetic process	0006269:DNA replication, synthesis of primer
RDEC1A017548P2	0006535:cysteine biosynthetic process from serine	0009092:homoserine metabolic process	0009086:methionine biosynthetic process
RDEC1A000853P2	0006062:sorbitol catabolic process	0051160:L-xylitol catabolic process	0046370:fructose biosynthetic process	0019640:glucuronate catabolic process to xylulose 5-phosphate	0030317:flagellated sperm motility
RDEC1A040133P1	0046512:sphingosine biosynthetic process
RDEC1A021632P1	0031146:SCF-dependent proteasomal ubiquitin-dependent protein catabolic process
RDEC1A028875P1	0009188:ribonucleoside diphosphate biosynthetic process	0046940:nucleoside monophosphate phosphorylation	0046033:AMP metabolic process	0009136:purine nucleoside diphosphate biosynthetic process	0046704:CDP metabolic process
RDEC1A024641P1	0051897:positive regulation of phosphatidylinositol 3-kinase/protein kinase B signal transduction	0008286:insulin receptor signaling pathway	0042593:glucose homeostasis	0043410:positive regulation of MAPK cascade	0022008:neurogenesis
RDEC1A001876P1	0048278:vesicle docking	0006906:vesicle fusion	0006886:intracellular protein transport
RDEC1A038157P1	0006882:intracellular zinc ion homeostasis	0071577:zinc ion transmembrane transport
RDEC1A015992P1	0010133:proline catabolic process to glutamate
RDEC1A015882P1	0000723:telomere maintenance	0032508:DNA duplex unwinding	0006310:DNA recombination	0006281:DNA repair
RDEC1A050660P1	0008202:steroid metabolic process
RDEC1A036382P1	0002100:tRNA wobble adenosine to inosine editing	0019858:cytosine metabolic process	0046087:cytidine metabolic process	0008655:pyrimidine-containing compound salvage
RDEC1A027539P1	0106300:protein-DNA covalent cross-linking repair	0006508:proteolysis
RDEC1A050830P1	0030522:intracellular receptor signaling pathway	0009755:hormone-mediated signaling pathway	0009888:tissue development	0006357:regulation of transcription by RNA polymerase II
RDEC1A013705P1	0000398:mRNA splicing, via spliceosome
RDEC1A020966P1	0006412:translation
RDEC1A033067P1	0006888:endoplasmic reticulum to Golgi vesicle-mediated transport
RDEC1A027476P1	0006357:regulation of transcription by RNA polymerase II	0045892:negative regulation of DNA-templated transcription	0045935:positive regulation of nucleobase-containing compound metabolic process	0010604:positive regulation of macromolecule metabolic process	0048522:positive regulation of cellular process
RDEC1A038603P1	0002009:morphogenesis of an epithelium	0048484:enteric nervous system development	0000122:negative regulation of transcription by RNA polymerase II	0007422:peripheral nervous system development	0014032:neural crest cell development
RDEC1A011377P1	0000226:microtubule cytoskeleton organization	0000278:mitotic cell cycle
RDEC1A012433P1	0007420:brain development	0007411:axon guidance	0098609:cell-cell adhesion
RDEC1A033164P1	0006688:glycosphingolipid biosynthetic process	0006486:protein glycosylation	0005975:carbohydrate metabolic process
RDEC1A051218P1	0098742:cell-cell adhesion via plasma-membrane adhesion molecules	0008045:motor neuron axon guidance
RDEC1A020655P3	0055129:L-proline biosynthetic process
RDEC1A047088P1	0016973:poly(A)+ mRNA export from nucleus	0006606:protein import into nucleus
RDEC1A035001P1	0071222:cellular response to lipopolysaccharide	0006071:glycerol metabolic process
RDEC1A029933P1	0015031:protein transport	0006887:exocytosis	0051649:establishment of localization in cell
RDEC1A031620P1	0005975:carbohydrate metabolic process
RDEC1A019332P2	0006533:aspartate catabolic process	0019478:D-amino acid catabolic process
RDEC1A008077P1	0006397:mRNA processing
RDEC1A001226P1	0045036:protein targeting to chloroplast	0046330:positive regulation of JNK cascade	0090090:negative regulation of canonical Wnt signaling pathway
RDEC1A010192P1	0006955:immune response
RDEC1A040717P1	0060693:regulation of branching involved in salivary gland morphogenesis	0061138:morphogenesis of a branching epithelium
RDEC1A022291P1	0006606:protein import into nucleus
RDEC1A038162P1	0032436:positive regulation of proteasomal ubiquitin-dependent protein catabolic process	0000209:protein polyubiquitination	0006511:ubiquitin-dependent protein catabolic process
RDEC1A038054P1	0048678:response to axon injury
RDEC1A007660P1	0008285:negative regulation of cell population proliferation
RDEC1A011109P1	0070936:protein K48-linked ubiquitination	0032020:ISG15-protein conjugation	0006511:ubiquitin-dependent protein catabolic process
RDEC1A042690P1	0019752:carboxylic acid metabolic process	0030149:sphingolipid catabolic process	0015937:coenzyme A biosynthetic process
RDEC1A050462P1	0006508:proteolysis	0071466:cellular response to xenobiotic stimulus	0007586:digestion
RDEC1A020461P1	2001256:regulation of store-operated calcium entry	0006811:monoatomic ion transport
RDEC1A043498P1	0006357:regulation of transcription by RNA polymerase II
RDEC1A017059P1	0032197:retrotransposition
RDEC1A051758P1	0007288:sperm axoneme assembly
RDEC1A025791P1	0019532:oxalate transport	0015701:bicarbonate transport	1902358:sulfate transmembrane transport	1902476:chloride transmembrane transport
RDEC1A054440P1	0015909:long-chain fatty acid transport	0001676:long-chain fatty acid metabolic process	0140354:lipid import into cell	0000038:very long-chain fatty acid metabolic process	0006699:bile acid biosynthetic process
RDEC1A034704P1	0031048:regulatory ncRNA-mediated heterochromatin formation
RDEC1A013944P2	1903475:mitotic actomyosin contractile ring assembly
RDEC1A022987P1	0030509:BMP signaling pathway
RDEC1A010331P1	0006383:transcription by RNA polymerase III	0031017:exocrine pancreas development	0048565:digestive tract development	0009304:tRNA transcription	0031167:rRNA methylation
RDEC1A018479P1	0043171:peptide catabolic process	0006508:proteolysis
RDEC1A026759P1	0006357:regulation of transcription by RNA polymerase II
RDEC1A035396P1	0060271:cilium assembly	0046907:intracellular transport	0072116:pronephros formation	0062139:camera-type eye photoreceptor cell development	0051877:pigment granule aggregation in cell center
RDEC1A025380P1	0006487:protein N-linked glycosylation	0019348:dolichol metabolic process	0006490:oligosaccharide-lipid intermediate biosynthetic process
RDEC1A025973P1	0060070:canonical Wnt signaling pathway	0098609:cell-cell adhesion	0045944:positive regulation of transcription by RNA polymerase II
RDEC1A023214P2	0055085:transmembrane transport
RDEC1A002071P1	0006890:retrograde vesicle-mediated transport, Golgi to endoplasmic reticulum	0006888:endoplasmic reticulum to Golgi vesicle-mediated transport	0090316:positive regulation of intracellular protein transport
RDEC1A033959P1	0008380:RNA splicing	0006397:mRNA processing	0140374:antiviral innate immune response
RDEC1A052435P1	0030166:proteoglycan biosynthetic process	0016051:carbohydrate biosynthetic process
RDEC1A040352P1	0006515:protein quality control for misfolded or incompletely synthesized proteins	0007005:mitochondrion organization
RDEC1A016136P1	0001732:formation of cytoplasmic translation initiation complex	0032435:negative regulation of proteasomal ubiquitin-dependent protein catabolic process
RDEC1A053945P1	0006264:mitochondrial DNA replication	0071897:DNA biosynthetic process	0034220:monoatomic ion transmembrane transport
RDEC1A013381P1	0051260:protein homooligomerization	0071805:potassium ion transmembrane transport
RDEC1A003335P1	0071569:protein ufmylation	0061709:reticulophagy	0007420:brain development	0034976:response to endoplasmic reticulum stress	0032649:regulation of type II interferon production
RDEC1A025521P1	0019216:regulation of lipid metabolic process	0006508:proteolysis
RDEC1A011149P1	0006616:SRP-dependent cotranslational protein targeting to membrane, translocation	0006457:protein folding
RDEC1A009843P1	0010944:negative regulation of transcription by competitive promoter binding	0042772:DNA damage response, signal transduction resulting in transcription	2000048:negative regulation of cell-cell adhesion mediated by cadherin	2001034:positive regulation of double-strand break repair via nonhomologous end joining	0010719:negative regulation of epithelial to mesenchymal transition
RDEC1A043537P1	0007018:microtubule-based movement
RDEC1A017406P1	0044208:'de novo' AMP biosynthetic process	0046040:IMP metabolic process	0051056:regulation of small GTPase mediated signal transduction
RDEC1A028891P1	0042273:ribosomal large subunit biogenesis	0000122:negative regulation of transcription by RNA polymerase II
RDEC1A022825P1	0007189:adenylate cyclase-activating G protein-coupled receptor signaling pathway	0007166:cell surface receptor signaling pathway
RDEC1A011778P1	0031122:cytoplasmic microtubule organization	0032259:methylation
RDEC1A012554P1	0032367:intracellular cholesterol transport
RDEC1A026776P2	0007018:microtubule-based movement	0051225:spindle assembly	0048731:system development	0030705:cytoskeleton-dependent intracellular transport	0002949:tRNA threonylcarbamoyladenosine modification
RDEC1A015871P2	0006338:chromatin remodeling
RDEC1A050184P1	0007168:receptor guanylyl cyclase signaling pathway	0006182:cGMP biosynthetic process	0001503:ossification	0035556:intracellular signal transduction
RDEC1A018265P1	0006508:proteolysis
RDEC1A038879P1	0046513:ceramide biosynthetic process
RDEC1A053301P2	0006809:nitric oxide biosynthetic process	0140460:response to Gram-negative bacterium	0002027:regulation of heart rate	0007263:nitric oxide mediated signal transduction	0032496:response to lipopolysaccharide
RDEC1A052203P1	0006057:mannoprotein biosynthetic process	0031506:cell wall glycoprotein biosynthetic process	0006487:protein N-linked glycosylation
RDEC1A002000P1	0007040:lysosome organization	0031987:locomotion involved in locomotory behavior	0001573:ganglioside metabolic process	0007035:vacuolar acidification	0007601:visual perception
RDEC1A011936P1	0006888:endoplasmic reticulum to Golgi vesicle-mediated transport
RDEC1A000767P1	2001235:positive regulation of apoptotic signaling pathway	0006915:apoptotic process	0006955:immune response	0051603:proteolysis involved in protein catabolic process
RDEC1A032488P1	0034587:piRNA processing	0007283:spermatogenesis	0051321:meiotic cell cycle	0030154:cell differentiation
RDEC1A036287P1	0046716:muscle cell cellular homeostasis	0099536:synaptic signaling	0050804:modulation of chemical synaptic transmission
RDEC1A011710P1	1990481:mRNA pseudouridine synthesis	0031119:tRNA pseudouridine synthesis
RDEC1A027211P1	0072594:establishment of protein localization to organelle
RDEC1A020319P2	0008202:steroid metabolic process
RDEC1A023696P1	0031167:rRNA methylation
RDEC1A046939P1	0032259:methylation	0008213:protein alkylation	0006338:chromatin remodeling	0043462:regulation of ATP-dependent activity	0018205:peptidyl-lysine modification
RDEC1A003556P1	0006353:DNA-templated transcription termination	0032785:negative regulation of DNA-templated transcription, elongation	0071027:nuclear RNA surveillance	0032259:methylation
RDEC1A018512P1	0051298:centrosome duplication	0051225:spindle assembly
RDEC1A011019P1	0007218:neuropeptide signaling pathway
RDEC1A003639P1	0006869:lipid transport	0055085:transmembrane transport
RDEC1A040096P1	1902475:L-alpha-amino acid transmembrane transport
RDEC1A036557P1	0000390:spliceosomal complex disassembly
RDEC1A028409P1	0015031:protein transport
RDEC1A040370P1	0048172:regulation of short-term neuronal synaptic plasticity	0038203:TORC2 signaling
RDEC1A043145P2	0000398:mRNA splicing, via spliceosome
RDEC1A005497P1	0005997:xylulose metabolic process	0006006:glucose metabolic process
RDEC1A027995P1	0005975:carbohydrate metabolic process
RDEC1A036755P1	0006412:translation	0042274:ribosomal small subunit biogenesis	0043009:chordate embryonic development	0030154:cell differentiation
RDEC1A048010P1	0006552:L-leucine catabolic process
RDEC1A024125P1	0006749:glutathione metabolic process
RDEC1A020330P1	0000956:nuclear-transcribed mRNA catabolic process	0000398:mRNA splicing, via spliceosome
RDEC1A015529P4	0007043:cell-cell junction assembly	0098609:cell-cell adhesion
RDEC1A029929P1	0006506:GPI anchor biosynthetic process
RDEC1A006243P1	0007186:G protein-coupled receptor signaling pathway
RDEC1A026979P1	0042246:tissue regeneration	0007420:brain development	0000302:response to reactive oxygen species	0006869:lipid transport	0006629:lipid metabolic process
RDEC1A034341P1	0046839:phospholipid dephosphorylation	0006644:phospholipid metabolic process	0007165:signal transduction
RDEC1A034768P1	0006906:vesicle fusion	0006888:endoplasmic reticulum to Golgi vesicle-mediated transport	0015031:protein transport	0048219:inter-Golgi cisterna vesicle-mediated transport
RDEC1A048719P1	0006631:fatty acid metabolic process	0034440:lipid oxidation	0044242:cellular lipid catabolic process	0072329:monocarboxylic acid catabolic process
RDEC1A030240P1	0046940:nucleoside monophosphate phosphorylation	0042274:ribosomal small subunit biogenesis	0006364:rRNA processing
RDEC1A031614P1	0000281:mitotic cytokinesis	0098974:postsynaptic actin cytoskeleton organization	0009653:anatomical structure morphogenesis	0006357:regulation of transcription by RNA polymerase II	0006909:phagocytosis
RDEC1A025775P1	0007039:protein catabolic process in the vacuole	0045721:negative regulation of gluconeogenesis	0006623:protein targeting to vacuole	0043161:proteasome-mediated ubiquitin-dependent protein catabolic process
RDEC1A017355P6	0032456:endocytic recycling	0006897:endocytosis
RDEC1A040752P1	0007264:small GTPase-mediated signal transduction	0035006:melanization defense response	0035099:hemocyte migration	0022412:cellular process involved in reproduction in multicellular organism	0003006:developmental process involved in reproduction
RDEC1A051811P1	0006370:7-methylguanosine mRNA capping	0032259:methylation
RDEC1A021812P1	0006657:CDP-choline pathway
RDEC1A040038P2	0017183:protein histidyl modification to diphthamide	2000765:regulation of cytoplasmic translation	0051321:meiotic cell cycle
RDEC1A035114P1	0045013:carbon catabolite repression of transcription
RDEC1A017135P1	0006814:sodium ion transport	0055085:transmembrane transport	0015878:biotin transport	0072337:modified amino acid transport
RDEC1A023868P2	0006359:regulation of transcription by RNA polymerase III	0006356:regulation of transcription by RNA polymerase I	0051726:regulation of cell cycle	0006974:DNA damage response
RDEC1A022988P1	0007219:Notch signaling pathway
RDEC1A015901P2	0006144:purine nucleobase metabolic process
RDEC1A004964P1	0006357:regulation of transcription by RNA polymerase II
RDEC1A053486P1	0035999:tetrahydrofolate interconversion	0009257:10-formyltetrahydrofolate biosynthetic process	0001780:neutrophil homeostasis	0061053:somite development	0001843:neural tube closure
RDEC1A042124P1	0009408:response to heat	0006457:protein folding	0006974:DNA damage response	0036503:ERAD pathway
RDEC1A020408P1	0034088:maintenance of mitotic sister chromatid cohesion
RDEC1A035526P1	0006457:protein folding
RDEC1A050610P1	0009653:anatomical structure morphogenesis	0030154:cell differentiation	0006357:regulation of transcription by RNA polymerase II	0009888:tissue development
RDEC1A014115P1	0016567:protein ubiquitination
RDEC1A052218P2	0038061:non-canonical NF-kappaB signal transduction	0007249:canonical NF-kappaB signal transduction	0006954:inflammatory response	0045087:innate immune response	0034097:response to cytokine
RDEC1A038986P1	0050830:defense response to Gram-positive bacterium	0031640:killing of cells of another organism
RDEC1A037642P1	0006457:protein folding
RDEC1A052797P1	1990918:double-strand break repair involved in meiotic recombination	0031573:mitotic intra-S DNA damage checkpoint signaling	0007129:homologous chromosome pairing at meiosis	0036297:interstrand cross-link repair	0043066:negative regulation of apoptotic process
RDEC1A007335P2	0009056:catabolic process
RDEC1A046303P10	0031122:cytoplasmic microtubule organization
RDEC1A049843P1	0006696:ergosterol biosynthetic process
RDEC1A011378P1	0006457:protein folding	0006950:response to stress	0006616:SRP-dependent cotranslational protein targeting to membrane, translocation	0035079:polytene chromosome puffing	0036293:response to decreased oxygen levels
RDEC1A015345P1	0019481:L-alanine catabolic process, by transamination	0009436:glyoxylate catabolic process
RDEC1A027841P1	0009072:aromatic amino acid metabolic process
RDEC1A013511P1	0006833:water transport	0035378:carbon dioxide transmembrane transport	0003091:renal water homeostasis	0015793:glycerol transmembrane transport	0072488:ammonium transmembrane transport
RDEC1A018340P2	0042554:superoxide anion generation	0042446:hormone biosynthetic process	0006979:response to oxidative stress	0098869:cellular oxidant detoxification	0006952:defense response
RDEC1A018975P1	0019285:glycine betaine biosynthetic process from choline
RDEC1A024075P1	0006438:valyl-tRNA aminoacylation	0106074:aminoacyl-tRNA metabolism involved in translational fidelity
RDEC1A025046P1	0006956:complement activation
RDEC1A024569P1	0043525:positive regulation of neuron apoptotic process	0097194:execution phase of apoptosis	0006508:proteolysis	0030218:erythrocyte differentiation	0030216:keratinocyte differentiation
RDEC1A048615P1	0070085:glycosylation
RDEC1A025459P1	0007160:cell-matrix adhesion
RDEC1A025885P2	0006488:dolichol-linked oligosaccharide biosynthetic process
RDEC1A000352P1	0000281:mitotic cytokinesis	0098974:postsynaptic actin cytoskeleton organization	0009653:anatomical structure morphogenesis	0006357:regulation of transcription by RNA polymerase II
RDEC1A031549P1	0006396:RNA processing
RDEC1A054474P1	0051260:protein homooligomerization	0008277:regulation of G protein-coupled receptor signaling pathway
RDEC1A041417P1	0061723:glycophagy	0061709:reticulophagy	0034727:piecemeal microautophagy of the nucleus	0001934:positive regulation of protein phosphorylation	0000045:autophagosome assembly
RDEC1A039245P1	0001731:formation of translation preinitiation complex	0001514:selenocysteine incorporation	0016259:selenocysteine metabolic process
RDEC1A005190P2	0000122:negative regulation of transcription by RNA polymerase II	0006338:chromatin remodeling	0006281:DNA repair	0032259:methylation
RDEC1A019465P1	0098869:cellular oxidant detoxification
RDEC1A019833P1	0002181:cytoplasmic translation	0008340:determination of adult lifespan
RDEC1A023995P2	0007030:Golgi organization
RDEC1A001890P4	0035235:ionotropic glutamate receptor signaling pathway	0035249:synaptic transmission, glutamatergic	0060078:regulation of postsynaptic membrane potential	0050804:modulation of chemical synaptic transmission	0034220:monoatomic ion transmembrane transport
RDEC1A008010P1	0000494:box C/D sno(s)RNA 3'-end processing	0031167:rRNA methylation	0006338:chromatin remodeling	0022008:neurogenesis	0006412:translation
RDEC1A051808P1	0007156:homophilic cell adhesion via plasma membrane adhesion molecules	0016339:calcium-dependent cell-cell adhesion via plasma membrane cell adhesion molecules	0044331:cell-cell adhesion mediated by cadherin	0034332:adherens junction organization	0007043:cell-cell junction assembly
RDEC1A052540P1	0060070:canonical Wnt signaling pathway	0009952:anterior/posterior pattern specification	0009790:embryo development	0090118:receptor-mediated endocytosis involved in cholesterol transport	0060429:epithelium development
RDEC1A046573P2	0010831:positive regulation of myotube differentiation	0043484:regulation of RNA splicing	0048255:mRNA stabilization	0050684:regulation of mRNA processing	0008380:RNA splicing
RDEC1A033114P1	0002949:tRNA threonylcarbamoyladenosine modification
RDEC1A030914P1	1902475:L-alpha-amino acid transmembrane transport	0098700:neurotransmitter loading into synaptic vesicle	0015816:glycine transport	0015812:gamma-aminobutyric acid transport
RDEC1A043639P1	0045893:positive regulation of DNA-templated transcription	0006357:regulation of transcription by RNA polymerase II
RDEC1A042899P2	0006413:translational initiation	0006417:regulation of translation	0006508:proteolysis
RDEC1A038530P1	0033209:tumor necrosis factor-mediated signaling pathway	0045944:positive regulation of transcription by RNA polymerase II
RDEC1A015781P1	0032007:negative regulation of TOR signaling	0007265:Ras protein signal transduction
RDEC1A036355P1	0035006:melanization defense response	0035099:hemocyte migration	0007264:small GTPase-mediated signal transduction	0022412:cellular process involved in reproduction in multicellular organism	0003006:developmental process involved in reproduction
RDEC1A051762P1	0032259:methylation
RDEC1A032057P1	0000209:protein polyubiquitination	0043161:proteasome-mediated ubiquitin-dependent protein catabolic process	0017148:negative regulation of translation	0007399:nervous system development	0031047:regulatory ncRNA-mediated gene silencing
RDEC1A011591P1	0016567:protein ubiquitination	0006511:ubiquitin-dependent protein catabolic process	0006974:DNA damage response	0007283:spermatogenesis	0019430:removal of superoxide radicals
RDEC1A026269P1	0006220:pyrimidine nucleotide metabolic process	0043174:nucleoside salvage	0009972:cytidine deamination	0009165:nucleotide biosynthetic process
RDEC1A048319P1	0023035:CD40 signaling pathway	0048304:positive regulation of isotype switching to IgG isotypes	0042832:defense response to protozoan	0035666:TRIF-dependent toll-like receptor signaling pathway	2000353:positive regulation of endothelial cell apoptotic process
RDEC1A039323P1	0006508:proteolysis
RDEC1A017745P2	0071028:nuclear mRNA surveillance	0016973:poly(A)+ mRNA export from nucleus	0040019:positive regulation of embryonic development	0006396:RNA processing
RDEC1A016891P2	0045664:regulation of neuron differentiation	0045944:positive regulation of transcription by RNA polymerase II
RDEC1A011335P1	1903804:glycine import across plasma membrane	0060012:synaptic transmission, glycinergic	0035725:sodium ion transmembrane transport	0051610:serotonin uptake	0015812:gamma-aminobutyric acid transport
RDEC1A042895P1	0070150:mitochondrial glycyl-tRNA aminoacylation
RDEC1A007433P1	0007030:Golgi organization	0006888:endoplasmic reticulum to Golgi vesicle-mediated transport	0006886:intracellular protein transport
RDEC1A018081P1	0051660:establishment of centrosome localization	0060271:cilium assembly
RDEC1A001099P1	0007186:G protein-coupled receptor signaling pathway
RDEC1A019505P1	0043605:amide catabolic process	0043604:amide biosynthetic process	0051603:proteolysis involved in protein catabolic process	0044255:cellular lipid metabolic process	0006520:amino acid metabolic process
RDEC1A040405P1	0006508:proteolysis	0060014:granulosa cell differentiation	0001553:luteinization	0001541:ovarian follicle development	0046512:sphingosine biosynthetic process
RDEC1A038851P1	0006357:regulation of transcription by RNA polymerase II
RDEC1A052816P1	0016445:somatic diversification of immunoglobulins	0043065:positive regulation of apoptotic process	0002250:adaptive immune response	0008380:RNA splicing	0006397:mRNA processing
[truncated: 6,558 more rows]
