# Supplementary material for: Signatures of Selection for Resistance/Tolerance to Perkinsus olseni in Grooved Carpet Shell Clam (Ruditapes decussatus) Using a Population Genomics Approach
Source: Evol Appl. 2025 May 13;18(5):e70106. doi: 10.1111/eva.70106 (PMC12070250; doi:10.1111/eva.70106)
Supplement: Supplementary file 10 — Table S4. [file EVA-18-e70106-s013.xlsx]

## Sheet: ALGvsNO
Table S4: List of genomic windows and focal SNPs under divergent selection between population pairs in the Atlantic area mapping in the chromosomes of R. decussatus. In separated folders at the bottom the three pairwise comparisons performed: ALG/NO, ALG/PO, NO/PO, the total focal SNPs (unique) and the shared or overlapping genomic windows
Chromosome	Start	End	No. markers in window	Avg marker mean deviation	Max. Marker mean deviation	No. Markers with max. deviation	% markers with max. Deviation	focal SNP	Chromosome	Position	standardized deviation	Log-pvalue
1	11000000	12000000	15	1.295144492	2.519554039	1	6.67	16529_6	1	11344971	2.519554	1.929949
1	19000000	20000000	9	0.902359217	2.702223802	1	11.11	148189_16	1	19805338	2.702224	2.161923
1	72000000	74000000	19	1.494954821	3.443325906	5	26.32	61067_18	1	73375438	3.443326	3.24063
1	78000000	79000000	12	0.444015244	2.698269305	1	8.33	65122_30	1	78000307	2.698269	2.156761
2	2000000	3000000	7	1.436523496	2.736384237	1	14.29	2384_31	2	2820738	2.736384	2.206779
2	12000000	13000000	10	1.810783604	4.439911311	4	40	79043_19	2	12936245	4.439911	5.045777
2	47000000	49000000	24	0.741715378	3.155490684	3	12.5	39285_17	2	48243684	3.155491	2.795261
2	74000000	75000000	13	1.118055904	2.661208801	1	7.69	114402_27	2	74326589	2.661209	2.108682
2	83000000	84000000	13	1.638889464	3.651295578	3	23.08	129623_25	2	83499905	3.651296	3.583491
3	5000000	7000000	27	1.188454838	2.816381418	3	11.11	150810_32	3	6370916	2.816381	2.31365
3	23000000	24000000	10	1.71345881	3.679433704	3	30	134341_4	3	23715235	3.679434	3.631244
3	42000000	43000000	9	1.317995056	2.726391304	1	11.11	13637_0	3	42881282	2.726391	2.193609
3	63000000	64000000	15	1.006638918	3.740458857	3	20	11089_24	3	63167240	3.740459	3.735927
3	74000000	75000000	12	1.650914361	3.527746589	2	16.67	133382_2	3	74442284	3.527747	3.377669
4	24000000	25000000	12	1.839122132	3.261828916	1	8.33	6022_17	4	24186504	3.261829	2.955868
4	26000000	27000000	10	1.879004622	2.829858085	1	10	38354_17	4	26685618	2.829858	2.331906
4	63000000	64000000	12	0.720411797	2.615950147	1	8.33	11697_32	4	63292675	2.61595	2.05071
4	78000000	79000000	11	1.228027054	2.769113659	1	9.09	39560_35	4	78302470	2.769114	2.250194
5	23000000	24000000	11	0.109579035	2.518614473	1	9.09	40186_15	5	23019516	2.518614	1.92879
5	32000000	33000000	17	0.636628939	3.450672129	1	5.88	24411_16	5	32456080	3.450672	3.252439
5	40000000	41000000	9	0.903631887	2.743887163	1	11.11	43905_8	5	40114169	2.743887	2.216694
5	45000000	46000000	16	2.462049456	3.494436929	9	56.25	151770_10	5	45493262	3.494437	3.323249
6	8000000	9000000	10	1.69349641	2.831229365	1	10	114171_17	6	8573965	2.831229	2.333768
6	19000000	20000000	21	2.066922574	3.149171906	4	19.05	1089_28	6	19465890	3.149172	2.785862
6	40000000	42000000	18	0.821223061	2.798784752	3	16.67	29117_7	6	41073932	2.798785	2.289922
6	61000000	62000000	13	1.186948684	3.424786665	2	15.38	61786_25	6	61503402	3.424787	3.210926
7	11000000	14000000	26	1.402181741	3.475790262	4	15.38	46424_24	7	13368729	3.47579	3.292983
7	30000000	32000000	20	1.464555801	2.709672604	2	10	90380_10	7	31589432	2.709673	2.171665
7	63000000	64000000	10	1.253677531	2.630955414	1	10	10716_35	7	63560108	2.630955	2.06984
8	25000000	26000000	13	0.153544585	2.511824227	1	7.69	21933_9	8	25469904	2.511824	1.920425
8	32000000	33000000	16	1.351054271	4.039963032	5	31.25	1939_3	8	32813905	4.039963	4.271974
8	53000000	54000000	24	1.214536692	2.56624116	1	4.17	48317_30	8	53504124	2.566241	1.987976
8	66000000	68000000	28	0.774608086	2.95917607	2	7.14	17654_9	8	67177274	2.959176	2.510797
9	5000000	6000000	8	0.91216112	2.518134479	1	12.5	43229_35	9	5954192	2.518134	1.928198
9	20000000	21000000	20	0.88480796	2.694716135	1	5	33368_0	9	20211640	2.694716	2.152128
9	23000000	26000000	24	2.424366041	3.690424381	10	41.67	114051_8	9	25771892	3.690424	3.649984
9	59000000	60000000	13	1.336178168	3.468026501	4	30.77	99759_5	9	59035919	3.468027	3.280424
10	22000000	23000000	13	1.109740199	2.565315033	1	7.69	96364_20	10	22774749	2.565315	1.986816
10	33000000	34000000	11	2.13497941	3.743796773	5	45.45	107208_16	10	33559224	3.743797	3.741697
10	64000000	65000000	10	1.306864893	3.539030695	2	20	64987_25	10	64275984	3.539031	3.396207
11	15000000	16000000	10	1.172054735	2.586245466	1	10	41938_8	11	15110391	2.586245	2.013104
11	32000000	33000000	14	0.888478844	2.637038364	1	7.14	94106_29	11	32728310	2.637038	2.07762
11	36000000	37000000	7	1.677576702	2.699620604	2	28.57	53734_4	11	36969112	2.699621	2.158524
11	47000000	48000000	9	-0.005708602	2.93842204	1	11.11	15128_4	11	47119404	2.938422	2.481634
12	12000000	13000000	13	2.734102474	3.657301113	8	61.54	136025_3	12	12893865	3.657301	3.593656
12	41000000	42000000	16	0.785077185	2.697101908	1	6.25	14871_20	12	41997700	2.697102	2.155238
12	54000000	55000000	9	1.415763847	2.911340363	2	22.22	34654_33	12	54406937	2.91134	2.44384
13	23000000	24000000	15	1.657569615	3.059915926	2	13.33	91949_34	13	23656424	3.059916	2.654824
13	46000000	47000000	7	1.383738189	2.519614299	1	14.29	43445_25	13	46060328	2.519614	1.930023
13	51000000	52000000	7	1.714748345	2.576883091	1	14.29	43655_4	13	51952889	2.576883	2.001324
14	5000000	6000000	16	1.939663711	3.124714802	4	25	144419_6	14	5247522	3.124715	2.749635
14	20000000	21000000	16	0.764719264	3.58550722	2	12.5	11492_26	14	20193276	3.585507	3.473113
14	53000000	54000000	15	0.746808883	2.956949208	1	6.67	17416_17	14	53393469	2.956949	2.50766
14	58000000	59000000	19	1.088253251	2.97231271	1	5.26	56724_24	14	58216307	2.972313	2.529346
15	50000000	52000000	20	1.745942721	2.942322349	4	20	119377_30	15	51020808	2.942322	2.487101
16	22000000	24000000	30	0.906609024	2.809329896	2	6.67	34238_0	16	23034044	2.80933	2.304127
16	49000000	51000000	24	1.221139669	3.412529716	4	16.67	116767_17	16	50263233	3.41253	3.191364
17	7000000	8000000	9	1.469183359	3.037368856	1	11.11	105673_28	17	7993622	3.037369	2.622233
17	25000000	26000000	10	1.555252864	3.520580958	2	20	99962_34	17	25424297	3.520581	3.365923
18	12000000	13000000	7	1.730469207	2.922426383	1	14.29	56282_29	18	12749698	2.922426	2.459276
18	38000000	39000000	13	0.814014784	2.705930919	1	7.69	60243_18	18	38634621	2.705931	2.166769
19	30000000	33000000	27	1.581477981	3.74678273	4	14.81	16452_10	19	32829894	3.746783	3.746863

## Sheet: ALGvsPO
Chromosome	Start	End	No. markers in window	Avg marker mean deviation	Max. Marker mean deviation	No. Markers with max. deviation	% markers with max. Deviation	focal SNP	Chromosome	Position	standardized deviation	Log-pvalue
1	16000000	17000000	11	2.10696316	3.356772849	2	18.18	89367_27	1	16927772	3.356773	3.103155
1	73000000	74000000	12	1.689848179	3.138608197	3	25	61070_9	1	73393478	3.138608	2.770184
1	77000000	79000000	24	0.381883344	2.740461912	2	8.33	65122_30	1	78000307	2.740462	2.212165
2	2000000	3000000	7	1.077964768	2.571970581	1	14.29	2384_31	2	2820738	2.571971	1.995157
2	12000000	13000000	10	2.046651832	4.229021218	5	50	79043_19	2	12936245	4.229021	4.629468
2	47000000	48000000	13	0.338800373	2.611367455	1	7.69	25679_5	2	47955425	2.611367	2.044885
2	55000000	57000000	27	0.90320145	3.058506841	3	11.11	105519_5	2	56155033	3.058507	2.652781
2	69000000	70000000	15	0.558428621	2.571934516	1	6.67	4705_3	2	69435899	2.571935	1.995111
2	83000000	84000000	13	2.151111334	4.034577802	6	46.15	129623_25	2	83499905	4.034578	4.262008
3	5000000	7000000	27	1.45288015	3.096746906	3	11.11	150810_32	3	6370916	3.096747	2.708505
3	8000000	9000000	16	1.080947038	2.548072913	1	6.25	22660_7	3	8075513	2.548073	1.965292
3	23000000	24000000	10	1.610924857	3.81496672	2	20	134341_4	3	23715235	3.814967	3.865819
3	63000000	64000000	15	1.071579684	3.687448797	1	6.67	11089_24	3	63167240	3.687449	3.644906
3	74000000	75000000	12	1.728683811	3.7968145	3	25	133382_2	3	74442284	3.796815	3.833963
4	9000000	10000000	18	0.698663211	2.837695526	3	16.67	18854_15	4	9037427	2.837696	2.342557
4	24000000	25000000	12	1.373748587	2.686671388	1	8.33	6085_4	4	24715492	2.686671	2.141656
4	26000000	27000000	10	1.695915889	2.973376827	1	10	38354_17	4	26685618	2.973377	2.530852
4	63000000	64000000	12	0.615263441	2.50875752	1	8.33	11687_31	4	63213849	2.508758	1.916653
5	21000000	22000000	15	1.723397868	3.057691998	1	6.67	28032_24	5	21656467	3.057692	2.6516
5	32000000	33000000	17	0.298967032	3.690180359	1	5.88	130082_26	5	32134976	3.69018	3.649568
5	39000000	41000000	20	1.129328096	3.137063932	2	10	43905_8	5	40114169	3.137064	2.767896
5	45000000	46000000	16	1.796513938	3.12196042	2	12.5	83536_33	5	45833576	3.12196	2.74557
5	61000000	62000000	7	2.08288408	2.885185653	3	42.86	140968_33	5	61286435	2.885186	2.40762
6	19000000	20000000	21	2.221057489	3.228374846	6	28.57	1035_29	6	19061205	3.228375	2.904846
6	40000000	42000000	18	1.215285563	3.440703156	6	33.33	29148_5	6	40806043	3.440703	3.236419
6	61000000	62000000	13	1.298176387	3.653941075	3	23.08	61786_25	6	61503402	3.653941	3.587967
6	63000000	64000000	9	1.258431406	2.640661969	1	11.11	24737_30	6	63750136	2.640662	2.082262
7	6000000	7000000	8	1.133598183	2.511253462	1	12.5	12290_16	7	6227381	2.511253	1.919723
7	10000000	12000000	16	1.073063431	3.181652921	3	18.75	50445_11	7	11267051	3.181653	2.834349
7	13000000	14000000	11	1.541475294	2.681767249	2	18.18	46429_27	7	13417913	2.681767	2.135285
7	31000000	32000000	10	1.026672538	2.626060485	1	10	90380_10	7	31589432	2.62606	2.063589
8	25000000	26000000	13	0.034730702	2.59128568	1	7.69	21933_9	8	25469904	2.591286	2.01946
8	32000000	34000000	31	1.452347859	3.672527327	8	25.81	1908_29	8	32992291	3.672527	3.619493
8	49000000	50000000	6	1.712642503	2.554872551	1	16.67	79119_27	8	49450724	2.554873	1.973766
9	20000000	21000000	20	1.105371267	3.264116633	1	5	33368_0	9	20211640	3.264117	2.959374
9	24000000	25000000	5	2.166709139	2.842751754	2	40	80494_6	9	24870761	2.842752	2.349441
9	31000000	32000000	12	0.199154558	2.873940549	1	8.33	28186_2	9	31468257	2.873941	2.392132
9	58000000	60000000	23	1.218593478	2.993191519	2	8.7	99779_19	9	58909153	2.993192	2.558971
9	65000000	66000000	11	0.521070783	2.531517148	1	9.09	51032_6	9	65745577	2.531517	1.944735
10	33000000	34000000	11	1.516925188	2.805025419	1	9.09	107208_16	10	33559224	2.805025	2.298323
10	35000000	36000000	11	1.200066946	2.636834123	1	9.09	26132_19	10	35705260	2.636834	2.077359
10	64000000	65000000	10	2.135064438	4.497852141	6	60	64984_25	10	64190338	4.497852	5.163401
11	32000000	33000000	14	0.601278962	2.827820052	1	7.14	94098_8	11	32651628	2.82782	2.329141
11	46000000	48000000	20	1.096839226	3.143022331	3	15	15128_4	11	47119404	3.143022	2.77673
12	11000000	13000000	24	1.514257305	3.640629664	7	29.17	35965_5	12	12123523	3.64063	3.565476
13	33000000	34000000	8	1.596400593	3.15113609	2	25	79380_0	13	33353486	3.151136	2.788781
13	51000000	53000000	13	1.872184018	2.981570692	3	23.08	43655_4	13	51952889	2.981571	2.54246
14	5000000	6000000	16	2.124673965	3.425335175	7	43.75	125867_0	14	5116552	3.425335	3.211802
14	58000000	59000000	19	1.00169452	3.026757827	1	5.26	56724_24	14	58216307	3.026758	2.606966
15	26000000	27000000	11	1.230714209	2.699695012	1	9.09	16039_26	15	26698941	2.699695	2.158621
15	50000000	52000000	20	1.920563404	3.084412413	3	15	81281_27	15	51843427	3.084412	2.690466
16	50000000	51000000	13	1.707537153	3.752903664	4	30.77	116747_28	16	50377604	3.752904	3.757463
17	25000000	26000000	10	2.119348577	3.624592916	2	20	99962_34	17	25424297	3.624593	3.538476
18	30000000	31000000	13	2.153041714	3.590500591	4	30.77	93818_1	18	30292678	3.590501	3.481429
19	14000000	15000000	6	0.677542583	2.556550489	1	16.67	16300_29	19	14435535	2.55655	1.97586
19	25000000	26000000	14	0.873205652	2.560119206	1	7.14	102415_6	19	25431804	2.560119	1.980318
19	32000000	33000000	12	1.969205563	3.99805685	2	16.67	16452_10	19	32829894	3.998057	4.19474

## Sheet: NOvsPO
Chromosome	Start	End	No. Markers in window	Avg marker mean deviation	Max. Marker mean deviation	No. Markers with max. deviation	% markers with max. Deviation	focal SNP	Chromosome	Position	standardized deviation	Log-pvalue
1	43000000	44000000	8	1.777748188	3.046314214	2	25	38500_33	1	43355521	3.046314	2.635138
1	63000000	64000000	13	1.36193509	2.688410749	1	7.69	84250_18	1	63780395	2.688411	2.143918
2	15000000	16000000	7	2.130299577	2.950566262	2	28.57	87475_11	2	15786065	2.950566	2.498678
2	45000000	46000000	16	1.447827993	3.724611811	3	18.75	693_25	2	45798376	3.724612	3.708596
2	61000000	62000000	11	1.84685975	3.539599385	3	27.27	96754_1	2	61954124	3.539599	3.397143
2	86000000	87000000	13	1.691179756	2.658672959	2	15.38	47379_24	2	86194218	2.658673	2.105412
3	15000000	16000000	7	1.11681417	3.531267352	2	28.57	110358_7	3	15834284	3.531267	3.383447
3	18000000	20000000	20	1.604858665	3.779015069	3	15	45646_5	3	19215055	3.779015	3.802858
3	51000000	52000000	16	1.051851528	2.722795281	3	18.75	65606_5	3	51135831	2.722795	2.18888
4	9000000	10000000	18	-0.057123303	2.594534991	1	5.56	18854_15	4	9037427	2.594535	2.023563
4	17000000	19000000	17	1.639366054	4.922143892	4	23.53	39076_25	4	18314570	4.922144	6.06752
4	55000000	56000000	10	2.299449433	3.698681986	3	30	129400_6	4	55425734	3.698682	3.664097
5	21000000	22000000	15	2.011862841	3.071908795	3	20	28090_0	5	21266253	3.071909	2.672243
5	26000000	28000000	32	1.307042753	3.148280304	5	15.62	101339_10	5	27060619	3.14828	2.784537
5	69000000	70000000	9	1.772720079	3.11543071	2	22.22	44026_33	5	69520095	3.115431	2.735946
6	27000000	28000000	12	1.198448854	3.900905607	2	16.67	10128_9	6	27314057	3.900906	4.018483
6	55000000	57000000	16	1.888459999	4.593308374	6	37.5	55280_5	6	56250755	4.593308	5.360241
6	67000000	68000000	13	0.733355046	3.035115706	1	7.69	14092_7	6	67717293	3.035116	2.618987
7	10000000	11000000	9	1.294932856	3.029657889	2	22.22	50491_1	7	10746924	3.029658	2.611134
7	34000000	35000000	12	1.061088346	2.776229326	2	16.67	35449_18	7	34121626	2.776229	2.259689
7	52000000	53000000	15	1.09446574	2.52332778	1	6.67	33013_33	7	52306928	2.523328	1.934607
7	54000000	58000000	30	1.966056798	3.305505801	8	26.67	34349_4	7	55556941	3.305506	3.023168
8	49000000	50000000	6	1.699631642	2.604863423	1	16.67	79119_27	8	49450724	2.604863	2.036633
9	15000000	16000000	16	1.279138343	2.61445333	1	6.25	51866_7	9	15934502	2.614453	2.048806
9	34000000	35000000	6	1.528441298	2.967944918	1	16.67	85990_24	9	34103170	2.967945	2.523171
9	39000000	40000000	7	1.857584081	3.166593559	1	14.29	5882_27	9	39157833	3.166594	2.811815
9	45000000	46000000	8	1.458277855	2.757256363	1	12.5	85680_34	9	45498678	2.757256	2.234416
9	64000000	66000000	22	1.139473557	3.792826075	2	9.09	46491_34	9	64991285	3.792826	3.826981
10	4000000	5000000	22	1.064265605	2.578390214	1	4.55	89018_30	10	4621263	2.57839	2.003218
10	9000000	10000000	9	1.766932763	3.359286817	1	11.11	76242_35	10	9682626	3.359287	3.107105
10	64000000	65000000	10	1.297866183	4.593856767	2	20	68666_10	10	64048921	4.593857	5.361383
11	46000000	47000000	11	1.768833596	2.923724266	1	9.09	38840_3	11	46210788	2.923724	2.461086
11	56000000	57000000	8	1.34359269	2.591960339	1	12.5	38166_15	11	56482397	2.59196	2.020312
12	11000000	12000000	11	1.297063765	3.483803832	2	18.18	35997_18	12	11885968	3.483804	3.305973
12	35000000	36000000	11	0.904285856	3.192638378	1	9.09	101762_16	12	35022904	3.192638	2.850844
12	60000000	61000000	11	1.276823808	2.503437744	1	9.09	46847_25	12	60554873	2.503438	1.910118
13	30000000	32000000	23	1.671471659	3.081294656	4	17.39	88399_16	13	30815497	3.081295	2.685917
14	4000000	5000000	4	1.126953959	2.529196325	1	25	124761_28	14	4660394	2.529196	1.941862
14	10000000	11000000	10	0.599301145	2.511724845	1	10	155045_17	14	10936872	2.511725	1.920303
14	34000000	35000000	6	1.656779018	3.588648791	1	16.67	47630_30	14	34979100	3.588649	3.478344
15	48000000	49000000	11	1.301118655	3.776800142	2	18.18	27658_33	15	48192305	3.7768	3.798996
15	51000000	53000000	13	0.685272847	2.921045165	2	15.38	128328_3	15	52045542	2.921045	2.45735
16	10000000	11000000	11	2.031676799	3.335757609	2	18.18	148243_20	16	10355465	3.335758	3.070237
16	23000000	24000000	15	0.921860827	2.864565183	1	6.67	34153_17	16	23745243	2.864565	2.379258
17	13000000	14000000	9	1.147729296	2.596644457	1	11.11	51337_29	17	13320526	2.596644	2.026229
18	30000000	31000000	13	1.913882326	3.224532239	3	23.08	93835_1	18	30412162	3.224532	2.899014
18	38000000	39000000	13	0.231719925	3.146423237	1	7.69	107128_15	18	38013189	3.146423	2.781778
19	33000000	34000000	11	1.296351624	2.920364156	1	9.09	16340_34	19	33843233	2.920364	2.456401

## Sheet: focal SNPs
focal SNP	Chromosome	Position
16529_6	1	11344971
89367_27	1	16927772
148189_16	1	19805338
38500_33	1	43355521
84250_18	1	63780395
61067_18	1	73375438
61070_9	1	73393478
65122_30	1	78000307
2384_31	2	2820738
79043_19	2	12936245
87475_11	2	15786065
693_25	2	45798376
25679_5	2	47955425
39285_17	2	48243684
105519_5	2	56155033
96754_1	2	61954124
4705_3	2	69435899
114402_27	2	74326589
129623_25	2	83499905
47379_24	2	86194218
150810_32	3	6370916
22660_7	3	8075513
110358_7	3	15834284
45646_5	3	19215055
134341_4	3	23715235
13637_0	3	42881282
65606_5	3	51135831
11089_24	3	63167240
133382_2	3	74442284
18854_15	4	9037427
39076_25	4	18314570
6022_17	4	24186504
6085_4	4	24715492
38354_17	4	26685618
129400_6	4	55425734
11687_31	4	63213849
11697_32	4	63292675
39560_35	4	78302470
28090_0	5	21266253
28032_24	5	21656467
40186_15	5	23019516
101339_10	5	27060619
130082_26	5	32134976
24411_16	5	32456080
43905_8	5	40114169
151770_10	5	45493262
83536_33	5	45833576
140968_33	5	61286435
44026_33	5	69520095
114171_17	6	8573965
1035_29	6	19061205
1089_28	6	19465890
10128_9	6	27314057
29148_5	6	40806043
29117_7	6	41073932
55280_5	6	56250755
61786_25	6	61503402
24737_30	6	63750136
14092_7	6	67717293
12290_16	7	6227381
50491_1	7	10746924
50445_11	7	11267051
46424_24	7	13368729
46429_27	7	13417913
90380_10	7	31589432
35449_18	7	34121626
33013_33	7	52306928
34349_4	7	55556941
10716_35	7	63560108
21933_9	8	25469904
1939_3	8	32813905
1908_29	8	32992291
79119_27	8	49450724
48317_30	8	53504124
17654_9	8	67177274
43229_35	9	5954192
51866_7	9	15934502
33368_0	9	20211640
80494_6	9	24870761
114051_8	9	25771892
28186_2	9	31468257
85990_24	9	34103170
5882_27	9	39157833
85680_34	9	45498678
99779_19	9	58909153
99759_5	9	59035919
46491_34	9	64991285
51032_6	9	65745577
89018_30	10	4621263
76242_35	10	9682626
96364_20	10	22774749
107208_16	10	33559224
26132_19	10	35705260
68666_10	10	64048921
64984_25	10	64190338
64987_25	10	64275984
41938_8	11	15110391
94098_8	11	32651628
94106_29	11	32728310
53734_4	11	36969112
38840_3	11	46210788
15128_4	11	47119404
38166_15	11	56482397
35997_18	12	11885968
35965_5	12	12123523
136025_3	12	12893865
101762_16	12	35022904
14871_20	12	41997700
34654_33	12	54406937
46847_25	12	60554873
91949_34	13	23656424
88399_16	13	30815497
79380_0	13	33353486
43445_25	13	46060328
43655_4	13	51952889
124761_28	14	4660394
125867_0	14	5116552
144419_6	14	5247522
155045_17	14	10936872
11492_26	14	20193276
47630_30	14	34979100
17416_17	14	53393469
56724_24	14	58216307
16039_26	15	26698941
27658_33	15	48192305
119377_30	15	51020808
81281_27	15	51843427
128328_3	15	52045542
148243_20	16	10355465
34238_0	16	23034044
34153_17	16	23745243
116767_17	16	50263233
116747_28	16	50377604
105673_28	17	7993622
51337_29	17	13320526
99962_34	17	25424297
56282_29	18	12749698
93818_1	18	30292678
93835_1	18	30412162
107128_15	18	38013189
60243_18	18	38634621
16300_29	19	14435535
102415_6	19	25431804
16452_10	19	32829894
16340_34	19	33843233

## Sheet: overlapping windows
Chromosome	Start	End
1	11000000	12000000
1	16000000	17000000
1	19000000	20000000
1	43000000	44000000
1	63000000	64000000
1	72000000	74000000
1	73000000	74000000
1	77000000	79000000
2	2000000	3000000
2	12000000	13000000
2	15000000	16000000
2	45000000	46000000
2	47000000	49000000
2	55000000	57000000
2	61000000	62000000
2	69000000	70000000
2	74000000	75000000
2	83000000	84000000
2	86000000	87000000
3	5000000	7000000
3	8000000	9000000
3	15000000	16000000
3	18000000	20000000
3	23000000	24000000
3	42000000	43000000
3	51000000	52000000
3	63000000	64000000
3	74000000	75000000
4	9000000	10000000
4	17000000	19000000
4	24000000	25000000
4	26000000	27000000
4	55000000	56000000
4	63000000	64000000
4	78000000	79000000
5	21000000	22000000
5	23000000	24000000
5	26000000	28000000
5	32000000	33000000
5	39000000	41000000
5	45000000	46000000
5	61000000	62000000
5	69000000	70000000
6	8000000	9000000
6	19000000	20000000
6	27000000	28000000
6	40000000	42000000
6	55000000	57000000
6	61000000	62000000
6	63000000	64000000
6	67000000	68000000
7	6000000	7000000
7	10000000	12000000
7	11000000	14000000
7	30000000	32000000
7	34000000	35000000
7	52000000	53000000
7	54000000	58000000
7	63000000	64000000
8	25000000	26000000
8	32000000	34000000
8	49000000	50000000
8	53000000	54000000
8	66000000	68000000
9	5000000	6000000
9	15000000	16000000
9	20000000	21000000
9	23000000	26000000
9	24000000	25000000
9	31000000	32000000
9	34000000	35000000
9	39000000	40000000
9	45000000	46000000
9	58000000	60000000
9	64000000	66000000
10	4000000	5000000
10	9000000	10000000
10	22000000	23000000
10	33000000	34000000
10	35000000	36000000
10	64000000	65000000
11	15000000	16000000
11	32000000	33000000
11	36000000	37000000
11	46000000	48000000
11	47000000	48000000
11	56000000	57000000
12	11000000	13000000
12	12000000	13000000
12	35000000	36000000
12	41000000	42000000
12	54000000	55000000
12	60000000	61000000
13	23000000	24000000
13	30000000	32000000
13	33000000	34000000
13	46000000	47000000
13	51000000	53000000
14	4000000	5000000
14	5000000	6000000
14	10000000	11000000
14	20000000	21000000
14	34000000	35000000
14	53000000	54000000
14	58000000	59000000
15	26000000	27000000
15	48000000	49000000
15	50000000	52000000
15	51000000	53000000
16	10000000	11000000
16	22000000	24000000
16	49000000	51000000
17	7000000	8000000
17	13000000	14000000
17	25000000	26000000
18	12000000	13000000
18	30000000	31000000
18	38000000	39000000
19	14000000	15000000
19	25000000	26000000
19	30000000	33000000
19	33000000	34000000
