# Supplementary material for: Signatures of Selection for Resistance/Tolerance to Perkinsus olseni in Grooved Carpet Shell Clam (Ruditapes decussatus) Using a Population Genomics Approach
Source: Evol Appl. 2025 May 13;18(5):e70106. doi: 10.1111/eva.70106 (PMC12070250; doi:10.1111/eva.70106)
Supplement: Supplementary file 11 — Table S5. [file EVA-18-e70106-s008.xlsx]

## Sheet: SAR_TU
Table S5: List of genomic windows and focal SNPs under divergent selection between population pairs in the Mediterranean area mapping in the chromosomes of R. decussatus. In separated folders at the bottom the three pairwise comparisons performed: SAR/TU, SAR/VEN, VEN/TU, the total focal SNPs (unique) and the shared or overlapping genomic windows
Chromosome	Start	End	No. Markers in window	Avg marker mean deviation	Max. Marker mean deviation	No. Markers with max. deviation	% markers with max. Deviation	focal SNP	Chromosome	Position	standardized deviation	Log-pvalue
1	16000000	17000000	11	1.738692658	2.621235931	1	9.09	89363_3	1	16876268	2.621236	2.057438
1	19000000	21000000	25	1.830923198	2.9391543	3	12	148188_18	1	19802727	2.939154	2.48266
2	18000000	19000000	11	2.613561827	4.357996992	4	36.36	3173_29	2	18965211	4.357997	4.881874
2	56000000	57000000	18	0.66152272	2.967972771	1	5.56	146495_1	2	56718519	2.967973	2.523211
2	88000000	89000000	8	1.121082093	2.514363401	1	12.5	85507_5	2	88075758	2.514363	1.923551
3	17000000	18000000	17	1.771882378	2.780828182	2	11.76	25278_10	3	17478468	2.780828	2.265837
3	35000000	36000000	15	1.795232167	2.558897319	1	6.67	62027_3	3	35536416	2.558897	1.978791
4	25000000	26000000	6	2.353929321	2.830200842	1	16.67	57694_19	4	25645679	2.830201	2.332372
4	52000000	53000000	16	1.44276672	2.618588749	2	12.5	74161_27	4	52176119	2.618589	2.054067
5	29000000	31000000	17	2.352162477	4.090257766	8	47.06	115931_0	5	29981551	4.090258	4.36563
5	46000000	47000000	15	1.285178402	2.517796575	1	6.67	50922_27	5	46578783	2.517797	1.927781
6	10000000	11000000	11	1.544622058	2.677905251	1	9.09	55932_35	6	10311585	2.677905	2.130275
6	12000000	13000000	25	1.245951987	2.913560519	5	20	110886_3	6	12460031	2.913561	2.446927
6	40000000	41000000	10	1.462336391	2.943352001	4	40	130113_11	6	40385992	2.943352	2.488546
7	48000000	49000000	14	1.975778103	2.744712222	3	21.43	3990_35	7	48872923	2.744712	2.217786
8	53000000	54000000	24	0.463157694	2.87352981	2	8.33	48320_10	8	53481004	2.87353	2.391567
9	43000000	44000000	9	1.426208092	2.64895751	2	22.22	65303_15	9	43612727	2.648958	2.092909
10	23000000	24000000	12	1.408946557	2.632088274	1	8.33	64117_0	10	23463650	2.632088	2.071288
10	62000000	63000000	10	1.915001616	2.992363939	1	10	147264_33	10	62416346	2.992364	2.557793
11	51000000	52000000	14	1.640242814	3.170941853	4	28.57	36314_33	11	51669221	3.170942	2.818312
12	19000000	20000000	15	1.99372337	2.963092416	5	33.33	3538_29	12	19336962	2.963092	2.51632
12	30000000	31000000	5	1.92257075	2.913193091	2	40	63141_18	12	30503890	2.913193	2.446416
13	7000000	9000000	21	1.64092764	3.497004326	6	28.57	23766_15	13	7354814	3.497004	3.327427
13	16000000	17000000	14	1.79631004	3.146415017	5	35.71	90277_28	13	16337792	3.146415	2.781766
14	18000000	19000000	11	2.188937784	3.52778931	2	18.18	129086_5	14	18418247	3.527789	3.377739
15	7000000	8000000	11	1.942042828	2.927878003	1	9.09	146175_30	15	7548171	2.927878	2.466884
18	16000000	17000000	6	1.995412761	2.703897864	1	16.67	30771_24	18	16856784	2.703898	2.164111
18	18000000	19000000	9	1.474761913	2.765598455	1	11.11	84835_24	18	18171258	2.765598	2.245511
19	33000000	34000000	11	1.396419405	2.831535257	1	9.09	16364_24	19	33599774	2.831535	2.334183

## Sheet: SAR_VEN
Chromosome	Start	End	No. Markers in window	Avg marker mean deviation	Max. Marker mean deviation	No. Markers with max. deviation	% markers with max. Deviation	focal SNP	Chromosome	Position	standardized deviation	Log-pvalue
1	16000000	17000000	11	2.159092982	2.983201797	4	36.36	89363_3	1	16876268	2.983202	2.544775
1	19000000	20000000	9	1.9740245	3.191158155	3	33.33	148189_16	1	19805338	3.191158	2.848619
1	42000000	43000000	8	1.911467839	2.871340886	2	25	38418_5	1	42625570	2.871341	2.388559
2	5000000	6000000	10	0.431462218	2.52874207	1	10	76146_5	2	5066407	2.528742	1.9413
2	20000000	21000000	18	1.14749701	2.653141005	2	11.11	2973_32	2	20648776	2.653141	2.098288
2	32000000	33000000	13	1.855067406	2.936777601	3	23.08	8330_32	2	32573463	2.936778	2.479331
3	17000000	18000000	17	1.448788013	2.98667015	2	11.76	25288_8	3	17591280	2.98667	2.549699
3	51000000	52000000	16	1.313595378	2.910888378	1	6.25	65606_5	3	51135831	2.910888	2.443212
4	51000000	53000000	26	1.832528099	4.051876377	10	38.46	74161_27	4	52176119	4.051876	4.294064
5	29000000	31000000	17	2.02777358	3.18447601	8	47.06	132705_19	5	30226332	3.184476	2.838583
5	58000000	59000000	9	1.796503976	3.278395012	2	22.22	102778_17	5	58451721	3.278395	2.981303
6	5000000	6000000	18	2.113395066	3.10914956	9	50	58629_35	6	5464223	3.10915	2.726705
6	10000000	11000000	11	1.779069799	3.54035568	4	36.36	55945_28	6	10416372	3.540356	3.398387
7	15000000	16000000	11	1.122685216	2.57163907	1	9.09	91040_9	7	15366999	2.571639	1.994741
7	32000000	33000000	13	0.900224514	2.802104524	1	7.69	138377_29	7	32515114	2.802105	2.294389
7	36000000	37000000	10	0.806858107	2.836356934	1	10	127012_16	7	36875583	2.836357	2.340736
7	67000000	68000000	17	1.01321996	2.811028195	3	17.65	9646_0	7	67286356	2.811028	2.306419
8	2000000	4000000	18	1.675586995	3.377052178	7	38.89	85629_5	8	3026083	3.377052	3.135091
8	53000000	54000000	24	0.81103572	3.393152848	1	4.17	48320_10	8	53481004	3.393153	3.160565
8	66000000	67000000	20	0.290503337	2.640044076	1	5	55816_29	8	66637808	2.640044	2.08147
9	42000000	44000000	17	2.038771952	3.166794414	4	23.53	65303_15	9	43612727	3.166794	2.812115
10	23000000	24000000	12	1.427888775	2.625356059	1	8.33	64116_2	10	23468140	2.625356	2.062691
10	59000000	61000000	17	1.550118035	2.634933233	2	11.76	60171_3	10	59932218	2.634933	2.074926
11	32000000	33000000	14	0.262307354	2.571952325	2	14.29	94137_1	11	32968119	2.571952	1.995134
11	37000000	38000000	12	1.329337147	3.011902373	2	16.67	53708_20	11	37216561	3.011902	2.585668
11	45000000	46000000	23	1.366337208	3.346996524	5	21.74	117685_1	11	45234686	3.346997	3.087819
12	19000000	20000000	15	2.136472208	3.249354588	6	40	3538_29	12	19336962	3.249355	2.93679
13	7000000	8000000	8	1.733182011	2.746065661	2	25	23773_7	13	7287120	2.746066	2.219577
13	16000000	17000000	14	1.464505115	3.031815985	3	21.43	90277_28	13	16337792	3.031816	2.614238
13	57000000	58000000	10	2.422935364	3.14763206	3	30	79499_9	13	57092393	3.147632	2.783574
14	18000000	19000000	11	2.376215904	4.539272184	4	36.36	129086_5	14	18418247	4.539272	5.248346
14	41000000	42000000	5	1.894315241	2.951844457	1	20	134185_32	14	41992585	2.951844	2.500475
14	58000000	59000000	19	0.025881195	3.123430542	2	10.53	56702_5	14	58048952	3.123431	2.747739
15	21000000	22000000	8	1.223485238	2.971862024	2	25	77282_7	15	21115919	2.971862	2.528709
15	26000000	27000000	11	0.961583751	3.300368104	1	9.09	16018_0	15	26873984	3.300368	3.015211
16	25000000	27000000	19	1.367278629	2.903936574	5	26.32	105316_3	16	25926931	2.903937	2.433559
17	13000000	14000000	9	1.572951412	2.961403636	2	22.22	51320_1	17	13168745	2.961404	2.513938
17	22000000	23000000	12	1.11497506	2.572372172	1	8.33	28888_5	17	22069704	2.572372	1.99566
17	25000000	26000000	10	2.02328909	3.546154169	5	50	99962_34	17	25424297	3.546154	3.407937
18	7000000	8000000	6	1.650830032	2.502639952	1	16.67	90438_5	18	7275836	2.50264	1.90914
18	27000000	28000000	9	1.487206904	2.837378181	1	11.11	37679_3	18	27046015	2.837378	2.342125
18	33000000	34000000	11	1.170532761	2.801089335	1	9.09	90679_34	18	33398328	2.801089	2.293023
19	33000000	34000000	11	1.338083857	2.54815516	2	18.18	16364_24	19	33599774	2.548155	1.965394

## Sheet: VEN_TU
Chromosome	Start	End	No. Markers in window	Avg marker mean deviation	Max. Marker mean deviation	No. Markers with max. deviation	% markers with max. Deviation	focal SNP	Chromosome	Position	standardized deviation	Log-pvalue
1	15000000	16000000	16	0.9573360	2.6396078	2	12.5	83849_0	1	15852715	2.639608	2.080911
1	23000000	24000000	20	1.0413705	3.6987089	3	15	37466_9	1	23672981	3.698709	3.664143
1	56000000	57000000	7	2.4314084	2.9552544	3	42.86	92138_3	1	56702543	2.955254	2.505273
2	47000000	49000000	24	1.2907405	2.8668782	2	8.33	25679_5	2	47955425	2.866878	2.382431
3	29000000	31000000	24	0.8934842	2.7374645	2	8.33	49859_11	3	29274087	2.737465	2.208206
3	52000000	53000000	13	1.4668136	3.1215470	3	23.08	69073_28	3	52788838	3.121547	2.74496
4	14000000	15000000	13	1.6481722	2.8085973	3	23.08	100327_4	4	14318683	2.808597	2.303138
4	31000000	32000000	12	1.6389117	3.0645590	4	33.33	103304_3	4	31681518	3.064559	2.661561
4	47000000	48000000	14	0.7557300	2.5695839	1	7.14	19374_35	4	47177640	2.569584	1.992164
5	20000000	21000000	13	1.6573496	2.5489747	1	7.69	40665_6	5	20154639	2.548975	1.966415
5	60000000	62000000	23	1.1358989	3.0530198	3	13.04	125397_34	5	61176049	3.05302	2.644834
5	74000000	75000000	13	1.5782685	2.5446800	1	7.69	18240_16	5	74509568	2.54468	1.96107
6	45000000	46000000	14	1.9614556	2.6492696	2	14.29	27264_26	6	45239820	2.64927	2.09331
6	53000000	54000000	15	0.7823587	2.5346111	1	6.67	95949_35	6	53448014	2.534611	1.948569
6	57000000	58000000	10	1.3115977	2.6513946	1	10	158295_11	6	57419977	2.651395	2.096042
7	9000000	11000000	18	2.5518513	4.3880016	8	44.44	68530_10	7	9719307	4.388002	4.941586
8	13000000	14000000	11	1.9999824	3.6533177	4	36.36	61374_19	8	13245619	3.653318	3.586912
8	20000000	21000000	19	0.0638501	2.5831040	1	5.26	153616_1	8	20759360	2.583104	2.009147
9	67000000	68000000	7	1.7327870	2.6377008	1	14.29	45378_26	9	67248652	2.637701	2.078469
10	33000000	34000000	11	2.1336016	3.1949642	2	18.18	107208_16	10	33559224	3.194964	2.854343
10	36000000	37000000	11	1.6360258	2.5155002	2	18.18	122123_25	10	36036777	2.5155	1.924951
11	9000000	10000000	10	1.1265992	2.5485878	1	10	147644_25	11	9461367	2.548588	1.965933
11	16000000	17000000	12	2.3967046	3.2979018	5	41.67	31640_11	11	16172009	3.297902	3.011396
11	26000000	27000000	20	0.6328744	2.6745823	1	5	60886_4	11	26923488	2.674582	2.125968
11	30000000	31000000	12	1.6724695	2.5179511	1	8.33	113418_7	11	30373794	2.517951	1.927972
12	3000000	6000000	22	1.3904217	3.1586237	4	18.18	10478_34	12	3978049	3.158624	2.799927
12	9000000	10000000	10	1.6152353	2.6714497	1	10	60916_11	12	9895022	2.67145	2.121913
12	43000000	44000000	10	2.0092692	3.1471634	3	30	63419_35	12	43392132	3.147163	2.782877
13	14000000	15000000	8	0.9110289	2.5118969	1	12.5	132580_20	13	14175691	2.511897	1.920514
13	23000000	24000000	15	1.6068823	2.6495609	1	6.67	91952_10	13	23656546	2.649561	2.093684
14	9000000	10000000	13	1.7360746	2.5459644	1	7.69	83113_29	14	9447323	2.545964	1.962668
14	31000000	33000000	22	1.3961892	3.1667923	4	18.18	31439_19	14	31606408	3.166792	2.812112
15	18000000	20000000	18	1.9646166	2.7575175	6	33.33	53398_25	15	18962155	2.757517	2.234763
15	50000000	51000000	13	1.0670247	2.7293727	1	7.69	128684_4	15	50325899	2.729373	2.197535
16	11000000	12000000	19	1.3898430	2.5607122	1	5.26	93028_33	16	11529841	2.560712	1.981059
16	16000000	17000000	10	1.9204922	3.2014493	2	20	14317_5	16	16578504	3.201449	2.86411
16	30000000	31000000	11	1.6514114	2.5090879	1	9.09	98421_25	16	30196979	2.509088	1.917059
17	9000000	10000000	10	1.6883892	2.6661583	1	10	44602_31	17	9022298	2.666158	2.115071
17	43000000	44000000	20	1.2291584	3.2935550	5	25	35347_20	17	43212970	3.293555	3.004676
18	20000000	21000000	16	0.8875854	2.7926754	2	12.5	15294_4	18	20142487	2.792675	2.281713
19	15000000	17000000	24	0.9667898	2.7388018	5	20.83	68821_20	19	16562378	2.738802	2.209972

## Sheet: focal SNPs
focal SNP	Chromosome	Position
89363_3	1	16876268
148188_18	1	19802727
3173_29	2	18965211
146495_1	2	56718519
85507_5	2	88075758
25278_10	3	17478468
62027_3	3	35536416
57694_19	4	25645679
74161_27	4	52176119
115931_0	5	29981551
50922_27	5	46578783
55932_35	6	10311585
110886_3	6	12460031
130113_11	6	40385992
3990_35	7	48872923
48320_10	8	53481004
65303_15	9	43612727
64117_0	10	23463650
147264_33	10	62416346
36314_33	11	51669221
3538_29	12	19336962
63141_18	12	30503890
23766_15	13	7354814
90277_28	13	16337792
129086_5	14	18418247
146175_30	15	7548171
30771_24	18	16856784
84835_24	18	18171258
16364_24	19	33599774
148189_16	1	19805338
38418_5	1	42625570
76146_5	2	5066407
2973_32	2	20648776
8330_32	2	32573463
25288_8	3	17591280
65606_5	3	51135831
132705_19	5	30226332
102778_17	5	58451721
58629_35	6	5464223
55945_28	6	10416372
91040_9	7	15366999
138377_29	7	32515114
127012_16	7	36875583
9646_0	7	67286356
85629_5	8	3026083
55816_29	8	66637808
64116_2	10	23468140
60171_3	10	59932218
94137_1	11	32968119
53708_20	11	37216561
117685_1	11	45234686
23773_7	13	7287120
79499_9	13	57092393
134185_32	14	41992585
56702_5	14	58048952
77282_7	15	21115919
16018_0	15	26873984
105316_3	16	25926931
51320_1	17	13168745
28888_5	17	22069704
99962_34	17	25424297
90438_5	18	7275836
37679_3	18	27046015
90679_34	18	33398328
83849_0	1	15852715
37466_9	1	23672981
92138_3	1	56702543
25679_5	2	47955425
49859_11	3	29274087
69073_28	3	52788838
100327_4	4	14318683
103304_3	4	31681518
19374_35	4	47177640
40665_6	5	20154639
125397_34	5	61176049
18240_16	5	74509568
27264_26	6	45239820
95949_35	6	53448014
158295_11	6	57419977
68530_10	7	9719307
61374_19	8	13245619
153616_1	8	20759360
45378_26	9	67248652
107208_16	10	33559224
122123_25	10	36036777
147644_25	11	9461367
31640_11	11	16172009
60886_4	11	26923488
113418_7	11	30373794
10478_34	12	3978049
60916_11	12	9895022
63419_35	12	43392132
132580_20	13	14175691
91952_10	13	23656546
83113_29	14	9447323
31439_19	14	31606408
53398_25	15	18962155
128684_4	15	50325899
93028_33	16	11529841
14317_5	16	16578504
98421_25	16	30196979
44602_31	17	9022298
35347_20	17	43212970
15294_4	18	20142487
68821_20	19	16562378

## Sheet: overlapping windows
Chromosome	Start	End
1	15000000	16000000
1	16000000	17000000
1	19000000	21000000
1	23000000	24000000
1	42000000	43000000
1	56000000	57000000
2	5000000	6000000
2	18000000	19000000
2	20000000	21000000
2	32000000	33000000
2	47000000	49000000
2	56000000	57000000
2	88000000	89000000
3	17000000	18000000
3	29000000	31000000
3	35000000	36000000
3	51000000	52000000
3	52000000	53000000
4	14000000	15000000
4	25000000	26000000
4	31000000	32000000
4	47000000	48000000
4	51000000	53000000
5	20000000	21000000
5	29000000	31000000
5	46000000	47000000
5	58000000	59000000
5	60000000	62000000
5	74000000	75000000
6	5000000	6000000
6	10000000	11000000
6	12000000	13000000
6	40000000	41000000
6	45000000	46000000
6	53000000	54000000
6	57000000	58000000
7	9000000	11000000
7	15000000	16000000
7	32000000	33000000
7	36000000	37000000
7	48000000	49000000
7	67000000	68000000
8	2000000	4000000
8	13000000	14000000
8	20000000	21000000
8	53000000	54000000
8	66000000	67000000
9	42000000	44000000
9	67000000	68000000
10	23000000	24000000
10	33000000	34000000
10	36000000	37000000
10	59000000	61000000
10	62000000	63000000
11	9000000	10000000
11	16000000	17000000
11	26000000	27000000
11	30000000	31000000
11	32000000	33000000
11	37000000	38000000
11	45000000	46000000
11	51000000	52000000
12	3000000	6000000
12	9000000	10000000
12	19000000	20000000
12	30000000	31000000
12	43000000	44000000
13	7000000	9000000
13	14000000	15000000
13	16000000	17000000
13	23000000	24000000
13	57000000	58000000
14	9000000	10000000
14	18000000	19000000
14	31000000	33000000
14	41000000	42000000
14	58000000	59000000
15	7000000	8000000
15	18000000	20000000
15	21000000	22000000
15	26000000	27000000
15	50000000	51000000
16	11000000	12000000
16	16000000	17000000
16	25000000	27000000
16	30000000	31000000
17	9000000	10000000
17	13000000	14000000
17	22000000	23000000
17	25000000	26000000
17	43000000	44000000
18	7000000	8000000
18	16000000	17000000
18	18000000	19000000
18	20000000	21000000
18	27000000	28000000
18	33000000	34000000
19	15000000	17000000
19	33000000	34000000
