# Supplementary material for: Signatures of Selection for Resistance/Tolerance to Perkinsus olseni in Grooved Carpet Shell Clam (Ruditapes decussatus) Using a Population Genomics Approach
Source: Evol Appl. 2025 May 13;18(5):e70106. doi: 10.1111/eva.70106 (PMC12070250; doi:10.1111/eva.70106)
Supplement: Supplementary file 12 — Table S6. [file EVA-18-e70106-s002.xlsx]

## Sheet: ALGvsSAR
Table S6: List of genomic windows and focal SNPs under divergent selection between population pairs in the Mediterranean area mapping in the chromosomes of R. decussatus. In separated folders at the bottom the six pairwise comparisons performed: ALG/SAR, ALG/TUR, ALG/VEN, NO/SAR, NO/TU, NO/VEN, PO/SAR, PO/TU, PO/VEN, the total focal SNPs (unique) and the shared or overlapping genomic windows
Chromosome	Start	End	No. Markers in window	Avg marker mean deviation	Max. Marker mean deviation	No. Markers with max. deviation	% markers with max. Deviation	focal SNP	Chromosome	Position	standardized deviation	Log-pvalue
1	47000000	48000000	13	1.393286824	2.665309184	1	7.69	137953_0	1	47317784	2.665309	2.113974
1	73000000	74000000	12	1.490582743	3.295832657	2	16.67	61070_9	1	73393478	3.295833	3.008196
2	16000000	17000000	10	1.391597889	2.608951438	1	10	53096_30	2	16467618	2.608951	2.041818
2	51000000	52000000	11	0.207324116	2.74851149	1	9.09	86219_35	2	52812041	1.238969	0.6668413
2	54000000	57000000	33	1.053194249	3.7571072	8	24.24	58886_35	2	54865768	3.757107	3.764752
2	74000000	76000000	29	1.171565216	2.80016073	2	6.9	30221_20	2	75120778	2.800161	2.291773
2	83000000	84000000	13	0.486487359	2.757133754	1	7.69	7941_19	2	83062049	2.757134	2.234253
3	6000000	7000000	15	1.750469521	2.762372231	2	13.33	150810_32	3	6370916	2.762372	2.241217
3	14000000	15000000	15	2.708243536	3.466976929	10	66.67	75057_18	3	14649057	3.466977	3.278728
3	27000000	28000000	8	1.670184231	2.86481588	1	12.5	38038_10	3	27310038	2.864816	2.379602
3	42000000	44000000	17	1.495418793	2.720571231	2	11.76	13605_29	3	43217299	2.720571	2.185957
4	16000000	17000000	11	1.63979975	4.357294098	4	36.36	74656_6	4	16550588	4.357294	4.880479
4	18000000	19000000	9	1.364086783	2.616341223	2	22.22	39076_25	4	18314570	2.616341	2.051207
4	60000000	61000000	14	1.582019853	3.018647568	1	7.14	71697_6	4	60612711	3.018648	2.595328
5	61000000	62000000	7	1.627913017	2.676656449	1	14.29	125389_16	5	61051996	2.676656	2.128656
5	63000000	64000000	10	1.583335578	2.773750071	1	10	9935_9	5	63572319	2.77375	2.256379
6	19000000	20000000	21	1.925406946	2.829307764	4	19.05	1041_35	6	19113657	2.829308	2.331159
6	62000000	63000000	11	1.310620841	2.931054934	2	18.18	100622_5	6	62209573	2.931055	2.471324
7	4000000	6000000	29	2.327698467	4.732109243	13	44.83	12411_26	7	5213778	4.732109	5.653258
7	63000000	64000000	10	1.588145411	2.832323123	3	30	10741_7	7	63782441	2.832323	2.335253
8	19000000	20000000	9	0.767437483	2.613627382	1	11.11	123634_35	8	19004766	2.613627	2.047757
8	43000000	44000000	15	1.065546515	2.60210224	1	6.67	17230_32	8	43537069	2.602102	2.033135
8	53000000	54000000	24	0.975417271	3.10855475	1	4.17	75195_34	8	53871163	3.108555	2.725831
9	4000000	6000000	22	1.748040798	2.592396609	2	9.09	117554_32	9	4902916	2.592397	2.020862
10	11000000	12000000	12	2.168518653	3.048711163	2	16.67	141847_30	10	11215443	3.048711	2.638602
10	64000000	65000000	10	1.145275886	2.846422414	1	10	64984_25	10	64190338	2.846422	2.354445
11	39000000	40000000	9	1.889163488	2.979602502	1	11.11	43792_33	11	39112278	2.979603	2.53967
13	51000000	52000000	7	1.785615161	2.616679422	1	14.29	43655_4	13	51952889	2.616679	2.051637
14	5000000	6000000	16	1.641445629	3.013235789	3	18.75	125872_15	14	5077205	3.013236	2.587576
14	27000000	28000000	15	1.078491048	2.770989487	2	13.33	59161_7	14	27227027	2.770989	2.252695
14	45000000	46000000	19	-0.06117189	2.960263924	1	5.26	36714_3	14	45136719	2.960264	2.512331
15	39000000	40000000	9	1.932790563	3.143269399	3	33.33	126343_8	15	39407473	3.143269	2.777096
15	50000000	51000000	13	1.392280479	2.625000637	1	7.69	128684_4	15	50325899	2.625001	2.062237
16	4000000	6000000	15	1.928300398	3.122662537	5	33.33	69619_16	16	4874692	3.122663	2.746606
17	10000000	11000000	7	1.489215875	3.098067995	1	14.29	94863_3	17	10773994	3.098068	2.710441
17	12000000	13000000	15	1.251643193	2.952550474	2	13.33	124333_5	17	12334600	2.95255	2.501468
17	28000000	29000000	9	1.551599369	2.520358393	1	11.11	42882_28	17	28339913	2.520358	1.930941
17	38000000	39000000	14	1.527835361	3.210465832	2	14.29	22524_34	17	38568006	3.210466	2.877719
18	30000000	31000000	13	1.473466639	3.153590759	2	15.38	28840_32	18	30895125	3.153591	2.792433
18	33000000	34000000	11	1.55824784	2.882278057	1	9.09	67241_0	18	33800013	2.882278	2.403611
18	40000000	41000000	5	2.445370852	2.912849322	3	60	27384_17	18	40975622	2.912849	2.445938
19	16000000	17000000	17	1.019295629	2.699234067	1	5.88	134972_30	19	16790288	2.699234	2.15802

## Sheet: ALGvsTU
Chromosome	Start	End	No. Markers in window	Avg marker mean deviation	Max. Marker mean deviation	No. Markers with max. deviation	% markers with max. Deviation	focal SNP	Chromosome	Position	standardized deviation	Log-pvalue
1	16000000	17000000	11	2.280544323	3.308456206	4	36.36	89368_8	1	16944987	3.308456	3.027742
2	18000000	19000000	11	2.276220659	3.920121418	4	36.36	3173_29	2	18965211	3.920121	4.053035
2	45000000	46000000	16	1.291528403	2.607375589	2	12.5	661_27	2	45570317	2.607376	2.039818
2	54000000	55000000	6	1.29042934	3.321501698	1	16.67	58882_34	2	54928220	3.321502	3.04801
2	86000000	87000000	13	1.155552478	2.719634796	2	15.38	47358_7	2	86267598	2.719635	2.184727
3	6000000	7000000	15	1.585286506	2.72749169	2	13.33	96583_3	3	6702564	2.727492	2.195058
3	14000000	15000000	15	1.906645688	3.083066954	4	26.67	75061_4	3	14607857	3.083067	2.688502
4	52000000	53000000	16	1.484843603	2.564911746	1	6.25	74161_27	4	52176119	2.564912	1.986312
5	29000000	31000000	17	1.748764163	3.588454467	6	35.29	115931_0	5	29981551	3.588454	3.47802
5	45000000	46000000	16	0.982552506	2.537966467	1	6.25	132851_5	5	45078588	2.537966	1.95273
6	5000000	6000000	18	1.751236262	2.642476033	1	5.56	58629_35	6	5464223	2.642476	2.084588
6	10000000	11000000	11	1.662898364	2.713785189	1	9.09	55932_35	6	10311585	2.713785	2.177052
6	12000000	13000000	25	0.796052722	2.54574244	1	4	110886_3	6	12460031	2.545742	1.962392
7	5000000	6000000	18	1.24057959	2.743063257	1	5.56	12407_11	7	5251679	2.743063	2.215604
8	44000000	45000000	14	1.622377684	3.031929262	3	21.43	62107_10	8	44831567	3.031929	2.614401
8	53000000	54000000	24	1.147951322	3.135239874	4	16.67	48320_10	8	53481004	3.13524	2.765195
9	4000000	5000000	14	1.773007431	2.71659011	2	14.29	75208_2	9	4587418	2.71659	2.180731
10	4000000	5000000	22	1.627388979	3.085378057	6	27.27	89045_17	10	4432876	3.085378	2.691876
11	37000000	38000000	12	1.629096436	2.520569603	1	8.33	53705_2	11	37243308	2.52057	1.931202
11	51000000	52000000	14	1.984846968	3.43701365	4	28.57	36314_33	11	51669221	3.437014	3.2305
13	7000000	8000000	8	1.782080922	2.683129567	1	12.5	23766_15	13	7354814	2.68313	2.137054
14	5000000	6000000	16	1.07881495	3.127156791	2	12.5	125868_19	14	5116008	3.127157	2.753241
14	18000000	19000000	11	0.891346699	2.712027858	1	9.09	129086_5	14	18418247	2.712028	2.174749
18	32000000	34000000	23	1.696120319	2.844232196	3	13.04	67260_26	18	33634663	2.844232	2.351459
19	16000000	17000000	17	0.369265076	2.731980987	1	5.88	134962_5	19	16749156	2.731981	2.200971
19	33000000	34000000	11	1.653389282	2.883273938	2	18.18	16364_24	19	33599774	2.883274	2.404984

## Sheet: ALGvsVEN
Chromosome	Start	End	No. Markers in window	Avg marker mean deviation	Max. Marker mean deviation	No. Markers with max. deviation	% markers with max. Deviation	focal SNP	Chromosome	Position	standardized deviation	Log-pvalue
1	10000000	12000000	29	1.016784849	2.905394435	2	6.9	67990_25	1	10878607	2.905394	2.435582
1	15000000	18000000	39	1.372899892	3.521887115	7	17.95	89368_8	1	16944987	3.521887	3.368063
2	5000000	6000000	10	1.057363627	2.53995337	1	10	76155_30	2	5148419	2.539953	1.955197
2	54000000	55000000	6	1.46856533	3.322623433	2	33.33	58882_34	2	54928220	3.322623	3.049756
2	56000000	57000000	18	1.094733999	3.124074376	4	22.22	105509_19	2	56233406	3.124074	2.748689
3	14000000	15000000	15	2.714929961	3.7525355	9	60	75068_2	3	14548159	3.752535	3.756825
3	74000000	75000000	12	0.816408193	2.545939748	1	8.33	133373_28	3	74490456	2.54594	1.962637
4	16000000	17000000	11	1.718522888	3.524098935	3	27.27	74656_6	4	16550588	3.524099	3.371687
4	47000000	48000000	14	1.421025644	2.508200652	1	7.14	19379_17	4	47210861	2.508201	1.915968
4	51000000	53000000	26	1.618688423	3.339310561	8	30.77	74161_27	4	52176119	3.339311	3.07579
5	8000000	9000000	11	0.455082863	2.523865662	1	9.09	79894_17	5	8275084	2.523866	1.935272
5	56000000	57000000	9	2.12181432	3.068157705	3	33.33	130942_26	5	56882706	3.068158	2.666789
6	5000000	6000000	18	2.053568559	3.186755708	6	33.33	58619_24	6	5351823	3.186756	2.842005
6	10000000	11000000	11	1.448658585	2.639595911	1	9.09	55945_28	6	10416372	2.639596	2.080896
6	19000000	20000000	21	1.944534665	2.692073742	2	9.52	1137_0	6	19850988	2.692074	2.148685
7	5000000	6000000	18	2.048381453	4.001859906	6	33.33	12401_31	7	5302535	4.00186	4.201719
7	32000000	33000000	13	0.993462361	2.587464534	2	15.38	73908_6	7	32568779	2.587465	2.01464
7	54000000	55000000	9	1.895296582	3.049511659	4	44.44	79937_7	7	54742240	3.049512	2.639759
7	63000000	64000000	10	1.845051515	2.955337914	3	30	10741_7	7	63782441	2.955338	2.505391
8	33000000	34000000	15	1.411449027	2.56210419	2	13.33	1890_18	8	33104333	2.562104	1.982799
8	42000000	43000000	14	1.396309929	2.656649807	1	7.14	17101_4	8	42666311	2.65665	2.102805
8	53000000	54000000	24	1.476750593	3.277148246	7	29.17	48320_10	8	53481004	3.277148	2.979385
9	4000000	5000000	14	2.145852497	3.06910164	6	42.86	75217_35	9	4504156	3.069102	2.668161
9	43000000	44000000	9	1.867414222	2.555526211	2	22.22	128948_15	9	43396254	2.555526	1.974582
9	59000000	60000000	13	1.1238204	2.7288389	1	7.69	99764_7	9	59025228	2.728839	2.196832
10	11000000	12000000	12	1.321657448	2.631433948	1	8.33	113591_30	10	11424235	2.631434	2.070451
10	33000000	34000000	11	1.408878043	2.562187952	1	9.09	107218_7	10	33659932	2.562188	1.982904
11	38000000	40000000	21	1.535775221	2.834242073	2	9.52	43801_28	11	39035149	2.834242	2.337861
12	3000000	4000000	8	1.755359658	3.124483272	3	37.5	10470_26	12	3910898	3.124483	2.749293
12	39000000	40000000	19	1.257708593	2.625322039	2	10.53	83463_6	12	39644268	2.625322	2.062647
13	51000000	53000000	13	1.749977792	2.574721181	2	15.38	43655_4	13	51952889	2.574721	1.998608
13	57000000	58000000	6	2.074246336	2.639199948	2	33.33	79499_9	13	57092393	2.6392	2.080389
14	18000000	19000000	11	0.18757896	2.643294642	1	9.09	129086_5	14	18418247	2.643295	2.085638
14	27000000	28000000	15	1.32203655	2.876310013	2	13.33	59158_35	14	27200601	2.87631	2.395391
14	40000000	41000000	9	1.588660736	2.787954519	1	11.11	20178_0	14	40490359	2.787955	2.27538
14	45000000	46000000	19	-0.389833913	2.545714466	1	5.26	36714_3	14	45136719	2.545714	1.962357
15	26000000	27000000	11	1.308681453	2.63839769	2	18.18	16022_11	15	26847367	2.638398	2.079361
16	4000000	5000000	12	1.032962615	2.563518056	1	8.33	69619_16	16	4874692	2.563518	1.984568
16	34000000	35000000	16	0.775850509	2.509547239	1	6.25	135837_9	16	34287783	2.509547	1.917624
17	10000000	11000000	7	1.025299574	2.564556615	1	14.29	94863_3	17	10773994	2.564557	1.985867
17	13000000	14000000	9	1.352927945	2.627913792	1	11.11	51305_5	17	13049504	2.627914	2.065955
18	33000000	34000000	11	2.466573133	3.946013696	5	45.45	67259_18	18	33635204	3.946014	4.099835
19	33000000	34000000	11	1.48224429	2.752967127	1	9.09	16367_19	19	33567803	2.752967	2.228723

## Sheet: NOvsSAR
Chromosome	Start	End	No. Markers in window	Avg marker mean deviation	Max. Marker mean deviation	No. Markers with max. deviation	% markers with max. Deviation	focal SNP	Chromosome	Position	standardized deviation	Log-pvalue
1	47000000	48000000	13	1.570978277	2.796202237	1	7.69	137953_0	1	47317784	2.796202	2.28645
1	64000000	66000000	16	1.876426706	3.975867704	4	25	14592_15	1	64960377	3.975868	4.154139
2	16000000	17000000	10	1.491031461	2.718363953	1	10	53096_30	2	16467618	2.718364	2.183059
2	30000000	31000000	12	1.722251893	2.864736588	1	8.33	72329_2	2	30673157	2.864737	2.379493
2	51000000	52000000	11	0.519631317	3.294822385	2	18.18	139479_11	2	51929902	3.294822	3.006635
2	54000000	55000000	6	1.304530078	2.660427054	1	16.67	58898_17	2	54780859	2.660427	2.107674
3	14000000	15000000	15	2.362384597	3.119898687	6	40	75061_4	3	14607857	3.119899	2.74253
3	27000000	28000000	8	1.592861466	2.764715483	1	12.5	38038_10	3	27310038	2.764715	2.244335
3	63000000	64000000	15	0.687808952	2.796997066	1	6.67	11151_17	3	63688156	2.796997	2.287519
3	76000000	77000000	17	1.722364367	2.913625821	2	11.76	17803_31	3	76656999	2.913626	2.447018
4	16000000	17000000	11	1.239359082	3.614819436	3	27.27	74656_6	4	16550588	3.614819	3.522073
4	18000000	19000000	9	1.780142022	3.260417194	4	44.44	39076_25	4	18314570	3.260417	2.953706
4	47000000	48000000	14	1.893564138	3.048522339	5	35.71	19372_30	4	47173732	3.048522	2.638329
4	60000000	61000000	14	2.016749766	3.048725307	4	28.57	71697_6	4	60612711	3.048725	2.638623
5	13000000	14000000	5	1.414304505	2.592998195	1	20	105140_1	5	13774723	2.592998	2.021622
6	14000000	15000000	12	1.857802969	3.171093676	3	25	120754_2	6	14594550	3.171094	2.818539
6	66000000	67000000	9	1.855693123	2.792364288	2	22.22	13922_24	6	66422642	2.792364	2.281296
7	4000000	6000000	29	2.476912821	4.600149635	13	44.83	12411_26	7	5213778	4.60015	5.374495
8	43000000	44000000	15	1.278255056	2.933075527	1	6.67	17230_32	8	43537069	2.933076	2.474149
9	37000000	38000000	17	1.508514801	2.513548449	1	5.88	5686_1	9	37345643	2.513548	1.922547
9	47000000	48000000	11	1.674568187	3.127672315	3	27.27	49700_16	9	47599059	3.127672	2.754003
10	4000000	5000000	22	1.428044237	2.754931717	2	9.09	111717_2	10	4972816	2.754932	2.231329
10	11000000	12000000	12	2.507410934	3.165326519	7	58.33	141847_30	10	11215443	3.165327	2.809923
11	12000000	13000000	9	1.896511787	2.75096185	2	22.22	81826_20	11	12960217	2.750962	2.226063
11	39000000	40000000	9	2.013972286	3.242831211	1	11.11	43792_33	11	39112278	3.242831	2.926838
12	3000000	4000000	8	2.488426376	3.430134343	4	50	10448_16	12	3708638	3.430134	3.219479
12	53000000	54000000	12	1.8590975	2.742420306	2	16.67	15589_28	12	53456577	2.74242	2.214754
13	31000000	32000000	16	1.526371886	2.66650015	2	12.5	73633_2	13	31098710	2.6665	2.115513
14	27000000	28000000	15	1.388068903	2.880766856	2	13.33	59158_35	14	27200601	2.880767	2.401528
14	39000000	40000000	13	1.81635071	2.687134923	3	23.08	117243_29	14	39438808	2.687135	2.142259
14	45000000	46000000	19	0.222720126	2.830287625	1	5.26	36714_3	14	45136719	2.830288	2.332489
15	30000000	31000000	12	1.287863859	2.575435009	2	16.67	160317_1	15	30059455	2.575435	1.999505
15	39000000	40000000	9	2.320440747	3.809422652	5	55.56	35259_5	15	39502058	3.809423	3.856075
16	4000000	6000000	15	2.120526098	3.372167049	7	46.67	69630_20	16	4784290	3.372167	3.127382
16	8000000	9000000	12	1.654631373	2.837033298	2	16.67	89186_31	16	8334472	2.837033	2.341656
16	48000000	49000000	11	1.98654142	2.791489215	1	9.09	148383_5	16	48752677	2.791489	2.280121
17	10000000	11000000	7	0.883819586	2.618449776	1	14.29	94863_3	17	10773994	2.61845	2.05389
17	12000000	13000000	15	1.204873668	2.520666498	1	6.67	124333_5	17	12334600	2.520666	1.931321
18	26000000	27000000	12	1.642745201	3.1345853	2	16.67	37631_4	18	26688998	3.134585	2.764226
18	33000000	34000000	11	1.043993276	2.657470865	1	9.09	67241_0	18	33800013	2.657471	2.103863
18	40000000	41000000	5	2.097169535	2.540486672	1	20	27384_17	18	40975622	2.540487	1.955859
19	16000000	17000000	17	0.971968459	3.044371916	1	5.88	134972_30	19	16790288	3.044372	2.632333

## Sheet: NOvsTU
Chromosome	Start	End	No. Markers in window	Avg marker mean deviation	Max. Marker mean deviation	No. Markers with max. deviation	% markers with max. Deviation	focal SNP	Chromosome	Position	standardized deviation	Log-pvalue
1	16000000	17000000	11	1.933670812	2.979231718	3	27.27	89368_8	1	16944987	2.979232	2.539144
2	18000000	19000000	11	2.245266252	3.909361044	4	36.36	3173_29	2	18965211	3.909361	4.033668
2	23000000	24000000	13	1.495825317	3.193619789	2	15.38	74700_1	2	23792031	3.19362	2.85232
2	45000000	46000000	16	1.459682732	2.867074485	2	12.5	661_27	2	45570317	2.867074	2.3827
2	54000000	55000000	6	0.741217884	2.754253585	1	16.67	58882_34	2	54928220	2.754254	2.230429
2	86000000	87000000	13	1.240554482	2.712532307	2	15.38	47358_7	2	86267598	2.712532	2.17541
3	14000000	15000000	15	1.769826459	3.083287327	4	26.67	75061_4	3	14607857	3.083287	2.688824
4	52000000	53000000	16	1.514689324	2.697523706	2	12.5	74161_27	4	52176119	2.697524	2.155788
4	60000000	61000000	14	1.715252789	2.584608669	2	14.29	71740_27	4	60329049	2.584609	2.011042
5	29000000	31000000	17	1.278620662	2.978206914	2	11.76	115931_0	5	29981551	2.978207	2.537692
5	46000000	47000000	15	1.237543172	2.669641778	1	6.67	50922_27	5	46578783	2.669642	2.119574
6	5000000	6000000	18	1.880404019	2.731985346	3	16.67	58602_17	6	5234590	2.731985	2.200977
6	10000000	11000000	11	2.010265412	3.050652524	3	27.27	55932_35	6	10311585	3.050653	2.641409
7	5000000	6000000	18	1.426306357	2.842165479	1	5.56	12407_11	7	5251679	2.842165	2.348642
8	44000000	45000000	14	1.752306791	3.248563468	3	21.43	62107_10	8	44831567	3.248563	2.935582
8	53000000	54000000	24	0.642868915	2.530183542	1	4.17	48320_10	8	53481004	2.530184	1.943084
10	4000000	5000000	22	1.664389028	3.077534384	4	18.18	89045_17	10	4432876	3.077534	2.680434
10	11000000	12000000	12	1.723334913	2.512682056	1	8.33	113591_30	10	11424235	2.512682	1.921481
11	51000000	52000000	14	2.212110948	3.877616189	6	42.86	36314_33	11	51669221	3.877616	3.976809
13	7000000	8000000	8	1.763762159	2.511448586	1	12.5	23766_15	13	7354814	2.511449	1.919963
14	18000000	19000000	11	1.179996765	2.81351491	1	9.09	129086_5	14	18418247	2.813515	2.309776
14	59000000	60000000	11	1.621085337	2.718241039	1	9.09	22972_9	14	59223462	2.718241	2.182898
15	7000000	8000000	11	1.825058669	2.573425238	1	9.09	146175_30	15	7548171	2.573425	1.996982
18	32000000	33000000	12	1.738229193	2.714872802	3	25	114269_17	18	32618870	2.714873	2.178478
19	16000000	17000000	17	0.340729619	2.807616032	3	17.65	134962_5	19	16749156	2.807616	2.301815
19	33000000	34000000	11	1.70967586	2.755226076	2	18.18	16364_24	19	33599774	2.755226	2.23172

## Sheet: NOvsVEN
Chromosome	Start	End	No. Markers in window	Avg marker mean deviation	Max. Marker mean deviation	No. Markers with max. deviation	% markers with max. Deviation	focal SNP	Chromosome	Position	standardized deviation	Log-pvalue
1	10000000	11000000	14	1.038587421	2.782770456	1	7.14	67990_25	1	10878607	2.78277	2.268436
1	15000000	17000000	27	1.211146372	2.982956292	4	14.81	89368_8	1	16944987	2.982956	2.544426
1	48000000	49000000	8	1.461538531	2.678983217	1	12.5	107366_33	1	48071254	2.678983	2.131672
2	20000000	21000000	18	1.107075156	3.051613099	2	11.11	2975_25	2	20624902	3.051613	2.642799
2	23000000	24000000	13	1.181560271	2.714041996	1	7.69	74738_25	2	23514922	2.714042	2.177389
2	32000000	33000000	13	1.869708851	2.728775066	1	7.69	8330_32	2	32573463	2.728775	2.196747
2	45000000	46000000	16	1.025195178	2.785136029	2	12.5	687_6	2	45773181	2.785136	2.271603
2	54000000	55000000	6	0.735616245	2.631622848	1	16.67	58882_34	2	54928220	2.631623	2.070693
2	73000000	74000000	13	0.636295499	2.579674373	1	7.69	64294_33	2	73774139	2.579674	2.004832
3	14000000	15000000	15	2.516548643	3.64805713	8	53.33	75068_2	3	14548159	3.648057	3.578016
3	76000000	77000000	17	1.823992256	3.217474119	4	23.53	17802_28	3	76657114	3.217474	2.888319
4	16000000	17000000	11	1.500137938	3.293176619	3	27.27	74656_6	4	16550588	3.293177	3.004092
4	47000000	48000000	14	1.800834255	3.372238482	5	35.71	19374_35	4	47177640	3.372238	3.127495
4	52000000	53000000	16	1.821178708	3.325135258	3	18.75	74161_27	4	52176119	3.325135	3.053667
4	60000000	61000000	14	1.676769898	2.723363118	2	14.29	71697_6	4	60612711	2.723363	2.189626
5	56000000	57000000	9	1.917169157	2.765876404	2	22.22	130942_26	5	56882706	2.765876	2.245881
6	5000000	6000000	18	2.2454827	3.593387943	7	38.89	58619_24	6	5351823	3.593388	3.486242
6	10000000	11000000	11	1.897318136	3.007161659	3	27.27	55945_28	6	10416372	3.007162	2.578891
7	5000000	6000000	18	2.176532451	3.919476403	6	33.33	12401_31	7	5302535	3.919476	4.051873
7	54000000	55000000	9	1.80632617	2.862476136	3	33.33	79937_7	7	54742240	2.862476	2.376394
8	42000000	43000000	14	1.709245931	2.945813365	2	14.29	17101_4	8	42666311	2.945813	2.492
8	53000000	54000000	24	0.914708585	2.613258771	1	4.17	48320_10	8	53481004	2.613259	2.047288
8	66000000	67000000	20	0.132793692	2.533444811	1	5	55829_9	8	66545297	2.533445	1.947123
9	4000000	5000000	14	1.918276493	2.775650934	1	7.14	75217_35	9	4504156	2.775651	2.258917
10	11000000	12000000	12	1.66628889	3.053185361	1	8.33	113591_30	10	11424235	3.053185	2.645074
10	41000000	42000000	13	1.463259719	2.820935019	2	15.38	9060_19	10	41118149	2.820935	2.31981
10	59000000	60000000	7	1.032357014	2.500962319	1	14.29	60171_3	10	59932218	2.500962	1.907082
11	38000000	40000000	21	1.45343685	2.979232679	3	14.29	43801_28	11	39035149	2.979233	2.539145
11	45000000	46000000	23	1.150685572	2.638732944	1	4.35	117685_1	11	45234686	2.638733	2.079791
11	51000000	52000000	14	1.232917437	2.591735878	1	7.14	36305_34	11	51715511	2.591736	2.020028
12	3000000	6000000	29	1.274214143	3.638208619	7	24.14	10470_26	12	3910898	3.638209	3.561393
13	31000000	32000000	16	1.771631793	2.800650435	3	18.75	73620_7	13	31209529	2.80065	2.292432
14	18000000	19000000	11	0.505329189	2.565574865	1	9.09	129086_5	14	18418247	2.565575	1.987142
14	27000000	28000000	15	1.681080722	3.178593858	2	13.33	59158_35	14	27200601	3.178594	2.829764
14	40000000	41000000	9	1.782860504	2.770063182	1	11.11	20178_0	14	40490359	2.770063	2.25146
14	45000000	46000000	19	-0.079329743	2.54608106	1	5.26	36714_3	14	45136719	2.546081	1.962813
15	26000000	27000000	11	0.827158407	2.68637078	1	9.09	16022_11	15	26847367	2.686371	2.141265
16	4000000	5000000	12	1.110971009	2.603560646	1	8.33	69630_20	16	4784290	2.603561	2.034982
18	26000000	28000000	21	1.273509847	3.247135825	3	14.29	37679_3	18	27046015	3.247136	2.933403
18	33000000	34000000	11	1.981647064	3.049930391	3	27.27	67242_33	18	33782637	3.04993	2.640365
19	33000000	34000000	11	1.703703319	2.615713141	2	18.18	16367_19	19	33567803	2.615713	2.050408

## Sheet: POvsSAR
Chromosome	Start	End	No. Markers in window	Avg marker mean deviation	Max. Marker mean deviation	No. Markers with max. deviation	% markers with max. Deviation	focal SNP	Chromosome	Position	standardized deviation	Log-pvalue
1	32000000	33000000	7	2.361958783	2.860562902	3	42.86	62180_8	1	32561677	2.860563	2.373773
1	47000000	48000000	13	1.497999453	2.698873719	1	7.69	137953_0	1	47317784	2.698874	2.157549
1	64000000	66000000	16	1.567995768	3.689311089	4	25	14592_15	1	64960377	3.689311	3.648084
2	30000000	31000000	12	1.910487049	3.078208745	2	16.67	72329_2	2	30673157	3.078209	2.681417
2	51000000	52000000	11	0.410992429	3.148533	2	18.18	139479_11	2	51929902	3.148533	2.784912
2	54000000	55000000	6	1.477303183	2.858862205	2	33.33	58898_17	2	54780859	2.858862	2.371444
3	14000000	15000000	15	2.477681268	3.209992827	8	53.33	75061_4	3	14607857	3.209993	2.877004
3	27000000	28000000	8	2.045988997	3.143419105	2	25	38038_10	3	27310038	3.143419	2.777318
3	76000000	77000000	17	1.595854827	2.763673754	2	11.76	142531_1	3	76764267	2.763674	2.242948
4	16000000	17000000	11	1.101081753	3.59297783	3	27.27	74656_6	4	16550588	3.592978	3.485558
4	22000000	23000000	12	0.907389959	2.5089912	1	8.33	66724_15	4	22726684	2.508991	1.91694
4	47000000	48000000	14	1.55459941	2.651853651	1	7.14	19372_30	4	47173732	2.651854	2.096632
4	60000000	62000000	24	1.678306001	3.161022959	5	20.83	71697_6	4	60612711	3.161023	2.803503
4	64000000	65000000	8	1.380930721	2.657540509	1	12.5	11791_29	4	64096962	2.657541	2.103953
5	50000000	51000000	15	1.384314074	2.512324254	1	6.67	12797_34	5	50866820	2.512324	1.92104
6	14000000	15000000	12	1.863485949	3.283141598	3	25	120754_2	6	14594550	3.283142	2.988611
6	66000000	67000000	9	1.813030026	2.896129579	3	33.33	13923_29	6	66424115	2.89613	2.422742
7	4000000	6000000	29	2.381655266	4.649499166	13	44.83	12411_26	7	5213778	4.649499	5.477892
7	26000000	27000000	12	2.14849878	2.823935112	2	16.67	112267_27	7	26559437	2.823935	2.323874
8	18000000	19000000	8	0.652433933	2.769742454	1	12.5	123641_15	8	18923327	2.769742	2.251032
9	37000000	38000000	17	1.498638395	2.582722108	1	5.88	5686_1	9	37345643	2.582722	2.008667
9	47000000	48000000	11	1.864520682	3.148017429	3	27.27	49700_16	9	47599059	3.148017	2.784146
10	11000000	13000000	21	1.87749387	3.023894286	4	19.05	141847_30	10	11215443	3.023894	2.602854
10	41000000	42000000	13	1.709215919	3.042770952	4	30.77	9059_35	10	41117444	3.042771	2.630023
10	49000000	50000000	7	1.742025188	2.981605853	2	28.57	106555_18	10	49294902	2.981606	2.54251
10	56000000	57000000	13	0.518011923	2.707106698	1	7.69	150545_29	10	56524387	2.707107	2.168307
11	12000000	13000000	9	1.780562612	2.530189015	1	11.11	81826_20	11	12960217	2.530189	1.943091
11	24000000	25000000	10	1.923137462	2.661053818	2	20	68040_28	11	24203720	2.661054	2.108482
11	39000000	40000000	9	1.512407249	2.669164289	1	11.11	43792_33	11	39112278	2.669164	2.118956
12	3000000	4000000	8	2.433139329	3.376348518	4	50	10448_16	12	3708638	3.376349	3.13398
12	53000000	55000000	21	1.669159993	3.033271949	4	19.05	15601_31	12	53562399	3.033272	2.616333
13	3000000	4000000	13	0.764827694	2.522997239	1	7.69	103977_31	13	3800210	2.522997	1.934199
13	5000000	6000000	12	1.614258917	2.747801684	1	8.33	48431_15	13	5410083	2.747802	2.221876
13	8000000	9000000	13	0.437466504	2.514372803	1	7.69	104461_19	13	8512339	2.514373	1.923562
14	27000000	28000000	15	1.494307342	2.899990543	2	13.33	59161_7	14	27227027	2.899991	2.428089
14	45000000	46000000	19	0.07153429	2.833202022	1	5.26	36714_3	14	45136719	2.833202	2.336447
14	50000000	51000000	11	0.759376481	2.615803706	2	18.18	118544_24	14	50055259	2.615804	2.050524
15	30000000	31000000	12	1.24803784	2.569478125	2	16.67	160317_1	15	30059455	2.569478	1.992031
15	39000000	40000000	9	1.808562526	3.319394563	3	33.33	126343_8	15	39407473	3.319395	3.044732
15	47000000	48000000	12	1.232254679	2.63537576	1	8.33	27753_26	15	47252646	2.635376	2.075492
16	4000000	6000000	15	2.113456109	3.294532565	6	40	69630_20	16	4784290	3.294533	3.006187
16	8000000	9000000	12	1.544700912	2.765226629	2	16.67	89159_16	16	8518163	2.765227	2.245016
17	10000000	11000000	7	1.070679374	2.634474839	1	14.29	94863_3	17	10773994	2.634475	2.07434
17	12000000	13000000	15	1.07467022	2.578970783	1	6.67	124333_5	17	12334600	2.578971	2.003948
17	38000000	39000000	14	1.311680875	3.136632277	1	7.14	22524_34	17	38568006	3.136632	2.767257
18	26000000	27000000	12	1.597068348	3.027715098	1	8.33	37631_4	18	26688998	3.027715	2.608341
18	33000000	34000000	11	1.14223128	2.636174376	1	9.09	67241_0	18	33800013	2.636174	2.076514
19	16000000	17000000	17	1.225914276	3.265439165	3	17.65	134972_30	19	16790288	3.265439	2.961402

## Sheet: POvsTU
Chromosome	Start	End	No. Markers in window	Avg marker mean deviation	Max. Marker mean deviation	No. Markers with max. deviation	% markers with max. Deviation	focal SNP	Chromosome	Position	standardized deviation	Log-pvalue
1	16000000	17000000	11	1.615821572	2.65656245	2	18.18	89368_8	1	16944987	2.656562	2.102693
2	18000000	19000000	11	2.423698868	4.137299097	4	36.36	3173_29	2	18965211	4.137299	4.454176
2	23000000	24000000	13	1.528161261	3.144475457	3	23.08	74700_1	2	23792031	3.144475	2.778886
2	45000000	46000000	16	1.119368513	2.672163889	2	12.5	658_26	2	45560272	2.672164	2.122837
2	54000000	55000000	6	0.859663114	2.85320035	1	16.67	58882_34	2	54928220	2.8532	2.363699
3	14000000	15000000	15	1.88277757	3.170901218	4	26.67	75061_4	3	14607857	3.170901	2.818251
3	17000000	18000000	17	1.556360795	2.554924431	2	11.76	25278_10	3	17478468	2.554924	1.973831
4	52000000	53000000	16	1.475467288	2.7038621	2	12.5	74161_27	4	52176119	2.703862	2.164064
4	60000000	61000000	14	1.660620336	2.518637573	1	7.14	77064_4	4	60273201	2.518638	1.928818
5	29000000	31000000	17	1.304556292	2.953911034	2	11.76	115931_0	5	29981551	2.953911	2.503382
5	46000000	47000000	15	1.365631165	2.789558301	1	6.67	50922_27	5	46578783	2.789558	2.277531
6	5000000	6000000	18	1.827285211	2.770666723	2	11.11	58602_17	6	5234590	2.770667	2.252265
6	10000000	11000000	11	2.033437661	3.074635866	4	36.36	55932_35	6	10311585	3.074636	2.676212
7	5000000	6000000	18	1.219137748	2.764041822	1	5.56	12407_11	7	5251679	2.764042	2.243438
8	44000000	45000000	14	1.655312319	3.148909219	3	21.43	62107_10	8	44831567	3.148909	2.785471
8	53000000	54000000	24	0.746843425	2.835865233	2	8.33	48320_10	8	53481004	2.835865	2.340067
10	4000000	5000000	22	1.391401235	2.963947412	3	13.64	89045_17	10	4432876	2.963947	2.517526
11	51000000	52000000	14	2.307268067	3.793633244	6	42.86	36314_33	11	51669221	3.793633	3.828394
12	30000000	31000000	5	2.368957238	2.568003835	1	20	63172_0	12	30768226	2.568004	1.990184
12	53000000	54000000	12	1.667977596	2.959135398	1	8.33	15601_31	12	53562399	2.959135	2.51074
13	7000000	8000000	8	1.907609038	2.681057717	1	12.5	23766_15	13	7354814	2.681058	2.134364
14	18000000	19000000	11	1.136045236	2.673861958	1	9.09	129086_5	14	18418247	2.673862	2.125035
14	59000000	60000000	8	1.827866461	2.882342053	2	25	22972_9	14	59223462	2.882342	2.403699
17	22000000	23000000	12	1.085273035	2.672436961	1	8.33	28927_34	17	22367366	2.672437	2.12319
18	32000000	33000000	12	1.789321989	2.792477945	3	25	143295_32	18	32540914	2.792478	2.281448
19	16000000	17000000	17	0.592350446	3.052087267	3	17.65	134962_5	19	16749156	3.052087	2.643485

## Sheet: POvsVEN
Chromosome	Start	End	No. Markers in window	Avg marker mean deviation	Max. Marker mean deviation	No. Markers with max. deviation	% markers with max. Deviation	focal SNP	Chromosome	Position	standardized deviation	Log-pvalue
1	10000000	12000000	29	0.771078792	2.935338449	2	6.9	67990_25	1	10878607	2.935338	2.477316
1	15000000	17000000	27	1.02725604	2.611269117	2	7.41	89368_8	1	16944987	2.611269	2.04476
1	47000000	49000000	21	1.399124488	3.031900569	3	14.29	107366_33	1	48071254	3.031901	2.614359
2	20000000	21000000	18	1.42100746	2.844307465	2	11.11	2975_25	2	20624902	2.844307	2.351561
2	23000000	24000000	13	1.231344048	2.670202939	2	15.38	134948_29	2	23214146	2.670203	2.1203
2	54000000	55000000	6	0.910600017	2.785395807	1	16.67	58882_34	2	54928220	2.785396	2.271951
2	73000000	74000000	13	0.810678396	2.804933805	1	7.69	64294_33	2	73774139	2.804934	2.2982
3	14000000	15000000	15	2.666085018	3.791485752	8	53.33	75068_2	3	14548159	3.791486	3.824637
3	76000000	77000000	17	1.713413501	2.973666119	5	29.41	106620_7	3	76889322	2.973666	2.531261
4	16000000	17000000	11	1.347621373	3.127108433	2	18.18	74656_6	4	16550588	3.127108	2.75317
4	47000000	48000000	14	1.439338776	2.875035409	4	28.57	19374_35	4	47177640	2.875035	2.393638
4	52000000	53000000	16	1.762998769	3.337521367	4	25	74161_27	4	52176119	3.337521	3.072993
4	60000000	61000000	14	1.58054059	2.690150731	1	7.14	71697_6	4	60612711	2.690151	2.146182
5	32000000	33000000	17	-0.28208025	2.641501917	2	11.76	99440_7	5	32997745	2.641502	2.083339
5	50000000	51000000	15	1.317842618	2.609839787	1	6.67	12797_34	5	50866820	2.60984	2.042945
5	56000000	57000000	9	2.017627896	2.923366631	2	22.22	130942_26	5	56882706	2.923367	2.460587
6	5000000	6000000	18	2.13822186	3.209169273	6	33.33	58619_24	6	5351823	3.209169	2.87576
6	10000000	11000000	11	1.882888055	3.057905622	3	27.27	55945_28	6	10416372	3.057906	2.65191
7	5000000	6000000	18	1.963744141	3.90064948	6	33.33	12401_31	7	5302535	3.900649	4.018023
7	32000000	33000000	13	0.844926477	2.555116735	1	7.69	73908_6	7	32568779	2.555117	1.974071
8	42000000	43000000	14	1.74412548	3.041252686	2	14.29	17101_4	8	42666311	3.041253	2.627832
8	53000000	54000000	24	1.027007799	2.946038061	1	4.17	48320_10	8	53481004	2.946038	2.492316
9	4000000	5000000	14	2.058286559	2.861275382	3	21.43	75217_35	9	4504156	2.861275	2.374749
9	54000000	55000000	14	0.520191451	2.506691591	1	7.14	4448_7	9	54147173	2.506692	1.914114
10	11000000	12000000	12	1.281647353	2.60995275	1	8.33	113591_30	10	11424235	2.609953	2.043089
10	41000000	42000000	13	1.672516969	3.145843298	3	23.08	9060_19	10	41118149	3.145843	2.780917
11	39000000	40000000	9	1.275747068	2.52921957	1	11.11	43801_28	11	39035149	2.52922	1.941891
11	45000000	46000000	23	1.178232645	2.815440896	2	8.7	117685_1	11	45234686	2.815441	2.312379
11	51000000	52000000	14	1.440736389	2.626358146	1	7.14	36305_34	11	51715511	2.626358	2.063969
12	3000000	6000000	29	1.460702375	3.599463208	7	24.14	10470_26	12	3910898	3.599463	3.49638
14	27000000	28000000	15	1.810583061	3.14045999	3	20	59158_35	14	27200601	3.14046	2.772929
14	40000000	41000000	9	1.660282691	2.595433994	1	11.11	20178_0	14	40490359	2.595434	2.024699
14	45000000	46000000	19	-0.21681301	2.611511323	1	5.26	36714_3	14	45136719	2.611511	2.045068
14	49000000	51000000	25	0.642505768	2.743929412	3	12	118544_24	14	50055259	2.743929	2.21675
16	4000000	5000000	12	1.171148186	2.562645798	2	16.67	69630_20	16	4784290	2.562646	1.983477
18	26000000	28000000	21	1.221640968	3.102081582	3	14.29	37679_3	18	27046015	3.102082	2.716326
18	33000000	34000000	11	2.113332269	3.028688818	4	36.36	67242_33	18	33782637	3.028689	2.609741

## Sheet: focal SNPs
focal SNP	Chromosome	Position
137953_0	1	47317784
61070_9	1	73393478
53096_30	2	16467618
86219_35	2	52812041
58886_35	2	54865768
30221_20	2	75120778
7941_19	2	83062049
150810_32	3	6370916
75057_18	3	14649057
38038_10	3	27310038
13605_29	3	43217299
74656_6	4	16550588
39076_25	4	18314570
71697_6	4	60612711
125389_16	5	61051996
9935_9	5	63572319
1041_35	6	19113657
100622_5	6	62209573
12411_26	7	5213778
10741_7	7	63782441
123634_35	8	19004766
17230_32	8	43537069
75195_34	8	53871163
117554_32	9	4902916
141847_30	10	11215443
64984_25	10	64190338
43792_33	11	39112278
43655_4	13	51952889
125872_15	14	5077205
59161_7	14	27227027
36714_3	14	45136719
126343_8	15	39407473
128684_4	15	50325899
69619_16	16	4874692
94863_3	17	10773994
124333_5	17	12334600
42882_28	17	28339913
22524_34	17	38568006
28840_32	18	30895125
67241_0	18	33800013
27384_17	18	40975622
134972_30	19	16790288
89368_8	1	16944987
3173_29	2	18965211
661_27	2	45570317
58882_34	2	54928220
47358_7	2	86267598
96583_3	3	6702564
75061_4	3	14607857
74161_27	4	52176119
115931_0	5	29981551
132851_5	5	45078588
58629_35	6	5464223
55932_35	6	10311585
110886_3	6	12460031
12407_11	7	5251679
62107_10	8	44831567
48320_10	8	53481004
75208_2	9	4587418
89045_17	10	4432876
53705_2	11	37243308
36314_33	11	51669221
23766_15	13	7354814
125868_19	14	5116008
129086_5	14	18418247
67260_26	18	33634663
134962_5	19	16749156
16364_24	19	33599774
67990_25	1	10878607
76155_30	2	5148419
105509_19	2	56233406
75068_2	3	14548159
133373_28	3	74490456
19379_17	4	47210861
79894_17	5	8275084
130942_26	5	56882706
58619_24	6	5351823
55945_28	6	10416372
1137_0	6	19850988
12401_31	7	5302535
73908_6	7	32568779
79937_7	7	54742240
1890_18	8	33104333
17101_4	8	42666311
75217_35	9	4504156
128948_15	9	43396254
99764_7	9	59025228
113591_30	10	11424235
107218_7	10	33659932
43801_28	11	39035149
10470_26	12	3910898
83463_6	12	39644268
79499_9	13	57092393
59158_35	14	27200601
20178_0	14	40490359
16022_11	15	26847367
135837_9	16	34287783
51305_5	17	13049504
67259_18	18	33635204
16367_19	19	33567803
14592_15	1	64960377
72329_2	2	30673157
139479_11	2	51929902
58898_17	2	54780859
11151_17	3	63688156
17803_31	3	76656999
19372_30	4	47173732
105140_1	5	13774723
120754_2	6	14594550
13922_24	6	66422642
5686_1	9	37345643
49700_16	9	47599059
111717_2	10	4972816
81826_20	11	12960217
10448_16	12	3708638
15589_28	12	53456577
73633_2	13	31098710
117243_29	14	39438808
160317_1	15	30059455
35259_5	15	39502058
69630_20	16	4784290
89186_31	16	8334472
148383_5	16	48752677
37631_4	18	26688998
74700_1	2	23792031
71740_27	4	60329049
50922_27	5	46578783
58602_17	6	5234590
22972_9	14	59223462
146175_30	15	7548171
114269_17	18	32618870
107366_33	1	48071254
2975_25	2	20624902
74738_25	2	23514922
8330_32	2	32573463
687_6	2	45773181
64294_33	2	73774139
17802_28	3	76657114
19374_35	4	47177640
55829_9	8	66545297
9060_19	10	41118149
60171_3	10	59932218
117685_1	11	45234686
36305_34	11	51715511
73620_7	13	31209529
37679_3	18	27046015
67242_33	18	33782637
62180_8	1	32561677
142531_1	3	76764267
66724_15	4	22726684
11791_29	4	64096962
12797_34	5	50866820
13923_29	6	66424115
112267_27	7	26559437
123641_15	8	18923327
9059_35	10	41117444
106555_18	10	49294902
150545_29	10	56524387
68040_28	11	24203720
15601_31	12	53562399
103977_31	13	3800210
48431_15	13	5410083
104461_19	13	8512339
118544_24	14	50055259
27753_26	15	47252646
89159_16	16	8518163
658_26	2	45560272
25278_10	3	17478468
77064_4	4	60273201
63172_0	12	30768226
28927_34	17	22367366
143295_32	18	32540914
134948_29	2	23214146
106620_7	3	76889322
99440_7	5	32997745
4448_7	9	54147173

[truncated: 1 more sheets: overlapping windows]
