# Supplementary material for: Signatures of Selection for Resistance/Tolerance to Perkinsus olseni in Grooved Carpet Shell Clam (Ruditapes decussatus) Using a Population Genomics Approach
Source: Evol Appl. 2025 May 13;18(5):e70106. doi: 10.1111/eva.70106 (PMC12070250; doi:10.1111/eva.70106)
Supplement: Supplementary file 13 — Table S7. [file EVA-18-e70106-s014.xlsx]

## Sheet: Focal SNPs
Table S7: List of focal SNPs in genomic windows under divergent selection between populations pairs in the three scenarios tested (ATL, MED, ATL vs MED) mapping in the chromosomes of R. decussatus. A Venn diagram showing shared SNPS between pairwise comparisons is presented
focal SNP	Chromosome	Position
16529_6	1	11344971
89367_27	1	16927772
148189_16	1	19805338
38500_33	1	43355521
84250_18	1	63780395
61067_18	1	73375438
61070_9	1	73393478
65122_30	1	78000307
2384_31	2	2820738
79043_19	2	12936245
87475_11	2	15786065
693_25	2	45798376
25679_5	2	47955425
39285_17	2	48243684
105519_5	2	56155033
96754_1	2	61954124
4705_3	2	69435899
114402_27	2	74326589
129623_25	2	83499905
47379_24	2	86194218
150810_32	3	6370916
22660_7	3	8075513
110358_7	3	15834284
45646_5	3	19215055
134341_4	3	23715235
13637_0	3	42881282
65606_5	3	51135831
11089_24	3	63167240
133382_2	3	74442284
18854_15	4	9037427
39076_25	4	18314570
6022_17	4	24186504
6085_4	4	24715492
38354_17	4	26685618
129400_6	4	55425734
11687_31	4	63213849
11697_32	4	63292675
39560_35	4	78302470
28090_0	5	21266253
28032_24	5	21656467
40186_15	5	23019516
101339_10	5	27060619
130082_26	5	32134976
24411_16	5	32456080
43905_8	5	40114169
151770_10	5	45493262
83536_33	5	45833576
140968_33	5	61286435
44026_33	5	69520095
114171_17	6	8573965
1035_29	6	19061205
1089_28	6	19465890
10128_9	6	27314057
29148_5	6	40806043
29117_7	6	41073932
55280_5	6	56250755
61786_25	6	61503402
24737_30	6	63750136
14092_7	6	67717293
12290_16	7	6227381
50491_1	7	10746924
50445_11	7	11267051
46424_24	7	13368729
46429_27	7	13417913
90380_10	7	31589432
35449_18	7	34121626
33013_33	7	52306928
34349_4	7	55556941
10716_35	7	63560108
21933_9	8	25469904
1939_3	8	32813905
1908_29	8	32992291
79119_27	8	49450724
48317_30	8	53504124
17654_9	8	67177274
43229_35	9	5954192
51866_7	9	15934502
33368_0	9	20211640
80494_6	9	24870761
114051_8	9	25771892
28186_2	9	31468257
85990_24	9	34103170
5882_27	9	39157833
85680_34	9	45498678
99779_19	9	58909153
99759_5	9	59035919
46491_34	9	64991285
51032_6	9	65745577
89018_30	10	4621263
76242_35	10	9682626
96364_20	10	22774749
107208_16	10	33559224
26132_19	10	35705260
68666_10	10	64048921
64984_25	10	64190338
64987_25	10	64275984
41938_8	11	15110391
94098_8	11	32651628
94106_29	11	32728310
53734_4	11	36969112
38840_3	11	46210788
15128_4	11	47119404
38166_15	11	56482397
35997_18	12	11885968
35965_5	12	12123523
136025_3	12	12893865
101762_16	12	35022904
14871_20	12	41997700
34654_33	12	54406937
46847_25	12	60554873
91949_34	13	23656424
88399_16	13	30815497
79380_0	13	33353486
43445_25	13	46060328
43655_4	13	51952889
124761_28	14	4660394
125867_0	14	5116552
144419_6	14	5247522
155045_17	14	10936872
11492_26	14	20193276
47630_30	14	34979100
17416_17	14	53393469
56724_24	14	58216307
16039_26	15	26698941
27658_33	15	48192305
119377_30	15	51020808
81281_27	15	51843427
128328_3	15	52045542
148243_20	16	10355465
34238_0	16	23034044
34153_17	16	23745243
116767_17	16	50263233
116747_28	16	50377604
105673_28	17	7993622
51337_29	17	13320526
99962_34	17	25424297
56282_29	18	12749698
93818_1	18	30292678
93835_1	18	30412162
107128_15	18	38013189
60243_18	18	38634621
16300_29	19	14435535
102415_6	19	25431804
16452_10	19	32829894
16340_34	19	33843233
89363_3	1	16876268
148188_18	1	19802727
3173_29	2	18965211
146495_1	2	56718519
85507_5	2	88075758
25278_10	3	17478468
62027_3	3	35536416
57694_19	4	25645679
74161_27	4	52176119
115931_0	5	29981551
50922_27	5	46578783
55932_35	6	10311585
110886_3	6	12460031
130113_11	6	40385992
3990_35	7	48872923
48320_10	8	53481004
65303_15	9	43612727
64117_0	10	23463650
147264_33	10	62416346
36314_33	11	51669221
3538_29	12	19336962
63141_18	12	30503890
23766_15	13	7354814
90277_28	13	16337792
129086_5	14	18418247
146175_30	15	7548171
30771_24	18	16856784
84835_24	18	18171258
16364_24	19	33599774
38418_5	1	42625570
76146_5	2	5066407
2973_32	2	20648776
8330_32	2	32573463
25288_8	3	17591280
132705_19	5	30226332
102778_17	5	58451721
58629_35	6	5464223
55945_28	6	10416372
91040_9	7	15366999
138377_29	7	32515114
127012_16	7	36875583
9646_0	7	67286356
85629_5	8	3026083
55816_29	8	66637808
64116_2	10	23468140
60171_3	10	59932218
94137_1	11	32968119
53708_20	11	37216561
117685_1	11	45234686
23773_7	13	7287120
79499_9	13	57092393
134185_32	14	41992585
56702_5	14	58048952
77282_7	15	21115919
16018_0	15	26873984
105316_3	16	25926931
51320_1	17	13168745
28888_5	17	22069704
90438_5	18	7275836
37679_3	18	27046015
90679_34	18	33398328
83849_0	1	15852715
37466_9	1	23672981
92138_3	1	56702543
49859_11	3	29274087
69073_28	3	52788838
100327_4	4	14318683
103304_3	4	31681518
19374_35	4	47177640
40665_6	5	20154639
125397_34	5	61176049
18240_16	5	74509568
27264_26	6	45239820
95949_35	6	53448014
158295_11	6	57419977
68530_10	7	9719307
61374_19	8	13245619
153616_1	8	20759360
45378_26	9	67248652
122123_25	10	36036777
147644_25	11	9461367
31640_11	11	16172009
60886_4	11	26923488
113418_7	11	30373794
10478_34	12	3978049
60916_11	12	9895022
63419_35	12	43392132
132580_20	13	14175691
91952_10	13	23656546
83113_29	14	9447323
31439_19	14	31606408
53398_25	15	18962155
128684_4	15	50325899
93028_33	16	11529841
14317_5	16	16578504
98421_25	16	30196979
44602_31	17	9022298
35347_20	17	43212970
15294_4	18	20142487
68821_20	19	16562378
137953_0	1	47317784
53096_30	2	16467618
86219_35	2	52812041
58886_35	2	54865768
30221_20	2	75120778
7941_19	2	83062049
75057_18	3	14649057
38038_10	3	27310038
13605_29	3	43217299
74656_6	4	16550588
71697_6	4	60612711
125389_16	5	61051996
9935_9	5	63572319
1041_35	6	19113657
100622_5	6	62209573
12411_26	7	5213778
10741_7	7	63782441
123634_35	8	19004766
17230_32	8	43537069
75195_34	8	53871163
117554_32	9	4902916
141847_30	10	11215443
43792_33	11	39112278
125872_15	14	5077205
59161_7	14	27227027
36714_3	14	45136719
126343_8	15	39407473
69619_16	16	4874692
94863_3	17	10773994
124333_5	17	12334600
42882_28	17	28339913
22524_34	17	38568006
28840_32	18	30895125
67241_0	18	33800013
27384_17	18	40975622
134972_30	19	16790288
89368_8	1	16944987
661_27	2	45570317
58882_34	2	54928220
47358_7	2	86267598
96583_3	3	6702564
75061_4	3	14607857
132851_5	5	45078588
12407_11	7	5251679
62107_10	8	44831567
75208_2	9	4587418
89045_17	10	4432876
53705_2	11	37243308
125868_19	14	5116008
67260_26	18	33634663
134962_5	19	16749156
67990_25	1	10878607
76155_30	2	5148419
105509_19	2	56233406
75068_2	3	14548159
133373_28	3	74490456
19379_17	4	47210861
79894_17	5	8275084
130942_26	5	56882706
58619_24	6	5351823
1137_0	6	19850988
12401_31	7	5302535
73908_6	7	32568779
79937_7	7	54742240
1890_18	8	33104333
17101_4	8	42666311
75217_35	9	4504156
128948_15	9	43396254
99764_7	9	59025228
113591_30	10	11424235
107218_7	10	33659932
43801_28	11	39035149
10470_26	12	3910898
83463_6	12	39644268
59158_35	14	27200601
20178_0	14	40490359
16022_11	15	26847367
135837_9	16	34287783
51305_5	17	13049504
67259_18	18	33635204
16367_19	19	33567803
14592_15	1	64960377
72329_2	2	30673157
139479_11	2	51929902
58898_17	2	54780859
11151_17	3	63688156
17803_31	3	76656999
19372_30	4	47173732
105140_1	5	13774723
120754_2	6	14594550
13922_24	6	66422642
5686_1	9	37345643
49700_16	9	47599059
111717_2	10	4972816
81826_20	11	12960217
10448_16	12	3708638
15589_28	12	53456577
73633_2	13	31098710
117243_29	14	39438808
160317_1	15	30059455
35259_5	15	39502058
69630_20	16	4784290
89186_31	16	8334472
148383_5	16	48752677
37631_4	18	26688998
74700_1	2	23792031
71740_27	4	60329049
58602_17	6	5234590
22972_9	14	59223462
114269_17	18	32618870
107366_33	1	48071254
2975_25	2	20624902
74738_25	2	23514922
687_6	2	45773181
64294_33	2	73774139
17802_28	3	76657114
55829_9	8	66545297
9060_19	10	41118149
36305_34	11	51715511
73620_7	13	31209529
67242_33	18	33782637
62180_8	1	32561677
142531_1	3	76764267
66724_15	4	22726684
11791_29	4	64096962
12797_34	5	50866820
13923_29	6	66424115
112267_27	7	26559437
123641_15	8	18923327
9059_35	10	41117444
106555_18	10	49294902
150545_29	10	56524387
68040_28	11	24203720
15601_31	12	53562399
103977_31	13	3800210
48431_15	13	5410083
104461_19	13	8512339
118544_24	14	50055259
27753_26	15	47252646
89159_16	16	8518163
658_26	2	45560272
77064_4	4	60273201
63172_0	12	30768226
28927_34	17	22367366
143295_32	18	32540914
134948_29	2	23214146
106620_7	3	76889322
99440_7	5	32997745
4448_7	9	54147173

## Sheet: overlapping windows
Chromosome	Start	End
1	10000000	12000000
1	15000000	18000000
1	16000000	17000000
1	19000000	21000000
1	23000000	24000000
1	32000000	33000000
1	42000000	43000000
1	43000000	44000000
1	47000000	49000000
1	56000000	57000000
1	63000000	64000000
1	64000000	66000000
1	72000000	74000000
1	77000000	79000000
2	2000000	3000000
2	5000000	6000000
2	12000000	13000000
2	15000000	16000000
2	16000000	17000000
2	18000000	19000000
2	20000000	21000000
2	23000000	24000000
2	30000000	31000000
2	32000000	33000000
2	45000000	46000000
2	47000000	49000000
2	51000000	52000000
2	54000000	57000000
2	61000000	62000000
2	69000000	70000000
2	73000000	74000000
2	74000000	76000000
2	83000000	84000000
2	86000000	87000000
2	88000000	89000000
3	5000000	7000000
3	8000000	9000000
3	14000000	15000000
3	15000000	16000000
3	17000000	18000000
3	18000000	20000000
3	23000000	24000000
3	27000000	28000000
3	29000000	31000000
3	35000000	36000000
3	42000000	44000000
3	51000000	52000000
3	52000000	53000000
3	63000000	64000000
3	74000000	75000000
3	76000000	77000000
4	9000000	10000000
4	14000000	15000000
4	16000000	17000000
4	17000000	19000000
4	22000000	23000000
4	24000000	25000000
4	25000000	26000000
4	26000000	27000000
4	31000000	32000000
4	47000000	48000000
4	51000000	53000000
4	55000000	56000000
4	60000000	62000000
4	63000000	64000000
4	64000000	65000000
4	78000000	79000000
5	8000000	9000000
5	13000000	14000000
5	20000000	21000000
5	21000000	22000000
5	23000000	24000000
5	26000000	28000000
5	29000000	31000000
5	32000000	33000000
5	39000000	41000000
5	45000000	46000000
5	46000000	47000000
5	50000000	51000000
5	56000000	57000000
5	58000000	59000000
5	60000000	62000000
5	63000000	64000000
5	69000000	70000000
5	74000000	75000000
6	5000000	6000000
6	8000000	9000000
6	10000000	11000000
6	12000000	13000000
6	14000000	15000000
6	19000000	20000000
6	27000000	28000000
6	40000000	42000000
6	45000000	46000000
6	53000000	54000000
6	55000000	57000000
6	57000000	58000000
6	61000000	62000000
6	62000000	63000000
6	63000000	64000000
6	66000000	67000000
6	67000000	68000000
7	4000000	6000000
7	6000000	7000000
7	9000000	11000000
7	10000000	12000000
7	11000000	14000000
7	15000000	16000000
7	26000000	27000000
7	30000000	32000000
7	32000000	33000000
7	34000000	35000000
7	36000000	37000000
7	48000000	49000000
7	52000000	53000000
7	54000000	58000000
7	63000000	64000000
7	67000000	68000000
8	2000000	4000000
8	13000000	14000000
8	18000000	19000000
8	19000000	20000000
8	20000000	21000000
8	25000000	26000000
8	32000000	34000000
8	42000000	43000000
8	43000000	44000000
8	44000000	45000000
8	49000000	50000000
8	53000000	54000000
8	66000000	68000000
9	4000000	6000000
9	15000000	16000000
9	20000000	21000000
9	23000000	26000000
9	24000000	25000000
9	31000000	32000000
9	34000000	35000000
9	37000000	38000000
9	39000000	40000000
9	42000000	44000000
9	45000000	46000000
9	47000000	48000000
9	54000000	55000000
9	58000000	60000000
9	64000000	66000000
9	67000000	68000000
10	4000000	5000000
10	9000000	10000000
10	11000000	13000000
10	22000000	23000000
10	23000000	24000000
10	33000000	34000000
10	35000000	36000000
10	36000000	37000000
10	41000000	42000000
10	49000000	50000000
10	56000000	57000000
10	59000000	61000000
10	62000000	63000000
10	64000000	65000000
11	9000000	10000000
11	12000000	13000000
11	15000000	16000000
11	16000000	17000000
11	24000000	25000000
11	26000000	27000000
11	30000000	31000000
11	32000000	33000000
11	36000000	37000000
11	37000000	38000000
11	38000000	40000000
11	45000000	46000000
11	46000000	48000000
11	51000000	52000000
11	56000000	57000000
12	3000000	6000000
12	9000000	10000000
12	11000000	13000000
12	19000000	20000000
12	30000000	31000000
12	35000000	36000000
12	39000000	40000000
12	41000000	42000000
12	43000000	44000000
12	53000000	55000000
12	60000000	61000000
13	3000000	4000000
13	5000000	6000000
13	7000000	9000000
13	14000000	15000000
13	16000000	17000000
13	23000000	24000000
13	30000000	32000000
13	33000000	34000000
13	46000000	47000000
13	51000000	53000000
13	57000000	58000000
14	4000000	5000000
14	5000000	6000000
14	9000000	10000000
14	10000000	11000000
14	18000000	19000000
14	20000000	21000000
14	27000000	28000000
14	31000000	33000000
14	34000000	35000000
14	39000000	40000000
14	40000000	41000000
14	41000000	42000000
14	45000000	46000000
14	49000000	51000000
14	53000000	54000000
14	58000000	59000000
14	59000000	60000000
15	7000000	8000000
15	18000000	20000000
15	21000000	22000000
15	26000000	27000000
15	30000000	31000000
15	39000000	40000000
15	47000000	48000000
15	48000000	49000000
15	50000000	52000000
15	51000000	53000000
16	4000000	6000000
16	8000000	9000000
16	10000000	11000000
16	11000000	12000000
16	16000000	17000000
16	22000000	24000000
16	25000000	27000000
16	30000000	31000000
16	34000000	35000000
16	48000000	49000000
16	49000000	51000000
17	7000000	8000000
17	9000000	10000000
17	10000000	11000000
17	12000000	13000000
17	13000000	14000000
17	22000000	23000000
17	25000000	26000000
17	28000000	29000000
17	38000000	39000000
17	43000000	44000000
18	7000000	8000000
18	12000000	13000000
18	16000000	17000000
18	18000000	19000000
18	20000000	21000000
18	26000000	28000000
18	30000000	31000000
18	32000000	34000000
18	38000000	39000000
18	40000000	41000000
19	14000000	15000000
19	15000000	17000000
19	25000000	26000000
19	30000000	33000000
19	33000000	34000000
