# Supplementary material for: Signatures of Selection for Resistance/Tolerance to Perkinsus olseni in Grooved Carpet Shell Clam (Ruditapes decussatus) Using a Population Genomics Approach
Source: Evol Appl. 2025 May 13;18(5):e70106. doi: 10.1111/eva.70106 (PMC12070250; doi:10.1111/eva.70106)
Supplement: Supplementary file 14 — Table S8. [file EVA-18-e70106-s007.xlsx]

## Sheet: Low vs Moderate
Table S8: List of genomic windows and focal SNPs under divergent selection between levels of infection for resistance/tolerance to P. olseni in the Atlantic area (ALG and PO) mapping in the chromosomes of R. decussatus. In separated folders at the bottom the three pairwise comparisons performed grouping by low (L0, L1), moderate (L2, L3) and heavy (L4, L5) infection, and the total list of focal S…
Chromosome	Start	End	No. Markers in window	Avg marker mean deviation	Max. Marker mean deviation	No. Markers with max. deviation	% markers with max. Deviation	focal SNP	Chromosome	Position	standardized deviation	Log-pvalue
1	11000000	12000000	15	1.53514534	2.899667754	2	13.33	16529_6	1	11344971	2.899668	2.427642
1	67000000	68000000	14	1.318549574	3.574332653	2	14.29	86066_18	1	67205476	3.574333	3.454542
1	78000000	80000000	17	1.309214351	2.570820619	3	17.65	43568_24	1	78586668	2.570821	1.993714
2	12000000	13000000	10	1.071188918	2.384949728	1	10	41756_15	2	12813737	2.38495	1.767475
2	20000000	21000000	18	1.360501321	3.26543058	3	16.67	3033_17	2	20165268	3.265431	2.961389
2	45000000	46000000	16	1.432509282	2.663836549	1	6.25	674_5	2	45690175	2.663837	2.112073
2	56000000	57000000	18	0.936368454	2.725102862	1	5.56	105519_5	2	56155033	2.725103	2.191914
2	67000000	68000000	7	1.458882501	2.81126964	2	28.57	11988_10	2	67876620	2.81127	2.306744
2	69000000	70000000	15	1.217178055	3.301962666	2	13.33	146648_9	2	69406123	3.301963	3.01768
2	85000000	87000000	24	1.791468757	3.04120314	7	29.17	150362_7	2	86008167	3.041203	2.627761
3	19000000	21000000	20	1.998502465	4.033452226	5	25	101478_24	3	19674708	4.033452	4.259927
3	28000000	29000000	13	-0.050104781	2.772868418	1	7.69	53647_6	3	28436904	2.772868	2.255202
4	7000000	8000000	9	0.504801703	2.518817252	1	11.11	100750_33	4	7386722	2.518817	1.92904
4	9000000	11000000	27	1.156273839	3.076732071	3	11.11	18822_3	4	9379882	3.076732	2.679265
4	20000000	21000000	5	1.660160159	3.047309844	2	40	57651_28	4	20510147	3.04731	2.636577
4	24000000	25000000	12	1.227291699	3.524160964	2	16.67	6085_4	4	24715492	3.524161	3.371789
5	4000000	5000000	10	1.331275464	2.605035753	2	20	133175_17	5	4695399	2.605036	2.036851
5	11000000	12000000	11	1.950839526	2.928112636	2	18.18	98623_31	5	11323036	2.928113	2.467212
5	22000000	23000000	11	0.62133854	2.635817623	1	9.09	27974_6	5	22209778	2.635818	2.076058
5	30000000	32000000	14	1.217213426	2.492330711	2	14.29	133182_25	5	30282323	2.492331	1.896512
5	58000000	60000000	16	2.04387014	3.345673716	5	31.25	102803_18	5	58619936	3.345674	3.085747
6	4000000	5000000	10	0.973502446	2.451425795	1	10	71860_10	6	4152983	2.451426	1.846821
6	7000000	9000000	19	0.932297381	2.818254483	2	10.53	100039_6	6	8209948	2.818254	2.316183
6	40000000	41000000	10	1.684461907	2.413904484	1	10	29142_6	6	40858620	2.413904	1.801821
6	49000000	50000000	9	0.503464878	2.653348083	1	11.11	100686_34	6	49573502	2.653348	2.098555
6	56000000	58000000	17	1.839432593	3.826633717	5	29.41	158295_11	6	57419977	3.826634	3.886365
7	10000000	11000000	9	1.133187097	2.436275862	2	22.22	50491_1	7	10746924	2.436276	1.828585
7	13000000	14000000	11	1.335703878	2.906690092	2	18.18	46424_24	7	13368729	2.90669	2.43738
7	29000000	30000000	19	0.465101658	2.473985545	1	5.26	90158_20	7	29204199	2.473986	1.874144
7	47000000	49000000	23	0.967993696	2.48846341	2	8.7	4069_9	7	48187388	2.488463	1.891785
7	63000000	65000000	19	1.30845255	2.490431156	2	10.53	39677_28	7	60205428	-1.231275	0.6611055
7	71000000	72000000	7	1.13083431	2.495885821	1	14.29	55070_0	7	71753920	2.495886	1.900862
8	6000000	7000000	9	0.331179495	2.907638065	1	11.11	157240_25	8	6582770	2.907638	2.438696
8	10000000	11000000	9	1.351159399	2.654568133	1	11.11	134048_27	8	10441750	2.654568	2.100125
8	12000000	13000000	4	1.368941565	2.383575967	2	50	93789_9	8	12144144	2.383576	1.765854
8	38000000	39000000	3	2.123604387	2.425399811	1	33.33	4319_8	8	38308488	2.4254	1.815549
9	24000000	26000000	13	0.912334486	2.706625061	2	15.38	84091_15	9	25205726	2.706625	2.167676
9	27000000	28000000	8	1.032786332	2.350155872	1	12.5	26311_5	9	27251194	2.350156	1.726639
9	53000000	55000000	21	1.11853397	2.815407887	2	9.52	4460_9	9	54260433	2.815408	2.312334
9	66000000	68000000	13	1.42841774	3.011613495	2	15.38	45378_26	9	67248652	3.011613	2.585255
10	18000000	20000000	9	2.059958327	3.202019235	4	44.44	98729_34	10	18610513	3.202019	2.86497
10	30000000	31000000	10	1.871820976	3.425616221	2	20	66167_6	10	30543464	3.425616	3.212252
10	44000000	45000000	8	0.840819307	2.405585039	1	12.5	1507_24	10	44967267	2.405585	1.791919
10	62000000	63000000	10	1.048756202	2.597614044	1	10	147264_33	10	62416346	2.597614	2.027455
11	63000000	64000000	10	1.24385977	2.408619512	2	20	24774_24	11	63505390	2.40862	1.795528
12	12000000	14000000	21	1.491354051	4.522755343	5	23.81	136025_3	12	12893865	4.522755	5.214387
12	25000000	26000000	6	1.412805009	2.564160894	1	16.67	65774_1	12	25165607	2.564161	1.985372
12	27000000	29000000	21	1.406863498	4.725094146	5	23.81	116570_10	12	27918264	4.725094	5.638256
12	39000000	40000000	19	0.918142454	2.462829074	1	5.26	21451_30	12	39393155	2.462829	1.860607
12	41000000	42000000	16	1.341194854	3.145619916	1	6.25	14758_3	12	41246376	3.14562	2.780585
12	47000000	48000000	9	1.105516141	2.741864821	1	11.11	95503_8	12	47482789	2.741865	2.214019
12	60000000	61000000	11	0.86205111	2.804150707	1	9.09	46893_35	12	60885513	2.804151	2.297145
13	51000000	52000000	7	0.895229252	2.642688402	1	14.29	43650_28	13	51913252	2.642688	2.08486
14	46000000	47000000	18	1.365465962	2.845789725	1	5.56	60352_2	14	46597075	2.84579	2.353582
14	49000000	50000000	14	1.994456433	3.169492152	5	35.71	125126_20	14	49729884	3.169492	2.816145
14	53000000	55000000	21	1.467422442	3.337787556	4	19.05	145220_1	14	54114786	3.337788	3.073409
14	60000000	61000000	2	1.837246293	2.716026953	1	50	106828_6	14	60052503	2.716027	2.179992
15	15000000	16000000	11	1.300773257	2.96770729	2	18.18	68172_0	15	15522746	2.967707	2.522835
15	20000000	21000000	15	0.928322836	3.126824297	1	6.67	88260_19	15	20444709	3.126824	2.75275
15	41000000	42000000	9	0.48975656	2.371852832	1	11.11	143739_30	15	41382242	2.371853	1.752048
15	48000000	49000000	11	0.983241284	2.802120947	2	18.18	27658_33	15	48192305	2.802121	2.294411
16	51000000	52000000	8	1.609255322	3.489416679	2	25	95457_18	16	51719820	3.489417	3.315087
17	7000000	8000000	9	1.798088808	2.441100428	1	11.11	152014_28	17	7786570	2.4411	1.834382
17	43000000	44000000	20	1.310324126	2.687451613	1	5	35347_20	17	43212970	2.687452	2.14267
18	20000000	21000000	16	1.218507633	3.110089589	2	12.5	15285_30	18	20109656	3.11009	2.728087
18	38000000	39000000	13	2.090366693	4.01607256	5	38.46	136737_34	18	38193263	4.016073	4.227854
19	10000000	12000000	18	1.401897201	3.72671725	3	16.67	146744_27	19	11035117	3.726717	3.712221
19	31000000	32000000	8	1.176300035	2.573707013	1	12.5	132823_7	19	31567026	2.573707	1.997335

## Sheet: Low vs Heavy
Chromosome	Start	End	No. Markers in window	Avg marker mean deviation	Max. Marker mean deviation	No. Markers with max. deviation	% markers with max. Deviation	focal SNP	Chromosome	Position	standardized deviation	Log-pvalue
1	2000000	3000000	6	2.477909819	3.647345142	4	66.67	123105_19	1	2787138	3.647345	3.576813
1	25000000	26000000	11	1.277165028	2.500896318	2	18.18	53583_27	1	25763689	2.500896	1.907001
1	82000000	83000000	10	1.359237235	3.393426318	1	10	51377_28	1	82791268	3.393426	3.160999
2	20000000	21000000	18	1.445493362	3.149687095	3	16.67	3035_32	2	20152404	3.149687	2.786627
2	49000000	50000000	18	1.185729359	3.475349594	4	22.22	39924_29	2	49761006	3.47535	3.29227
2	60000000	61000000	3	1.215972618	2.522167221	1	33.33	37925_25	2	60901166	2.522167	1.933174
2	63000000	64000000	16	2.234931034	3.666866385	6	37.5	22760_24	2	63617251	3.666866	3.609876
3	1000000	3000000	16	1.877899969	2.973206882	4	25	95909_26	3	2541391	2.973207	2.530611
3	19000000	21000000	20	1.879518167	4.129595844	8	40	45646_5	3	19215055	4.129596	4.439613
3	28000000	29000000	13	0.673771187	2.642642905	1	7.69	53647_6	3	28436904	2.642643	2.084802
3	37000000	38000000	16	0.900671658	2.868005164	1	6.25	74868_32	3	37610291	2.868005	2.383978
3	74000000	75000000	12	0.341274356	2.926209936	1	8.33	133382_2	3	74442284	2.92621	2.464555
3	76000000	78000000	28	1.28463823	3.60857894	7	25	33145_24	3	77502354	3.608579	3.51162
4	20000000	21000000	5	1.772109907	2.681975665	2	40	57651_28	4	20510147	2.681976	2.135555
4	22000000	23000000	12	0.907850967	3.01535496	3	25	122311_26	4	22293439	3.015355	2.59061
4	26000000	27000000	10	1.37313772	3.138938692	1	10	57747_31	4	26141626	3.138939	2.770674
4	65000000	66000000	9	1.364683748	2.615089214	1	11.11	36479_5	4	65746265	2.615089	2.049615
4	78000000	79000000	11	1.155902539	3.026378981	2	18.18	39555_26	4	78268654	3.026379	2.606422
5	22000000	23000000	11	0.884702603	2.380894242	1	9.09	27974_6	5	22209778	2.380894	1.762691
5	27000000	29000000	27	1.389520127	2.96996482	7	25.93	43124_8	5	27800372	2.969965	2.526026
5	51000000	52000000	7	0.639558815	2.718042419	1	14.29	12767_35	5	51038299	2.718042	2.182637
5	58000000	59000000	9	1.962908212	2.54059309	4	44.44	102803_18	5	58619936	2.540593	1.955991
6	7000000	9000000	19	2.327926845	5.255429257	8	42.11	147147_2	6	8276487	5.255429	6.830679
6	40000000	41000000	10	2.09775407	2.779524539	4	40	144647_25	6	40628232	2.779525	2.264094
7	2000000	3000000	10	0.832297498	2.439719011	1	10	8746_33	7	2525750	2.439719	1.832721
7	13000000	14000000	11	1.41407349	2.577253942	2	18.18	46424_24	7	13368729	2.577254	2.00179
7	26000000	27000000	12	1.014696629	2.724999551	1	8.33	112264_26	7	26554689	2.725	2.191778
7	29000000	30000000	19	-0.291803309	2.646787685	2	10.53	117113_24	7	29290227	2.646788	2.090121
7	34000000	35000000	12	0.919716685	2.431562314	1	8.33	35449_18	7	34121626	2.431562	1.822929
7	38000000	39000000	15	1.06554539	2.405100878	1	6.67	101108_15	7	38801694	2.405101	1.791344
8	46000000	47000000	14	-0.289537577	2.575613739	1	7.14	74488_7	8	46795046	2.575614	1.999729
8	62000000	63000000	7	1.558488131	2.527397466	1	14.29	127533_31	8	62826840	2.527397	1.939637
9	10000000	11000000	5	1.729052679	2.444031782	1	20	65995_35	9	10965174	2.444032	1.837909
9	27000000	28000000	8	2.082561338	3.101051648	3	37.5	26339_16	9	27586726	3.101052	2.714815
9	53000000	54000000	7	1.139424234	2.776443257	1	14.29	110334_30	9	53596077	2.776443	2.259975
9	66000000	67000000	11	1.727191566	2.802079381	1	9.09	45439_5	9	66779299	2.802079	2.294355
10	18000000	20000000	9	2.022795228	3.441668046	4	44.44	153076_2	10	18453250	3.441668	3.237968
10	26000000	27000000	13	0.665266899	2.456995314	1	7.69	73138_0	10	26056682	2.456995	1.853548
10	30000000	31000000	10	1.683173178	3.286988606	3	30	66167_6	10	30543464	3.286989	2.994541
11	45000000	47000000	34	1.577957742	3.212030966	3	8.82	38835_7	11	46238695	3.212031	2.880084
12	12000000	13000000	13	0.582516067	3.264930896	2	15.38	136025_3	12	12893865	3.264931	2.960622
12	27000000	28000000	12	1.776354068	3.078987326	4	33.33	145281_17	12	27757566	3.078987	2.682552
12	35000000	36000000	11	1.705349961	3.37826526	5	45.45	29923_0	12	35887346	3.378265	3.137006
12	58000000	59000000	9	0.633580828	2.368902574	1	11.11	115570_28	12	58990436	2.368903	1.748582
13	3000000	4000000	13	2.169965845	3.244678488	4	30.77	133585_7	13	3432255	3.244678	2.929654
13	5000000	6000000	12	1.033497936	2.404729411	1	8.33	48471_33	13	5777533	2.404729	1.790902
13	42000000	43000000	9	1.456634883	3.292731383	2	22.22	86386_0	13	42550545	3.292731	3.003404
14	5000000	6000000	16	1.666021518	3.880525523	6	37.5	125867_0	14	5116552	3.880526	3.982003
14	9000000	10000000	13	0.581400999	2.379903648	1	7.69	110950_4	14	9847589	2.379904	1.761523
14	12000000	13000000	8	1.962736551	3.517850518	2	25	96492_8	14	12185309	3.517851	3.361453
14	60000000	61000000	2	1.773747184	2.646552043	1	50	106828_6	14	60052503	2.646552	2.089819
15	15000000	16000000	11	2.655901321	5.246242782	6	54.55	128541_9	15	15684613	5.246243	6.809018
16	31000000	32000000	15	1.555028555	4.427772803	4	26.67	86838_27	16	31801886	4.427773	5.021312
16	49000000	50000000	11	0.975858752	3.270581	2	18.18	139003_29	16	49092112	3.270581	2.969292
17	4000000	5000000	8	1.09106449	2.404320478	1	12.5	138855_19	17	4764680	2.40432	1.790416
17	9000000	10000000	10	1.004012183	2.714252167	1	10	44527_30	17	9589596	2.714252	2.177665
17	33000000	34000000	11	1.560031604	2.828969145	2	18.18	13086_2	17	33901976	2.828969	2.3307
17	37000000	38000000	13	0.382307495	2.654153133	1	7.69	7981_29	17	37749005	2.654153	2.099591
17	43000000	44000000	20	0.868134758	2.774300317	1	5	35366_2	17	43133621	2.7743	2.257113
18	19000000	21000000	22	1.124761967	2.74043916	4	18.18	15285_30	18	20109656	2.740439	2.212135
18	26000000	28000000	21	1.207547	3.173859518	4	19.05	37661_9	18	26893616	3.17386	2.822676
19	10000000	12000000	18	1.268895005	2.867857217	2	11.11	146744_27	19	11035117	2.867857	2.383775

## Sheet: Moderate vs Heavy
Chromosome	Start	End	No. Markers in window	Avg marker mean deviation	Max. Marker mean deviation	No. Markers with max. deviation	% markers with max. Deviation	focal SNP	Chromosome	Position	standardized deviation	Log-pvalue
1	3000000	4000000	11	2.08418746	3.341167719	2	18.18	129426_35	1	3874200	3.341168	3.078694
1	36000000	37000000	9	2.382174136	3.843989622	5	55.56	30466_15	1	36684506	3.84399	3.917035
1	47000000	48000000	13	1.627962752	3.76797488	5	38.46	89740_6	1	47764144	3.767975	3.78363
1	93000000	94000000	13	1.11992643	2.453040035	1	7.69	59782_30	1	93680600	2.45304	1.848769
2	6000000	7000000	8	1.309169318	3.297209963	2	25	62421_7	2	6158700	3.29721	3.010326
2	30000000	32000000	26	0.343322162	2.919013999	2	7.69	8544_28	2	30881697	2.919014	2.454519
2	49000000	50000000	18	1.504831269	3.568751335	5	27.78	39935_8	2	49856709	3.568751	3.445285
2	61000000	62000000	11	0.91591322	3.813782355	1	9.09	159154_26	2	61964289	3.813782	3.863736
2	63000000	64000000	16	1.599705297	2.845672788	4	25	22768_27	2	63521433	2.845673	2.353423
2	81000000	82000000	11	0.778636863	2.96813141	1	9.09	7758_10	2	81439773	2.968131	2.523435
3	13000000	14000000	23	0.066347867	2.428804049	1	4.35	120640_27	3	13326631	2.428804	1.819624
3	28000000	29000000	13	0.732844102	2.833723184	3	23.08	53643_2	3	28418778	2.833723	2.337156
3	36000000	37000000	14	0.927426045	2.536342127	2	14.29	52786_2	3	36714851	2.536342	1.950715
3	50000000	52000000	24	0.335314847	2.634311837	2	8.33	113953_7	3	51025032	2.634312	2.074131
3	69000000	70000000	13	0.880989272	2.67782025	1	7.69	44478_30	3	69270252	2.67782	2.130164
3	76000000	78000000	28	1.710726763	3.710529651	8	28.57	33151_9	3	77524530	3.71053	3.684395
4	15000000	16000000	12	1.907562767	2.971954347	2	16.67	87278_29	4	15114116	2.971954	2.528839
4	22000000	23000000	12	1.466434017	3.753278812	3	25	122311_26	4	22293439	3.753279	3.758114
4	47000000	48000000	14	1.255230175	3.31716589	5	35.71	19380_35	4	47211164	3.317166	3.041266
4	56000000	57000000	6	1.849958279	2.411232883	1	16.67	92874_3	4	56247404	2.411233	1.798639
4	70000000	71000000	14	0.095846948	2.369017093	1	7.14	138490_24	4	70636986	2.369017	1.748716
5	27000000	28000000	18	2.080139131	3.365483001	5	27.78	101339_10	5	27060619	3.365483	3.116851
5	48000000	49000000	10	0.491032726	2.498636914	1	10	62604_9	5	48714236	2.498637	1.904231
5	65000000	66000000	10	1.564004854	2.407221838	1	10	78586_8	5	65741988	2.407222	1.793865
5	67000000	68000000	8	1.408923533	2.478576383	1	12.5	33566_11	5	67161291	2.478576	1.879729
6	8000000	9000000	10	2.067736014	3.638278678	4	40	147147_2	6	8276487	3.638279	3.561511
6	13000000	14000000	9	1.160359682	2.692088066	1	11.11	47475_2	6	13656003	2.692088	2.148704
6	26000000	27000000	15	1.533002179	3.033651628	1	6.67	82665_18	6	26213207	3.033652	2.616879
6	55000000	56000000	9	1.317995191	3.052174107	2	22.22	97067_11	6	55409557	3.052174	2.64361
6	61000000	62000000	13	-0.416467655	2.510391688	1	7.69	100620_5	6	61193585	2.510392	1.918662
7	9000000	10000000	9	2.457409782	4.366868268	4	44.44	68530_10	7	9719307	4.366868	4.899489
7	14000000	15000000	12	0.244941441	2.406512772	1	8.33	111832_6	7	14195422	2.406513	1.793022
7	18000000	19000000	13	1.816646434	3.148270642	3	23.08	15694_3	7	18353358	3.148271	2.784522
7	44000000	45000000	3	1.480787662	2.706690746	1	33.33	125653_16	7	44266144	2.706691	2.167762
7	59000000	60000000	8	1.791411568	2.472411161	2	25	132224_25	7	59723494	2.472411	1.872231
8	9000000	10000000	15	-0.020402573	2.869281749	1	6.67	160332_35	8	9657028	2.869282	2.38573
8	16000000	17000000	8	1.23144318	2.779533438	2	25	22402_20	8	16063372	2.779533	2.264105
8	20000000	21000000	19	0.939056942	3.805690764	3	15.79	70929_19	8	20691569	3.805691	3.849523
8	24000000	25000000	8	0.871256126	2.409734064	1	12.5	31054_28	8	24961081	2.409734	1.796854
8	29000000	30000000	16	0.741098339	3.359702745	4	25	75385_0	8	29249157	3.359703	3.107759
8	46000000	47000000	14	0.451860111	3.08528516	1	7.14	74500_29	8	46765307	3.085285	2.691741
8	62000000	63000000	7	1.682959988	2.799582308	1	14.29	127535_35	8	62806564	2.799582	2.290995
8	66000000	67000000	20	0.901825123	3.127938943	1	5	116371_24	8	66080579	3.127939	2.754397
9	27000000	28000000	8	1.173559746	2.40760446	1	12.5	26339_16	9	27586726	2.407604	1.79432
9	65000000	66000000	11	0.55050764	2.350110534	1	9.09	110629_5	9	65270983	2.350111	1.726586
10	25000000	27000000	25	1.173863133	2.666454309	2	8	73158_24	10	25881466	2.666454	2.115454
10	57000000	58000000	7	1.309467196	2.800735643	1	14.29	74237_8	10	57236757	2.800736	2.292547
11	7000000	8000000	15	2.139007177	3.731139376	9	60	11007_32	11	7567450	3.731139	3.719841
11	26000000	27000000	20	0.772998517	2.437323862	1	5	60836_34	11	26543630	2.437324	1.829843
11	28000000	29000000	10	1.089526854	2.553779463	2	20	74784_1	11	28778135	2.553779	1.972403
11	46000000	47000000	11	1.231202088	2.730040669	1	9.09	38840_3	11	46210788	2.730041	2.198414
12	6000000	8000000	11	1.736215078	3.056186532	4	36.36	27949_34	12	7228143	3.056187	2.649419
12	22000000	23000000	9	1.617066174	2.509182655	1	11.11	134755_24	12	22636427	2.509183	1.917176
12	35000000	36000000	11	1.673043589	2.424587294	1	9.09	29923_0	12	35887346	2.424587	1.814577
12	59000000	60000000	14	0.339154155	2.975171918	1	7.14	115556_0	12	59110141	2.975172	2.533393
13	3000000	4000000	13	2.120913099	4.063879166	3	23.08	133594_24	13	3515797	4.063879	4.316378
13	5000000	7000000	20	1.363644395	2.749595087	3	15	23895_2	13	6320391	2.749595	2.224252
13	38000000	39000000	9	1.066121532	2.370116295	2	22.22	144570_5	13	38039611	2.370116	1.750007
13	42000000	43000000	9	1.001541045	2.464623686	1	11.11	86386_0	13	42550545	2.464624	1.862781
14	5000000	6000000	16	2.099035512	3.940372684	8	50	144419_6	14	5247522	3.940373	4.089615
14	12000000	13000000	8	2.558762596	3.403548732	5	62.5	96492_8	14	12185309	3.403549	3.17707
14	36000000	37000000	9	1.115652684	2.545254282	1	11.11	118856_8	14	36572934	2.545254	1.961785
15	7000000	8000000	11	1.467409613	2.864197268	1	9.09	63682_30	15	7804265	2.864197	2.378754
15	15000000	16000000	11	1.718672388	3.467852294	4	36.36	128541_9	15	15684613	3.467852	3.280142
15	27000000	28000000	10	1.325591893	3.248903209	1	10	144310_11	15	27627117	3.248903	2.936101
16	30000000	32000000	26	1.50369971	4.111167368	5	19.23	86838_27	16	31801886	4.111167	4.404875
16	33000000	34000000	16	1.5687461	3.133258016	2	12.5	26921_5	16	33584241	3.133258	2.762262
17	4000000	5000000	8	1.5124199	2.897260075	1	12.5	124366_3	17	4578318	2.89726	2.424307
17	19000000	20000000	8	0.78060286	2.532681395	1	12.5	96883_6	17	19610286	2.532681	1.946177
17	31000000	32000000	10	0.570984126	2.396854913	1	10	138516_9	17	31210634	2.396855	1.781557
17	33000000	34000000	11	2.632697338	3.891110346	8	72.73	13158_17	17	33436179	3.89111	4.000928
18	3000000	4000000	14	0.714774377	2.49364207	1	7.14	23416_2	18	3021063	2.493642	1.898116
18	6000000	7000000	8	0.614836816	2.365602513	1	12.5	151228_26	18	6971672	2.365603	1.744709
18	24000000	25000000	12	1.045982863	2.395883785	1	8.33	46311_0	18	24448856	2.395884	1.780406
18	48000000	49000000	8	0.932772437	2.334045603	1	12.5	100134_34	18	48910785	2.334046	1.707892
19	6000000	7000000	8	1.167303077	2.566895012	1	12.5	70614_25	19	6844900	2.566895	1.988795
19	22000000	23000000	11	0.534758171	2.857151009	1	9.09	98114_18	19	22280401	2.857151	2.369102
19	29000000	30000000	8	1.621072384	3.328690726	1	12.5	117481_5	19	29045836	3.328691	3.059208

## Sheet: all focal SNPs
SNP	Chromos	Position
123105_19	1	2787138
129426_35	1	3874200
16529_6	1	11344971
53583_27	1	25763689
30466_15	1	36684506
89740_6	1	47764144
86066_18	1	67205476
43568_24	1	78586668
51377_28	1	82791268
59782_30	1	93680600
62421_7	2	6158700
41756_15	2	12813737
3035_32	2	20152404
3033_17	2	20165268
8544_28	2	30881697
674_5	2	45690175
39924_29	2	49761006
39935_8	2	49856709
105519_5	2	56155033
37925_25	2	60901166
159154_26	2	61964289
22768_27	2	63521433
22760_24	2	63617251
11988_10	2	67876620
146648_9	2	69406123
7758_10	2	81439773
150362_7	2	86008167
95909_26	3	2541391
120640_27	3	13326631
45646_5	3	19215055
101478_24	3	19674708
53643_2	3	28418778
53647_6	3	28436904
52786_2	3	36714851
74868_32	3	37610291
113953_7	3	51025032
44478_30	3	69270252
133382_2	3	74442284
33145_24	3	77502354
33151_9	3	77524530
100750_33	4	7386722
18822_3	4	9379882
87278_29	4	15114116
57651_28	4	20510147
122311_26	4	22293439
6085_4	4	24715492
57747_31	4	26141626
19380_35	4	47211164
92874_3	4	56247404
36479_5	4	65746265
138490_24	4	70636986
39555_26	4	78268654
133175_17	5	4695399
98623_31	5	11323036
27974_6	5	22209778
101339_10	5	27060619
43124_8	5	27800372
133182_25	5	30282323
62604_9	5	48714236
12767_35	5	51038299
102803_18	5	58619936
78586_8	5	65741988
33566_11	5	67161291
71860_10	6	4152983
100039_6	6	8209948
147147_2	6	8276487
47475_2	6	13656003
82665_18	6	26213207
144647_25	6	40628232
29142_6	6	40858620
100686_34	6	49573502
97067_11	6	55409557
158295_11	6	57419977
100620_5	6	61193585
8746_33	7	2525750
68530_10	7	9719307
50491_1	7	10746924
46424_24	7	13368729
111832_6	7	14195422
15694_3	7	18353358
112264_26	7	26554689
90158_20	7	29204199
117113_24	7	29290227
35449_18	7	34121626
101108_15	7	38801694
125653_16	7	44266144
4069_9	7	48187388
132224_25	7	59723494
39677_28	7	60205428
55070_0	7	71753920
157240_25	8	6582770
160332_35	8	9657028
134048_27	8	10441750
93789_9	8	12144144
22402_20	8	16063372
70929_19	8	20691569
31054_28	8	24961081
75385_0	8	29249157
4319_8	8	38308488
74500_29	8	46765307
74488_7	8	46795046
127535_35	8	62806564
127533_31	8	62826840
116371_24	8	66080579
65995_35	9	10965174
84091_15	9	25205726
26311_5	9	27251194
26339_16	9	27586726
110334_30	9	53596077
4460_9	9	54260433
110629_5	9	65270983
45439_5	9	66779299
45378_26	9	67248652
153076_2	10	18453250
98729_34	10	18610513
73158_24	10	25881466
73138_0	10	26056682
66167_6	10	30543464
1507_24	10	44967267
74237_8	10	57236757
147264_33	10	62416346
11007_32	11	7567450
60836_34	11	26543630
74784_1	11	28778135
38840_3	11	46210788
38835_7	11	46238695
24774_24	11	63505390
27949_34	12	7228143
136025_3	12	12893865
134755_24	12	22636427
65774_1	12	25165607
145281_17	12	27757566
116570_10	12	27918264
29923_0	12	35887346
21451_30	12	39393155
14758_3	12	41246376
95503_8	12	47482789
115570_28	12	58990436
115556_0	12	59110141
46893_35	12	60885513
133585_7	13	3432255
133594_24	13	3515797
48471_33	13	5777533
23895_2	13	6320391
144570_5	13	38039611
86386_0	13	42550545
43650_28	13	51913252
125867_0	14	5116552
144419_6	14	5247522
110950_4	14	9847589
96492_8	14	12185309
96492_8	14	12185309
118856_8	14	36572934
60352_2	14	46597075
125126_20	14	49729884
145220_1	14	54114786
106828_6	14	60052503
63682_30	15	7804265
68172_0	15	15522746
128541_9	15	15684613
88260_19	15	20444709
144310_11	15	27627117
143739_30	15	41382242
27658_33	15	48192305
86838_27	16	31801886
26921_5	16	33584241
139003_29	16	49092112
95457_18	16	51719820
124366_3	17	4578318
138855_19	17	4764680
152014_28	17	7786570
44527_30	17	9589596
96883_6	17	19610286
138516_9	17	31210634
13158_17	17	33436179
13086_2	17	33901976
7981_29	17	37749005
35366_2	17	43133621
35347_20	17	43212970
23416_2	18	3021063
151228_26	18	6971672
15285_30	18	20109656
46311_0	18	24448856
37661_9	18	26893616
136737_34	18	38193263
100134_34	18	48910785
70614_25	19	6844900
146744_27	19	11035117
98114_18	19	22280401
117481_5	19	29045836
132823_7	19	31567026

## Sheet: all genomic windows
Chrom	Start	End
1	2000000	3000000
1	3000000	4000000
1	11000000	12000000
1	25000000	26000000
1	36000000	37000000
1	47000000	48000000
1	67000000	68000000
1	78000000	80000000
1	82000000	83000000
1	93000000	94000000
2	6000000	7000000
2	12000000	13000000
2	20000000	21000000
2	30000000	32000000
2	45000000	46000000
2	49000000	50000000
2	56000000	57000000
2	60000000	61000000
2	61000000	62000000
2	63000000	64000000
2	67000000	68000000
2	69000000	70000000
2	81000000	82000000
2	85000000	87000000
3	1000000	3000000
3	13000000	14000000
3	19000000	21000000
3	28000000	29000000
3	36000000	37000000
3	37000000	38000000
3	50000000	52000000
3	69000000	70000000
3	74000000	75000000
3	76000000	78000000
4	7000000	8000000
4	9000000	11000000
4	15000000	16000000
4	20000000	21000000
4	22000000	23000000
4	24000000	25000000
4	26000000	27000000
4	47000000	48000000
4	56000000	57000000
4	65000000	66000000
4	70000000	71000000
4	78000000	79000000
5	4000000	5000000
5	11000000	12000000
5	22000000	23000000
5	27000000	29000000
5	30000000	32000000
5	48000000	49000000
5	51000000	52000000
5	58000000	60000000
5	65000000	66000000
5	67000000	68000000
6	4000000	5000000
6	7000000	9000000
6	8000000	9000000
6	13000000	14000000
6	26000000	27000000
6	40000000	41000000
6	49000000	50000000
6	55000000	56000000
6	56000000	58000000
6	61000000	62000000
7	2000000	3000000
7	9000000	10000000
7	10000000	11000000
7	13000000	14000000
7	14000000	15000000
7	18000000	19000000
7	26000000	27000000
7	29000000	30000000
7	34000000	35000000
7	38000000	39000000
7	44000000	45000000
7	47000000	49000000
7	59000000	60000000
7	63000000	65000000
7	71000000	72000000
8	6000000	7000000
8	9000000	10000000
8	10000000	11000000
8	12000000	13000000
8	16000000	17000000
8	20000000	21000000
8	24000000	25000000
8	29000000	30000000
8	38000000	39000000
8	46000000	47000000
8	62000000	63000000
8	66000000	67000000
9	10000000	11000000
9	24000000	26000000
9	27000000	28000000
9	53000000	55000000
9	65000000	66000000
9	66000000	68000000
10	18000000	20000000
10	25000000	27000000
10	30000000	31000000
10	44000000	45000000
10	57000000	58000000
10	62000000	63000000
11	7000000	8000000
11	26000000	27000000
11	28000000	29000000
11	45000000	47000000
11	63000000	64000000
12	6000000	8000000
12	12000000	14000000
12	22000000	23000000
12	25000000	26000000
12	27000000	29000000
12	27000000	28000000
12	35000000	36000000
12	39000000	40000000
12	41000000	42000000
12	47000000	48000000
12	58000000	59000000
12	59000000	60000000
12	60000000	61000000
13	3000000	4000000
13	5000000	7000000
13	38000000	39000000
13	42000000	43000000
13	51000000	52000000
14	5000000	6000000
14	9000000	10000000
14	12000000	13000000
14	36000000	37000000
14	46000000	47000000
14	49000000	50000000
14	53000000	55000000
14	60000000	61000000
15	7000000	8000000
15	15000000	16000000
15	20000000	21000000
15	27000000	28000000
15	41000000	42000000
15	48000000	49000000
16	30000000	32000000
16	33000000	34000000
16	49000000	50000000
16	51000000	52000000
17	4000000	5000000
17	7000000	8000000
17	9000000	10000000
17	19000000	20000000
17	31000000	32000000
17	33000000	34000000
17	37000000	38000000
17	43000000	44000000
18	3000000	4000000
18	6000000	7000000
18	19000000	21000000
18	24000000	25000000
18	26000000	28000000
18	38000000	39000000
18	48000000	49000000
19	6000000	7000000
19	10000000	12000000
19	22000000	23000000
19	29000000	30000000
19	31000000	32000000
