# Supplementary material for: Signatures of Selection for Resistance/Tolerance to Perkinsus olseni in Grooved Carpet Shell Clam (Ruditapes decussatus) Using a Population Genomics Approach
Source: Evol Appl. 2025 May 13;18(5):e70106. doi: 10.1111/eva.70106 (PMC12070250; doi:10.1111/eva.70106)
Supplement: Supplementary file 15 — Table S9. [file EVA-18-e70106-s012.xlsx]

## Sheet: Low vs Moderate
Table S9: List of genomic windows and focal SNPs uner divergent selection between levels of infection for resistance/tolerance to P. olseni in the Mediterranean area (VEN and TU) mapping in the chromosomes of R. decussatus. In separated folders at the bottom the three pairwise comparisons performed grouping by low (L0, L1), moderate (L2, L3) and heavy (L4, L5) infection, and the total list of foc…
Chromosome	Start	End	No. Markers in window	Avg marker mean deviation	Max. Marker mean deviation	No. Markers with max. deviation	% markers with max. Deviation	focal SNP	Chromosome	Position	standardized deviation	Log-pvalue
1	14000000	15000000	6	1.233251766	2.359736706	1	16.67	145684_20	1	14469497	2.359737	1.737836
1	23000000	26000000	48	0.407817017	2.659046193	4	8.33	78832_27	1	25060554	2.659046	2.105893
1	63000000	64000000	13	0.248239038	2.333077894	1	7.69	84270_17	1	63601109	2.333078	1.706769
1	72000000	74000000	19	1.479101934	3.113808558	4	21.05	123427_11	1	73068407	3.113809	2.733558
1	80000000	82000000	22	1.278234261	3.025015652	3	13.64	28597_25	1	81050877	3.025016	2.604463
2	18000000	19000000	11	2.551004971	4.449284108	6	54.55	3179_35	2	18915328	4.449284	5.06471
2	23000000	24000000	13	1.300221542	3.485917975	5	38.46	74696_2	2	23823910	3.485918	3.309404
2	72000000	73000000	6	1.942766287	2.534069718	1	16.67	143085_32	2	72123226	2.53407	1.947898
3	25000000	26000000	7	2.009975899	2.836611368	2	28.57	63282_0	3	25272360	2.836611	2.341082
3	35000000	36000000	15	1.125807274	2.497587097	1	6.67	62027_3	3	35536416	2.497587	1.902945
3	55000000	56000000	9	0.6727007	2.707748767	1	11.11	57234_33	3	55326033	2.707749	2.169147
3	72000000	73000000	7	1.958173848	2.852236086	2	28.57	2675_0	3	72352780	2.852236	2.362382
4	25000000	26000000	6	2.450135097	3.20158076	3	50	57694_19	4	25645679	3.201581	2.864309
4	49000000	50000000	9	1.949776756	2.614224734	1	11.11	85403_35	4	49623818	2.614225	2.048516
4	78000000	79000000	12	0.37941795	2.448075724	1	8.33	39616_11	4	78781287	2.448076	1.842781
5	50000000	51000000	15	0.664551321	2.571715718	1	6.67	37280_25	5	50129069	2.571716	1.994837
5	68000000	69000000	11	0.503199277	2.965560403	1	9.09	48219_29	5	68185796	2.96556	2.519803
6	40000000	41000000	10	1.493011443	4.747119726	4	40	130113_11	6	40385992	4.74712	5.68543
6	42000000	44000000	24	0.647505661	2.424774905	2	8.33	66540_15	6	43066853	2.424775	1.814801
6	58000000	59000000	11	1.667897704	2.887868181	2	18.18	45315_34	6	58424996	2.887868	2.411322
7	14000000	15000000	12	1.456502656	2.58280763	1	8.33	105591_19	7	14528818	2.582808	2.008774
7	29000000	30000000	19	1.006034109	2.581002567	2	10.53	117135_5	7	29386214	2.581003	2.006503
7	31000000	32000000	10	1.547689089	2.612521216	1	10	90398_17	7	31460437	2.612521	2.046351
7	46000000	47000000	7	1.610997769	2.558456714	1	14.29	4206_32	7	46672599	2.558457	1.978241
7	48000000	49000000	14	1.607357066	2.488688674	2	14.29	3984_31	7	48906318	2.488689	1.892061
8	7000000	8000000	12	1.533534112	2.673947311	2	16.67	71792_0	8	7953791	2.673947	2.125146
8	10000000	11000000	9	1.5040577	2.643050022	1	11.11	75662_0	8	10595978	2.64305	2.085324
8	20000000	21000000	19	-0.12907814	3.224679359	2	10.53	84890_9	8	20024558	3.224679	2.899237
8	56000000	57000000	9	0.655231844	2.511492596	1	11.11	109296_34	8	56646614	2.511493	1.920017
8	65000000	66000000	6	1.459313751	2.393019684	1	16.67	147494_5	8	65537344	2.39302	1.777015
9	11000000	12000000	12	1.704739801	2.545973963	2	16.67	118273_30	9	11652108	2.545974	1.96268
9	14000000	16000000	25	0.790013861	3.286670798	7	28	152120_26	9	14950163	3.286671	2.994051
9	47000000	48000000	11	1.416317767	2.83566571	1	9.09	49711_35	9	47684251	2.835666	2.339796
9	50000000	51000000	13	0.404122199	3.174643472	2	15.38	63349_16	9	50148745	3.174643	2.823849
10	15000000	16000000	13	1.975708788	3.279564245	3	23.08	111250_2	10	15546664	3.279564	2.983102
11	2000000	3000000	3	2.044880709	2.393869698	1	33.33	76775_15	11	2317748	2.39387	1.778021
11	36000000	37000000	7	1.134263851	2.519385236	1	14.29	71348_15	11	36437906	2.519385	1.929741
11	51000000	52000000	14	1.927890446	3.235540063	5	35.71	36314_33	11	51669221	3.23554	2.915735
12	8000000	9000000	9	1.616547627	2.84662147	3	33.33	157098_11	12	8273308	2.846621	2.354717
13	8000000	9000000	13	0.383193179	2.445212043	1	7.69	104453_0	13	8560406	2.445212	1.83933
13	11000000	12000000	8	1.525947802	2.470635234	1	12.5	112904_0	13	11237784	2.470635	1.870074
13	15000000	16000000	17	1.004411494	2.937161982	3	17.65	62447_10	13	15310261	2.937162	2.479869
13	29000000	30000000	16	1.140726631	2.59132227	1	6.25	128803_8	13	29570872	2.591322	2.019506
14	8000000	9000000	8	0.709870543	2.656385621	1	12.5	113733_1	14	8048629	2.656386	2.102465
14	11000000	12000000	10	1.039631536	2.382885394	1	10	76676_25	14	11305873	2.382885	1.765039
15	7000000	8000000	11	1.770166911	3.325357732	2	18.18	146183_25	15	7588648	3.325358	3.054014
15	10000000	11000000	11	1.545836142	2.667242549	2	18.18	7297_2	15	10382264	2.667243	2.116472
15	35000000	36000000	7	1.475939426	2.495101481	1	14.29	51722_31	15	35042677	2.495101	1.899901
16	22000000	23000000	15	0.33810987	2.382729172	1	6.67	53000_17	16	22259614	2.382729	1.764855
16	29000000	30000000	13	0.503066016	2.397014193	1	7.69	64711_7	16	29240885	2.397014	1.781746
16	33000000	34000000	16	0.709244851	2.569457586	1	6.25	26945_2	16	33780376	2.569458	1.992005
16	35000000	36000000	14	0.869874391	2.551172582	1	7.14	61614_10	16	35297278	2.551173	1.969153
16	49000000	50000000	11	1.242267589	2.359566906	1	9.09	72805_28	16	49462691	2.359567	1.737637
17	15000000	16000000	10	1.382407776	2.40107752	1	10	116638_3	17	15480464	2.401078	1.786565
17	33000000	34000000	11	1.29120159	2.468023149	2	18.18	13102_31	17	33770033	2.468023	1.866903
17	37000000	38000000	13	-0.522575454	2.546695996	1	7.69	7975_4	17	37817855	2.546696	1.963578
18	18000000	19000000	9	0.981608651	3.875186177	2	22.22	84835_24	18	18171258	3.875186	3.972474
18	32000000	33000000	12	1.356802492	2.808586685	2	16.67	143295_32	18	32540914	2.808587	2.303124
19	20000000	21000000	11	0.791760042	2.655677007	1	9.09	102483_2	19	20118257	2.655677	2.101552

## Sheet: Low vs Heavy
Chromosome	Start	End	No. Markers in window	Avg marker mean deviation	Max. Marker mean deviation	No. Markers with max. deviation	% markers with max. Deviation	focal SNP	Chromosome	Position	standardized deviation	Log-pvalue
1	63000000	64000000	13	0.120202689	2.388004072	1	7.69	84270_17	1	63601109	2.388004	1.771083
1	72000000	74000000	19	1.609588002	3.03984394	4	21.05	44180_29	1	72165687	3.039844	2.6258
1	77000000	78000000	12	2.140224297	3.324451778	6	50	102924_19	1	77419332	3.324452	3.052603
1	80000000	82000000	22	1.141229929	2.867118189	3	13.64	28597_25	1	81050877	2.867118	2.38276
2	18000000	19000000	11	1.592834655	3.279335208	4	36.36	3173_29	2	18965211	3.279335	2.98275
2	23000000	24000000	13	0.7670208	2.516171413	3	23.08	74687_11	2	23941379	2.516171	1.925778
2	72000000	73000000	6	2.053550395	2.612702707	1	16.67	143085_32	2	72123226	2.612703	2.046581
2	85000000	86000000	11	1.133232277	2.332133552	1	9.09	57591_31	2	85233268	2.332134	1.705673
3	6000000	7000000	15	0.14028157	2.404086138	1	6.67	96583_3	3	6702564	2.404086	1.790138
3	10000000	11000000	9	-0.187022143	2.541165017	2	22.22	87852_17	3	10698708	2.541165	1.956702
3	14000000	15000000	15	0.606442194	2.735222704	2	13.33	75061_4	3	14607857	2.735223	2.205247
3	25000000	26000000	7	1.925220202	2.858983509	3	42.86	63282_0	3	25272360	2.858984	2.37161
3	42000000	44000000	17	1.411956759	2.858442092	4	23.53	13605_29	3	43217299	2.858442	2.370869
3	55000000	56000000	9	0.861767387	3.017314797	2	22.22	57234_33	3	55326033	3.017315	2.593418
3	72000000	74000000	14	1.517545961	2.801885468	2	14.29	2675_0	3	72352780	2.801885	2.294094
4	25000000	27000000	16	2.11260223	3.833746469	7	43.75	57694_19	4	25645679	3.833746	3.898919
4	29000000	30000000	7	1.447474574	2.393271924	1	14.29	94898_17	4	29643434	2.393272	1.777313
4	49000000	50000000	9	1.779135106	2.561420588	1	11.11	85403_35	4	49623818	2.561421	1.981944
5	50000000	51000000	15	1.224414221	2.389179273	1	6.67	37280_25	5	50129069	2.389179	1.772472
5	68000000	70000000	20	1.176209113	3.397131963	3	15	48219_29	5	68185796	3.397132	3.166878
6	11000000	12000000	14	0.995377177	2.851937156	2	14.29	68953_5	6	11578740	2.851937	2.361973
6	25000000	26000000	13	1.0511797	2.764850693	1	7.69	38525_25	6	25546472	2.764851	2.244515
6	40000000	41000000	10	1.327144007	3.764761576	4	40	130113_11	6	40385992	3.764762	3.778043
6	42000000	44000000	24	0.721842401	3.197454241	4	16.67	95868_6	6	42787131	3.197454	2.858091
7	18000000	19000000	13	1.062218028	2.43721366	1	7.69	15721_7	7	18053969	2.437214	1.829711
7	29000000	30000000	19	0.95912105	2.421919662	1	5.26	111185_11	7	29760518	2.42192	1.811387
7	31000000	32000000	10	1.348284838	2.397206728	1	10	90398_17	7	31460437	2.397207	1.781974
7	70000000	71000000	14	1.075110564	2.486830966	2	14.29	63975_18	7	70450876	2.486831	1.889792
8	20000000	21000000	19	-0.510951233	2.71001092	1	5.26	84890_9	8	20024558	2.710011	2.172108
8	50000000	51000000	14	0.8400583	2.429703264	1	7.14	70675_34	8	50259210	2.429703	1.820701
9	9000000	10000000	7	1.863887882	2.683618295	2	28.57	16859_24	9	9969680	2.683618	2.137688
9	11000000	12000000	12	1.975871888	2.818723489	5	41.67	118273_30	9	11652108	2.818723	2.316818
9	50000000	51000000	13	0.268102723	2.586807884	2	15.38	63349_16	9	50148745	2.586808	2.013813
10	15000000	16000000	13	1.74669758	3.094070988	1	7.69	111250_2	10	15546664	3.094071	2.704586
11	36000000	37000000	7	1.090934589	2.346377099	1	14.29	71348_15	11	36437906	2.346377	1.722232
11	58000000	59000000	4	1.428273516	2.415135385	1	25	70530_16	11	58985786	2.415135	1.803289
12	8000000	9000000	9	1.851955875	2.918129602	3	33.33	157098_11	12	8273308	2.91813	2.453287
12	11000000	12000000	11	0.380187537	2.471253426	1	9.09	35986_24	12	11984726	2.471253	1.870825
12	30000000	31000000	5	1.677440693	2.481387561	1	20	63172_0	12	30768226	2.481388	1.883153
13	8000000	9000000	13	0.650044806	2.92356272	1	7.69	104453_0	13	8560406	2.923563	2.460861
13	15000000	16000000	17	0.877434759	2.959747432	3	17.65	62443_30	13	15334824	2.959747	2.511603
13	29000000	30000000	16	0.884320911	2.369210177	1	6.25	128799_25	13	29559259	2.36921	1.748943
13	40000000	41000000	8	1.002448452	2.460546111	1	12.5	105911_1	13	40208153	2.460546	1.857843
14	22000000	23000000	9	1.705766163	2.415436948	3	33.33	5590_0	14	22796553	2.415437	1.803648
14	31000000	33000000	22	1.304393782	2.944923105	4	18.18	34983_11	14	32011493	2.944923	2.490751
14	49000000	51000000	25	0.230001169	2.588028216	3	12	118544_24	14	50055259	2.588028	2.015351
14	58000000	59000000	19	0.923016833	3.487697027	2	10.53	56707_11	14	58065301	3.487697	3.312293
15	7000000	8000000	11	1.762050516	3.232763274	2	18.18	146175_30	15	7548171	3.232763	2.911513
15	10000000	11000000	11	1.118334177	2.701776741	2	18.18	7297_2	15	10382264	2.701777	2.161339
15	29000000	30000000	8	2.198949578	2.82838688	3	37.5	15013_18	15	29281133	2.828387	2.32991
15	35000000	36000000	7	1.373761335	2.500739717	1	14.29	51722_31	15	35042677	2.50074	1.906809
16	22000000	23000000	15	0.466650466	2.524403878	1	6.67	53000_17	16	22259614	2.524404	1.935936
16	33000000	34000000	16	0.755016375	2.43796255	1	6.25	26945_2	16	33780376	2.437963	1.830611
16	35000000	36000000	14	1.018818232	2.471823485	1	7.14	61614_10	16	35297278	2.471823	1.871517
16	49000000	50000000	11	1.227423055	2.516859883	1	9.09	72805_28	16	49462691	2.51686	1.926627
17	7000000	8000000	9	1.169189298	2.35755775	1	11.11	50366_6	17	7445451	2.357558	1.735286
17	33000000	34000000	11	1.480834044	2.584742007	2	18.18	13102_31	17	33770033	2.584742	2.01121
17	37000000	38000000	13	0.030319448	2.787521354	2	15.38	7975_4	17	37817855	2.787521	2.2748
18	18000000	19000000	9	1.214580511	4.168861841	2	22.22	84835_24	18	18171258	4.168862	4.514102
18	32000000	33000000	12	1.243847292	2.751394818	1	8.33	143295_32	18	32540914	2.751395	2.226637
19	20000000	21000000	11	0.803294042	3.010228102	1	9.09	102483_2	19	20118257	3.010228	2.583274

## Sheet: Moderate vs Heavy
Chromosome	Start	End	No. Markers in window	Avg marker mean deviation	Max. Marker mean deviation	No. Markers with max. deviation	% markers with max. Deviation	focal SNP	Chromosome	Position	standardized deviation	Log-pvalue
1	15000000	16000000	16	0.657928364	2.721887491	2	12.5	83835_2	1	15938502	2.721887	2.187687
1	30000000	31000000	12	1.845768221	2.749368999	7	58.33	19876_25	1	30286830	2.749369	2.223952
1	58000000	59000000	8	1.307070026	2.98753481	1	12.5	75017_27	1	58387967	2.987535	2.550927
1	73000000	74000000	12	0.414194754	2.46315095	1	8.33	61146_19	1	73964883	2.463151	1.860997
1	77000000	79000000	24	1.361974467	3.64944141	6	25	102924_19	1	77419332	3.649441	3.580356
1	91000000	92000000	5	1.211740106	2.441623494	1	20	155222_4	1	91358913	2.441623	1.835011
2	11000000	12000000	5	1.580394318	2.729575642	1	20	83382_35	2	11332259	2.729576	2.197802
2	62000000	63000000	9	1.651695439	2.441548119	1	11.11	22832_6	2	62990873	2.441548	1.834921
3	14000000	15000000	15	0.860881243	2.504541694	1	6.67	75057_18	3	14649057	2.504542	1.911474
3	43000000	44000000	8	2.069528126	3.783437885	1	12.5	13605_29	3	43217299	3.783438	3.810574
3	50000000	52000000	24	1.221366744	3.899250554	6	25	113943_6	3	50991207	3.899251	4.015514
4	26000000	27000000	10	1.73599	2.968915018	1	10	57737_7	4	26035203	2.968915	2.524542
4	31000000	32000000	12	1.512921884	3.247922704	3	25	103304_3	4	31681518	3.247923	2.934604
4	34000000	35000000	9	1.296674096	2.463495097	2	22.22	96553_25	4	34293019	2.463495	1.861414
4	67000000	68000000	8	1.376883101	2.698990436	1	12.5	18602_35	4	67242784	2.69899	2.157702
5	20000000	21000000	13	1.206254665	2.34891609	1	7.69	40613_4	5	20569380	2.348916	1.725192
5	27000000	28000000	18	0.709611134	2.468626058	1	5.56	43129_9	5	27783633	2.468626	1.867635
5	32000000	34000000	28	0.995335594	4.519634353	4	14.29	99440_7	5	32997745	4.519634	5.207983
5	38000000	40000000	22	1.710818969	3.824097783	3	13.64	130417_5	5	39007059	3.824098	3.881895
5	46000000	47000000	15	0.286836939	2.427786079	1	6.67	50892_11	5	46761674	2.427786	1.818405
5	50000000	51000000	15	1.222679709	2.786619318	2	13.33	12786_35	5	50924931	2.786619	2.273591
5	69000000	70000000	9	1.118701616	3.4238584	1	11.11	44035_27	5	69574844	3.423858	3.209442
6	12000000	13000000	25	0.510255515	2.630078911	2	8	67661_15	6	12862492	2.630079	2.06872
6	24000000	25000000	14	0.534486169	2.341217183	1	7.14	38631_31	6	24567113	2.341217	1.716224
6	32000000	34000000	20	1.314701007	2.52978815	2	10	9275_27	6	33764655	2.529788	1.942595
6	40000000	42000000	18	0.018898106	2.830154269	2	11.11	29142_6	6	40858620	2.830154	2.332308
7	3000000	5000000	26	1.215534322	3.569507756	4	15.38	8905_18	7	3976757	3.569508	3.446539
7	41000000	43000000	15	1.538884232	2.890242825	4	26.67	13477_6	7	41526056	2.890243	2.414602
7	63000000	64000000	10	0.51524071	2.461631759	1	10	10716_35	7	63560108	2.461632	1.859157
8	3000000	4000000	9	1.255637475	3.313414317	2	22.22	115166_4	8	3388429	3.313414	3.035437
8	6000000	7000000	9	2.05944567	3.3169418	5	55.56	157240_25	8	6582770	3.316942	3.040918
8	9000000	10000000	15	1.212803192	2.613769924	1	6.67	116410_31	8	9360418	2.61377	2.047938
8	33000000	34000000	15	0.69375856	2.352786687	1	6.67	125698_16	8	33067638	2.352787	1.72971
8	58000000	59000000	14	1.546735872	3.753334088	5	35.71	82337_19	8	58754221	3.753334	3.758209
9	5000000	6000000	8	1.187055242	2.557543233	1	12.5	43140_34	9	5281052	2.557543	1.9771
9	63000000	64000000	9	0.597289903	2.402230215	1	11.11	108245_35	9	63074958	2.40223	1.787934
10	64000000	65000000	10	3.092343687	4.011997754	9	90	68665_1	10	64048317	4.011998	4.220352
11	7000000	8000000	15	1.41874592	3.557201041	3	20	11025_4	11	7401065	3.557201	3.426169
11	45000000	46000000	23	1.121582212	2.825000837	5	21.74	117683_5	11	45235066	2.825001	2.325318
11	49000000	51000000	15	0.812080334	2.897436735	4	26.67	88618_18	11	50009969	2.897437	2.424552
12	5000000	6000000	13	1.103836476	2.625058619	2	15.38	65634_7	12	5271306	2.625059	2.062311
12	9000000	10000000	10	1.318979286	2.878194807	2	20	60910_4	12	9948230	2.878195	2.397986
12	12000000	13000000	13	1.036910844	2.943947837	2	15.38	35972_11	12	12086912	2.943948	2.489382
12	42000000	43000000	11	1.559577127	2.696167456	2	18.18	14900_18	12	42193905	2.696167	2.154019
12	54000000	55000000	9	-0.503998626	3.256396151	1	11.11	34622_2	12	54070620	3.256396	2.947552
13	40000000	41000000	8	1.494637708	2.671921403	1	12.5	105904_27	13	40248712	2.671921	2.122523
13	55000000	56000000	14	-0.025707873	2.466906215	1	7.14	63528_18	13	55222818	2.466906	1.865549
14	8000000	9000000	8	-0.093729748	2.441684555	1	12.5	113733_1	14	8048629	2.441685	1.835085
14	17000000	18000000	5	1.13053998	2.347729153	1	20	91604_9	14	17118338	2.347729	1.723808
14	20000000	21000000	16	0.635528435	2.661918699	1	6.25	11496_2	14	20158990	2.661919	2.109598
14	49000000	50000000	14	0.240037915	2.548619213	1	7.14	125093_8	14	49911022	2.548619	1.965972
14	58000000	59000000	19	0.776737181	2.671234855	2	10.53	56708_9	14	58083449	2.671235	2.121635
15	2000000	4000000	15	1.593441915	3.291951222	5	33.33	104913_1	15	2893060	3.291951	3.002199
15	19000000	20000000	9	1.811764683	3.584115963	2	22.22	48090_8	15	19404941	3.584116	3.470798
15	23000000	25000000	22	0.956934845	2.673360244	3	13.64	57154_7	15	24010666	2.67336	2.124386
15	26000000	27000000	11	0.717725768	3.492782123	2	18.18	16039_26	15	26698941	3.492782	3.320557
16	8000000	9000000	12	1.410719556	2.341515807	1	8.33	89194_9	16	8293706	2.341516	1.716572
16	10000000	11000000	11	1.035133395	2.535816891	1	9.09	75456_9	16	10429793	2.535817	1.950064
16	23000000	24000000	15	2.052356214	3.286370766	6	40	34153_17	16	23745243	3.286371	2.993588
16	35000000	36000000	14	0.181394968	2.373871764	1	7.14	120212_3	16	35801191	2.373872	1.754422
17	10000000	11000000	7	1.78566761	2.404190106	1	14.29	94846_16	17	10623966	2.40419	1.790261
17	23000000	24000000	16	1.324887316	3.308232192	4	25	106211_10	17	23387528	3.308232	3.027395
17	25000000	26000000	10	1.220530262	2.520768929	1	10	99962_34	17	25424297	2.520769	1.931448
17	37000000	38000000	13	1.471118914	2.342355482	1	7.69	7981_29	17	37749005	2.342355	1.717549
17	43000000	44000000	20	0.000864486	3.122809081	1	5	35350_18	17	43212894	3.122809	2.746822
18	1000000	2000000	3	1.896171255	2.53915732	1	33.33	113080_35	18	1767130	2.539157	1.954208
18	8000000	9000000	10	1.138902654	2.347091777	1	10	104186_15	18	8106633	2.347092	1.723065
18	20000000	22000000	24	1.699967208	3.455924697	3	12.5	15289_33	18	20116173	3.455925	3.260896
19	4000000	6000000	12	1.896220005	3.184082354	5	41.67	69003_17	19	4772016	3.184082	2.837992

## Sheet: all focal SNPs
SNP	Chromos	Position
145684_20	1	14469497
83835_2	1	15938502
78832_27	1	25060554
19876_25	1	30286830
75017_27	1	58387967
84270_17	1	63601109
44180_29	1	72165687
123427_11	1	73068407
61146_19	1	73964883
102924_19	1	77419332
28597_25	1	81050877
155222_4	1	91358913
83382_35	2	11332259
3179_35	2	18915328
3173_29	2	18965211
74696_2	2	23823910
74687_11	2	23941379
22832_6	2	62990873
143085_32	2	72123226
57591_31	2	85233268
96583_3	3	6702564
87852_17	3	10698708
75061_4	3	14607857
75057_18	3	14649057
63282_0	3	25272360
62027_3	3	35536416
13605_29	3	43217299
113943_6	3	50991207
57234_33	3	55326033
2675_0	3	72352780
57694_19	4	25645679
57737_7	4	26035203
94898_17	4	29643434
103304_3	4	31681518
96553_25	4	34293019
85403_35	4	49623818
18602_35	4	67242784
39616_11	4	78781287
40613_4	5	20569380
43129_9	5	27783633
99440_7	5	32997745
130417_5	5	39007059
50892_11	5	46761674
37280_25	5	50129069
12786_35	5	50924931
48219_29	5	68185796
44035_27	5	69574844
68953_5	6	11578740
67661_15	6	12862492
38631_31	6	24567113
38525_25	6	25546472
9275_27	6	33764655
130113_11	6	40385992
29142_6	6	40858620
95868_6	6	42787131
66540_15	6	43066853
45315_34	6	58424996
8905_18	7	3976757
105591_19	7	14528818
15721_7	7	18053969
117135_5	7	29386214
111185_11	7	29760518
90398_17	7	31460437
13477_6	7	41526056
4206_32	7	46672599
3984_31	7	48906318
10716_35	7	63560108
63975_18	7	70450876
115166_4	8	3388429
157240_25	8	6582770
71792_0	8	7953791
116410_31	8	9360418
75662_0	8	10595978
84890_9	8	20024558
125698_16	8	33067638
70675_34	8	50259210
109296_34	8	56646614
82337_19	8	58754221
147494_5	8	65537344
43140_34	9	5281052
16859_24	9	9969680
118273_30	9	11652108
152120_26	9	14950163
49711_35	9	47684251
63349_16	9	50148745
108245_35	9	63074958
111250_2	10	15546664
68665_1	10	64048317
76775_15	11	2317748
11025_4	11	7401065
71348_15	11	36437906
117683_5	11	45235066
88618_18	11	50009969
36314_33	11	51669221
70530_16	11	58985786
65634_7	12	5271306
157098_11	12	8273308
60910_4	12	9948230
35986_24	12	11984726
35972_11	12	12086912
63172_0	12	30768226
14900_18	12	42193905
34622_2	12	54070620
104453_0	13	8560406
112904_0	13	11237784
62447_10	13	15310261
62443_30	13	15334824
128799_25	13	29559259
128803_8	13	29570872
105911_1	13	40208153
105904_27	13	40248712
63528_18	13	55222818
113733_1	14	8048629
113733_1	14	8048629
76676_25	14	11305873
91604_9	14	17118338
11496_2	14	20158990
5590_0	14	22796553
34983_11	14	32011493
125093_8	14	49911022
118544_24	14	50055259
56707_11	14	58065301
56708_9	14	58083449
104913_1	15	2893060
146175_30	15	7548171
146183_25	15	7588648
7297_2	15	10382264
48090_8	15	19404941
57154_7	15	24010666
16039_26	15	26698941
15013_18	15	29281133
51722_31	15	35042677
89194_9	16	8293706
75456_9	16	10429793
53000_17	16	22259614
34153_17	16	23745243
64711_7	16	29240885
26945_2	16	33780376
61614_10	16	35297278
120212_3	16	35801191
72805_28	16	49462691
50366_6	17	7445451
94846_16	17	10623966
116638_3	17	15480464
106211_10	17	23387528
99962_34	17	25424297
13102_31	17	33770033
7981_29	17	37749005
7975_4	17	37817855
35350_18	17	43212894
113080_35	18	1767130
104186_15	18	8106633
84835_24	18	18171258
15289_33	18	20116173
143295_32	18	32540914
69003_17	19	4772016
102483_2	19	20118257
102483_2	19	20118257

## Sheet: all genomic windows
Chrom	Start	End
1	14000000	15000000
1	15000000	16000000
1	23000000	26000000
1	30000000	31000000
1	58000000	59000000
1	63000000	64000000
1	73000000	74000000
1	77000000	79000000
1	80000000	82000000
1	91000000	92000000
2	11000000	12000000
2	18000000	19000000
2	23000000	24000000
2	62000000	63000000
2	72000000	73000000
2	85000000	86000000
3	6000000	7000000
3	10000000	11000000
3	14000000	15000000
3	25000000	26000000
3	35000000	36000000
3	42000000	44000000
3	50000000	52000000
3	55000000	56000000
3	72000000	74000000
4	25000000	27000000
4	29000000	30000000
4	31000000	32000000
4	34000000	35000000
4	49000000	50000000
4	67000000	68000000
4	78000000	79000000
5	20000000	21000000
5	27000000	28000000
5	32000000	34000000
5	38000000	40000000
5	46000000	47000000
5	50000000	51000000
5	68000000	70000000
6	12000000	13000000
6	24000000	25000000
6	25000000	26000000
6	32000000	34000000
6	40000000	42000000
6	42000000	44000000
6	58000000	59000000
7	3000000	5000000
7	14000000	15000000
7	18000000	19000000
7	29000000	30000000
7	31000000	32000000
7	41000000	43000000
7	46000000	47000000
7	48000000	49000000
7	63000000	64000000
7	70000000	71000000
8	3000000	4000000
8	6000000	7000000
8	7000000	8000000
8	9000000	10000000
8	10000000	11000000
8	20000000	21000000
8	33000000	34000000
8	50000000	51000000
8	56000000	57000000
8	58000000	59000000
8	65000000	66000000
9	5000000	6000000
9	9000000	10000000
9	11000000	12000000
9	14000000	16000000
9	47000000	48000000
9	50000000	51000000
9	63000000	64000000
10	15000000	16000000
10	64000000	65000000
11	2000000	3000000
11	7000000	8000000
11	36000000	37000000
11	45000000	46000000
11	49000000	51000000
11	51000000	52000000
11	58000000	59000000
12	5000000	6000000
12	8000000	9000000
12	9000000	10000000
12	11000000	12000000
12	12000000	13000000
12	30000000	31000000
12	42000000	43000000
12	54000000	55000000
13	8000000	9000000
13	11000000	12000000
13	15000000	16000000
13	29000000	30000000
13	40000000	41000000
13	55000000	56000000
14	8000000	9000000
14	11000000	12000000
14	17000000	18000000
14	20000000	21000000
14	22000000	23000000
14	31000000	33000000
14	49000000	51000000
14	58000000	59000000
15	2000000	4000000
15	7000000	8000000
15	10000000	11000000
15	19000000	20000000
15	23000000	25000000
15	26000000	27000000
15	29000000	30000000
15	35000000	36000000
16	8000000	9000000
16	10000000	11000000
16	22000000	23000000
16	23000000	24000000
16	29000000	30000000
16	33000000	34000000
16	35000000	36000000
16	49000000	50000000
17	7000000	8000000
17	10000000	11000000
17	15000000	16000000
17	23000000	24000000
17	25000000	26000000
17	33000000	34000000
17	37000000	38000000
17	43000000	44000000
18	1000000	2000000
18	8000000	9000000
18	18000000	19000000
18	20000000	22000000
18	32000000	33000000
19	4000000	6000000
19	20000000	21000000
