# Supplementary material for: Signatures of Selection for Resistance/Tolerance to Perkinsus olseni in Grooved Carpet Shell Clam (Ruditapes decussatus) Using a Population Genomics Approach
Source: Evol Appl. 2025 May 13;18(5):e70106. doi: 10.1111/eva.70106 (PMC12070250; doi:10.1111/eva.70106)
Supplement: Supplementary file 16 — Table S10. [file EVA-18-e70106-s011.xlsx]

## Sheet: SNPs shared
Table S10: List of focal SNPs in genomic windows under divergent selection between levels of infection for resistance/tolerance to P. olseni (low: L0+L1; moderate: L2+L3; heavy: L4+L5) in the Atlantic (blue, ALG + PO) and Mediterranean (orange, VEN + TUR) areas mapping in the chromosomes of R. decussatus. Physical distance between consecutive SNPs < 1 Mb highlighted in pink, shared SNPs in green.…
SNP code	Chromos	Position	Distance
123105_19	1	2787138	1087062
129426_35	1	3874200	7470771
16529_6	1	11344971	3124526
145684_20	1	14469497	1469005
83835_2	1	15938502	9122052
78832_27	1	25060554	703135
53583_27	1	25763689	4523141
19876_25	1	30286830	6397676
30466_15	1	36684506	11079638
89740_6	1	47764144	10623823
75017_27	1	58387967	5213142
84270_17	1	63601109	3604367
86066_18	1	67205476	4960211
44180_29	1	72165687	902720
123427_11	1	73068407	896476
61146_19	1	73964883	3454449
102924_19	1	77419332	1167336
43568_24	1	78586668	2464209
28597_25	1	81050877	1740391
51377_28	1	82791268	8567645
155222_4	1	91358913	2321687
59782_30	1	93680600
62421_7	2	6158700	5173559
83382_35	2	11332259	1481478
41756_15	2	12813737	6101591
3179_35	2	18915328	49883
3173_29	2	18965211	1187193
3035_32	2	20152404	12864
3033_17	2	20165268	3658642
74696_2	2	23823910	117469
74687_11	2	23941379	6940318
8544_28	2	30881697	14808478
674_5	2	45690175	4070831
39924_29	2	49761006	95703
39935_8	2	49856709	6298324
105519_5	2	56155033	4746133
37925_25	2	60901166	1063123
159154_26	2	61964289	1026584
22832_6	2	62990873	530560
22768_27	2	63521433	95818
22760_24	2	63617251	4259369
11988_10	2	67876620	1529503
146648_9	2	69406123	2717103
143085_32	2	72123226	9316547
7758_10	2	81439773	3793495
57591_31	2	85233268	774899
150362_7	2	86008167
95909_26	3	2541391	4161173
96583_3	3	6702564	3996144
87852_17	3	10698708	2627923
120640_27	3	13326631	1281226
75061_4	3	14607857	41200
75057_18	3	14649057	4565998
45646_5	3	19215055	459653
101478_24	3	19674708	5597652
63282_0	3	25272360	3146418
53643_2	3	28418778	18126
53647_6	3	28436904	7099512
62027_3	3	35536416	1178435
52786_2	3	36714851	895440
74868_32	3	37610291	5607008
13605_29	3	43217299	7773908
113943_6	3	50991207	33825
113953_7	3	51025032	4301001
57234_33	3	55326033	13944219
44478_30	3	69270252	3082528
2675_0	3	72352780	2089504
133382_2	3	74442284	3060070
33145_24	3	77502354	22176
33151_9	3	77524530
100750_33	4	7386722	1993160
18822_3	4	9379882	5734234
87278_29	4	15114116	5396031
57651_28	4	20510147	1783292
122311_26	4	22293439	2422053
6085_4	4	24715492	930187
57694_19	4	25645679	389524
57737_7	4	26035203	106423
57747_31	4	26141626	3501808
94898_17	4	29643434	2038084
103304_3	4	31681518	2611501
96553_25	4	34293019	12918145
19380_35	4	47211164	2412654
85403_35	4	49623818	6623586
92874_3	4	56247404	9498861
36479_5	4	65746265	1496519
18602_35	4	67242784	3394202
138490_24	4	70636986	7631668
39555_26	4	78268654	512633
39616_11	4	78781287
133175_17	5	4695399	6627637
98623_31	5	11323036	9246344
40613_4	5	20569380	1640398
27974_6	5	22209778	4850841
101339_10	5	27060619	723014
43129_9	5	27783633	16739
43124_8	5	27800372	2481951
133182_25	5	30282323	2715422
99440_7	5	32997745	6009314
130417_5	5	39007059	7754615
50892_11	5	46761674	1952562
62604_9	5	48714236	1414833
37280_25	5	50129069	795862
12786_35	5	50924931	113368
12767_35	5	51038299	7581637
102803_18	5	58619936	7122052
78586_8	5	65741988	1419303
33566_11	5	67161291	1024505
48219_29	5	68185796	1389048
44035_27	5	69574844
71860_10	6	4152983	4056965
100039_6	6	8209948	66539
147147_2	6	8276487	3302253
68953_5	6	11578740	1283752
67661_15	6	12862492	793511
47475_2	6	13656003	10911110
38631_31	6	24567113	979359
38525_25	6	25546472	666735
82665_18	6	26213207	7551448
9275_27	6	33764655	6621337
130113_11	6	40385992	242240
144647_25	6	40628232	230388
29142_6	6	40858620	0
29142_6	6	40858620	1928511
95868_6	6	42787131	279722
66540_15	6	43066853	6506649
100686_34	6	49573502	5836055
97067_11	6	55409557	2010420
158295_11	6	57419977	1005019
45315_34	6	58424996	2768589
100620_5	6	61193585
8746_33	7	2525750	1451007
8905_18	7	3976757	5742550
68530_10	7	9719307	1027617
50491_1	7	10746924	2621805
46424_24	7	13368729	826693
111832_6	7	14195422	333396
105591_19	7	14528818	3525151
15721_7	7	18053969	299389
15694_3	7	18353358	8201331
112264_26	7	26554689	2649510
90158_20	7	29204199	86028
117113_24	7	29290227	95987
117135_5	7	29386214	374304
111185_11	7	29760518	1699919
90398_17	7	31460437	2661189
35449_18	7	34121626	4680068
101108_15	7	38801694	2724362
13477_6	7	41526056	2740088
125653_16	7	44266144	2406455
4206_32	7	46672599	1514789
4069_9	7	48187388	718930
3984_31	7	48906318	10817176
132224_25	7	59723494	481934
39677_28	7	60205428	3354680
10716_35	7	63560108	6890768
63975_18	7	70450876	1303044
55070_0	7	71753920
115166_4	8	3388429	3194341
157240_25	8	6582770	0
157240_25	8	6582770	1371021
71792_0	8	7953791	1406627
116410_31	8	9360418	296610
160332_35	8	9657028	784722
134048_27	8	10441750	154228
75662_0	8	10595978	1548166
93789_9	8	12144144	3919228
22402_20	8	16063372	3961186
84890_9	8	20024558	667011
70929_19	8	20691569	4269512
31054_28	8	24961081	4288076
75385_0	8	29249157	3818481
125698_16	8	33067638	5240850
4319_8	8	38308488	8456819
74500_29	8	46765307	29739
74488_7	8	46795046	3464164
70675_34	8	50259210	6387404
109296_34	8	56646614	2107607
82337_19	8	58754221	4052343
127535_35	8	62806564	20276
127533_31	8	62826840	2710504
147494_5	8	65537344	543235
116371_24	8	66080579
43140_34	9	5281052	4688628
16859_24	9	9969680	995494
65995_35	9	10965174	686934
118273_30	9	11652108	3298055
152120_26	9	14950163	10255563
84091_15	9	25205726	2045468
26311_5	9	27251194	335532
26339_16	9	27586726	20097525
49711_35	9	47684251	2464494
63349_16	9	50148745	3447332
110334_30	9	53596077	664356
4460_9	9	54260433	8814525
108245_35	9	63074958	2196025
110629_5	9	65270983	1508316
45439_5	9	66779299	469353
45378_26	9	67248652
111250_2	10	15546664	2906586
153076_2	10	18453250	157263
98729_34	10	18610513	7270953
73158_24	10	25881466	175216
73138_0	10	26056682	4486782
66167_6	10	30543464	14423803
1507_24	10	44967267	12269490
74237_8	10	57236757	5179589
147264_33	10	62416346	1631971
68665_1	10	64048317
76775_15	11	2317748	5083317
11025_4	11	7401065	166385
11007_32	11	7567450	18976180
60836_34	11	26543630	2234505
74784_1	11	28778135	7659771
71348_15	11	36437906	8797160
117683_5	11	45235066	975722
38840_3	11	46210788	27907
38835_7	11	46238695	3771274
88618_18	11	50009969	1659252
36314_33	11	51669221	7316565
70530_16	11	58985786	4519604
24774_24	11	63505390
65634_7	12	5271306	1956837
27949_34	12	7228143	1045165
157098_11	12	8273308	1674922
60910_4	12	9948230	2036496
35986_24	12	11984726	102186
35972_11	12	12086912	806953
136025_3	12	12893865	9742562
134755_24	12	22636427	2529180
65774_1	12	25165607	2591959
145281_17	12	27757566	160698
116570_10	12	27918264	2849962
63172_0	12	30768226	5119120
29923_0	12	35887346	3505809
21451_30	12	39393155	1853221
14758_3	12	41246376	947529
14900_18	12	42193905	5288884
95503_8	12	47482789	6587831
34622_2	12	54070620	4919816
115570_28	12	58990436	119705
115556_0	12	59110141	1775372
46893_35	12	60885513
133585_7	13	3432255	83542
133594_24	13	3515797	2261736
48471_33	13	5777533	542858
23895_2	13	6320391	2240015
104453_0	13	8560406	2677378
112904_0	13	11237784	4072477
62447_10	13	15310261	24563
62443_30	13	15334824	14224435
128799_25	13	29559259	11613
128803_8	13	29570872	8468739
144570_5	13	38039611	2168542
105911_1	13	40208153	40559
105904_27	13	40248712	2301833
86386_0	13	42550545	9362707
43650_28	13	51913252	3309566
63528_18	13	55222818
125867_0	14	5116552	130970
144419_6	14	5247522	2801107
113733_1	14	8048629	0
113733_1	14	8048629	1798960
110950_4	14	9847589	1458284
76676_25	14	11305873	879436
96492_8	14	12185309	0
96492_8	14	12185309	4933029
91604_9	14	17118338	3040652
11496_2	14	20158990	2637563
5590_0	14	22796553	9214940
34983_11	14	32011493	4561441
118856_8	14	36572934	10024141
60352_2	14	46597075	3132809
125126_20	14	49729884	181138
125093_8	14	49911022	144237
118544_24	14	50055259	4059527
145220_1	14	54114786	3950515
56707_11	14	58065301	18148
56708_9	14	58083449	1969054
106828_6	14	60052503
104913_1	15	2893060	4655111
146175_30	15	7548171	40477
146183_25	15	7588648	215617
63682_30	15	7804265	2577999
7297_2	15	10382264	5140482
68172_0	15	15522746	161867
128541_9	15	15684613	3720328
48090_8	15	19404941	1039768
88260_19	15	20444709	3565957
57154_7	15	24010666	2688275
16039_26	15	26698941	928176
144310_11	15	27627117	1654016
15013_18	15	29281133	5761544
51722_31	15	35042677	6339565
143739_30	15	41382242	6810063
27658_33	15	48192305
89194_9	16	8293706	2136087
75456_9	16	10429793	11829821
53000_17	16	22259614	1485629
34153_17	16	23745243	5495642
64711_7	16	29240885	2561001
86838_27	16	31801886	1782355
26921_5	16	33584241	196135
26945_2	16	33780376	1516902
61614_10	16	35297278	503913
120212_3	16	35801191	13290921
139003_29	16	49092112	370579
72805_28	16	49462691	2257129
95457_18	16	51719820
124366_3	17	4578318	186362
138855_19	17	4764680	2680771
50366_6	17	7445451	341119
152014_28	17	7786570	1803026
44527_30	17	9589596	1034370
94846_16	17	10623966	4856498
116638_3	17	15480464	4129822
96883_6	17	19610286	3777242
106211_10	17	23387528	2036769
99962_34	17	25424297	5786337
138516_9	17	31210634	2225545
13158_17	17	33436179	333854
13102_31	17	33770033	131943
13086_2	17	33901976	3847029
7981_29	17	37749005	0
7981_29	17	37749005	68850
7975_4	17	37817855	5315766
35366_2	17	43133621	79273
35350_18	17	43212894	76
35347_20	17	43212970
113080_35	18	1767130	1253933
23416_2	18	3021063	3950609
151228_26	18	6971672	1134961
104186_15	18	8106633	10064625
84835_24	18	18171258	1938398
15285_30	18	20109656	6517
15289_33	18	20116173	4332683
46311_0	18	24448856	2444760
37661_9	18	26893616	5647298
143295_32	18	32540914	5652349
136737_34	18	38193263	10717522
100134_34	18	48910785
69003_17	19	4772016	2072884
70614_25	19	6844900	4190217
146744_27	19	11035117	9083140
102483_2	19	20118257	0
102483_2	19	20118257	2162144
98114_18	19	22280401	6765435
117481_5	19	29045836	2521190
132823_7	19	31567026

## Sheet: overlapping windows
Chrom	Start	End	Feature
1	23000000	26000000	overlapping
2	85000000	87000000	overlapping
3	50000000	52000000	identical
4	25000000	27000000	overlapping
4	78000000	79000000	identical
5	27000000	29000000	overlapping
6	7000000	9000000	overlapping
6	40000000	42000000	overlapping
7	14000000	15000000	identical
7	18000000	19000000	identical
7	29000000	30000000	identical
7	47000000	49000000	overlapping
7	63000000	65000000	overlapping
8	6000000	7000000	identical
8	9000000	10000000	identical
8	10000000	11000000	identical
8	20000000	21000000	identical
11	7000000	8000000	identical
11	45000000	47000000	overlapping
12	12000000	14000000	overlapping
12	27000000	29000000	overlapping
14	49000000	51000000	overlapping
15	7000000	8000000	identical
16	33000000	34000000	identical
16	49000000	50000000	identical
17	7000000	8000000	identical
17	33000000	34000000	identical
17	37000000	38000000	identical
17	43000000	44000000	identical
Total	43 Mb
