# Supplementary material for: Signatures of Selection for Resistance/Tolerance to Perkinsus olseni in Grooved Carpet Shell Clam (Ruditapes decussatus) Using a Population Genomics Approach
Source: Evol Appl. 2025 May 13;18(5):e70106. doi: 10.1111/eva.70106 (PMC12070250; doi:10.1111/eva.70106)
Supplement: Supplementary file 17 — Table S11. Table S12. [file EVA-18-e70106-s004.xlsx]

## Sheet: Table S11
Table S11: Genes within the 29 genomics windows under divergent selection between levels of infection shared or overlapped between the Atlantic (ALG vs PO) and Mediterranean (VEN vs TUR) scenarios compared for resistance/tolerance to P. olseni mapping in the chromosomes (supperscaffolds) of R. decussatus.
Gene ID	Chromosome	Start	End	Gene annotation
RDEC1A052891	1	23005509	23018859	Ras-related protein ced-10
RDEC1A030171	1	23026313	23028504
RDEC1A045699	1	23028871	23039189
RDEC1A024873	1	23042098	23046377	Zinc finger MYM-type protein 3
RDEC1A034319	1	23047443	23051151
RDEC1A040228	1	23059771	23069878
RDEC1A020660	1	23086915	23098579	Prestin
RDEC1A013304	1	23114346	23161904	Proto-oncogene tyrosine-protein kinase receptor Ret
RDEC1A039740	1	23371166	23371915
RDEC1A017982	1	23394066	23394836
RDEC1A050238	1	23411104	23412944	Solute carrier family 22 member 7
RDEC1A029446	1	23414397	23417881
RDEC1A029667	1	23425290	23426165
RDEC1A030490	1	23459945	23460445
RDEC1A022939	1	23497259	23502633
RDEC1A037313	1	23499003	23514016	Tetraspanin-15
RDEC1A034821	1	23526656	23592357	Polycystin-1-like protein 2
RDEC1A042427	1	23601333	23630564	Serine/threonine-protein kinase tricornered
RDEC1A005185	1	23642197	23657484	Zinc transporter ZIP10
RDEC1A054140	1	23670072	23928285	Zinc finger MIZ domain-containing protein 1
RDEC1A051166	1	23921413	23924569
RDEC1A050435	1	24033745	24049196	Vesicle-associated membrane protein 7
RDEC1A052017	1	24058164	24085872	Protein transport protein Sec31A
RDEC1A024428	1	24167490	24179899
RDEC1A032632	1	24216605	24230466
RDEC1A008826	1	24242242	24259580
RDEC1A043027	1	24266101	24287716	Cadherin-23
RDEC1A027440	1	24288654	24304868
RDEC1A008150	1	24312589	24338485	Protocadherin Fat 1
RDEC1A038647	1	24343155	24344057	Alpha-mannosidase 2
RDEC1A019297	1	24349181	24362074
RDEC1A018507	1	24409310	24412086	Lymphocyte antigen 75
RDEC1A033985	1	24473194	24475700
RDEC1A053410	1	24478579	24478818	Dopamine D2-like receptor
RDEC1A005455	1	24498616	24508250
RDEC1A038223	1	24518717	24526998
RDEC1A044485	1	24561038	24567899
RDEC1A022820	1	24575036	24575500
RDEC1A028705	1	24575762	24582676
RDEC1A007503	1	24582144	24586479
RDEC1A013586	1	24788339	24865423	Prosaposin
RDEC1A003744	1	24904600	24905733	Neurogenin-1
RDEC1A036484	1	24954371	24955114	Basic helix-loop-helix transcription factor amos
RDEC1A006738	1	24963235	25054228	Dynein axonemal heavy chain 3
RDEC1A002454	1	25057080	25060508
RDEC1A005496	1	25063062	25070790	UPAR/Ly6 domain-containing protein crok
RDEC1A014910	1	25086218	25098013
RDEC1A038264	1	25113837	25114001
RDEC1A003774	1	25148244	25151413	IgGFc-binding protein
RDEC1A048840	1	25195649	25196661	Sodium-dependent glucose transporter 1
RDEC1A044507	1	25196740	25197561	Sodium-dependent glucose transporter 1
RDEC1A016593	1	25197895	25211339	Tubulin-folding cofactor B
RDEC1A048806	1	25240975	25261679	Mitochondrial inner membrane m-AAA protease component paraplegin
RDEC1A003757	1	25282109	25284718
RDEC1A007638	1	25289101	25290989
RDEC1A015395	1	25291333	25297022
RDEC1A019224	1	25297450	25302899
RDEC1A026808	1	25303045	25307945
RDEC1A005150	1	25331153	25331440	Retrovirus-related Pol polyprotein from transposon gypsy
RDEC1A039319	1	25332652	25333415
RDEC1A043074	1	25333822	25334229
RDEC1A051281	1	25334729	25335079
RDEC1A019012	1	25359422	25372179	Adenosine kinase 2
RDEC1A051798	1	25378758	25423893	Histone acetyltransferase KAT6A
RDEC1A030486	1	25431494	25443572	Peroxiredoxin-like 2A
RDEC1A011420	1	25452627	25478521	DNA-directed RNA polymerase III subunit RPC5
RDEC1A035393	1	25482096	25483414
RDEC1A016219	1	25495415	25526836	PAX3- and PAX7-binding protein 1
RDEC1A046859	1	25521669	25534695	Noggin
RDEC1A027626	1	25547632	25567097	NFU1 iron-sulfur cluster scaffold homolog, mitochondrial
RDEC1A013134	1	25569665	25572057
RDEC1A014212	1	25576677	25579143
RDEC1A009275	1	25584597	25590259
RDEC1A015830	1	25598841	25603191	Plasma kallikrein
RDEC1A050940	1	25609787	25618363	Insoluble matrix shell protein 1
RDEC1A004084	1	25619155	25620786	Cyclic nucleotide-gated channel beta-1
RDEC1A039923	1	25624628	25625077
RDEC1A045662	1	25643824	25731079
RDEC1A007951	1	25731343	25761430	Coiled-coil domain-containing protein 6
RDEC1A014023	1	25774029	25778688	N-acetylneuraminate lyase
RDEC1A049952	1	25780002	25784146	N-acetylneuraminate lyase
RDEC1A002302	1	25794366	25795364	Transcription factor atoh8
RDEC1A037767	1	25821253	25829050	E3 ubiquitin-protein ligase RNF213
RDEC1A003409	1	25838884	25900166	Protein phosphatase 3 catalytic subunit alpha
RDEC1A026145	1	25905481	25923097	Dehydrogenase/reductase SDR family member 1
RDEC1A045426	1	25925747	25972627	Inactive ubiquitin carboxyl-terminal hydrolase 54
RDEC1A007881	1	25975644	25994443	AP-3 complex subunit sigma-1
RDEC1A027523	2	85028767	85085278	U3 small nucleolar RNA-associated protein 25 homolog
RDEC1A018118	2	85085691	85096602	32 kDa beta-galactoside-binding lectin lec-3
RDEC1A037311	2	85101453	85145657	Poly [ADP-ribose] polymerase 1
RDEC1A009437	2	85213225	85217003
RDEC1A028568	2	85218077	85218595
RDEC1A023830	2	85309062	85316395
RDEC1A044588	2	85429989	85430384
RDEC1A053709	2	85487084	85631335	Neurexin-1
RDEC1A036785	2	85598248	85600057	Neuronal acetylcholine receptor subunit alpha-10
RDEC1A047193	2	85633228	85680014	RalBP1-associated Eps domain-containing protein 1
RDEC1A033264	2	85704373	85720164
RDEC1A012492	2	85721510	85724241	Mariner Mos1 transposase
RDEC1A044754	2	85726678	85729132
RDEC1A024007	2	85757904	85759630
RDEC1A052845	2	85774967	85789078
RDEC1A032589	2	85781175	85798231
RDEC1A035603	2	85841308	85842430
RDEC1A043782	2	85856658	85859204
RDEC1A000170	2	85860338	85900457	Proton-coupled folate transporter
RDEC1A022269	2	85893577	85893735
RDEC1A040627	2	85942137	85942622
RDEC1A034721	2	85943474	85967415	Tubulin-specific chaperone E
RDEC1A031152	2	85967456	86043119	Apoptosis-resistant E3 ubiquitin protein ligase 1
RDEC1A052167	2	86054048	86091596	cAMP-dependent protein kinase regulatory subunit
RDEC1A013331	2	86082918	86091108	Probable RNA-directed DNA polymerase from transposon BS
RDEC1A040558	2	86096854	86106897
RDEC1A025099	2	86109761	86116397	Calmodulin
RDEC1A032786	2	86121914	86131169	Calmodulin
RDEC1A036384	2	86146859	86172657	Ligand of Numb protein X 2
RDEC1A041281	2	86152825	86194771	Highly reducing polyketide synthase tstA
RDEC1A044630	2	86198713	86199042
RDEC1A012117	2	86199303	86199775
RDEC1A003012	2	86210227	86210460
RDEC1A050955	2	86226699	86227217
RDEC1A006191	2	86231368	86265340	Sphingolipid delta(4)-desaturase DES1
RDEC1A039008	2	86239219	86239503
RDEC1A050309	2	86264723	86277807	Transcriptional repressor protein YY1
RDEC1A017595	2	86284874	86291827	Retinol dehydrogenase 16
RDEC1A009201	2	86309626	86360722	E3 ubiquitin-protein ligase HECTD1
RDEC1A010786	2	86361068	86481630
RDEC1A042796	2	86492303	86492966
RDEC1A023306	2	86493219	86493875	MFS-type transporter clz9
RDEC1A001080	2	86506212	86509536
RDEC1A033574	2	86519035	86524828	Pancreatic triacylglycerol lipase
RDEC1A048631	2	86589526	86589687
RDEC1A004588	2	86590070	86590942
RDEC1A006917	2	86603164	86615453
RDEC1A016319	2	86636665	86636898
RDEC1A019666	2	86637655	86638026
RDEC1A047209	2	86638315	86638488
RDEC1A015003	2	86659361	86695165
RDEC1A011653	2	86945023	86954088	N-acylethanolamine-hydrolyzing acid amidase
RDEC1A033259	2	86955607	86975869	N-acylethanolamine-hydrolyzing acid amidase
RDEC1A024092	2	86983310	86983528
RDEC1A046827	2	86993885	86996081	Lysozyme c-1
RDEC1A047480	3	50082867	50116746	Regulating synaptic membrane exocytosis protein 2
RDEC1A026872	3	50120233	50194307	Mucolipin-3
RDEC1A007525	3	50195649	50222663	Ran-binding protein 9
RDEC1A016249	3	50224477	50321232	Epidermal growth factor receptor substrate 15
RDEC1A023708	3	50323688	50353944	Telomerase protein component 1
RDEC1A004694	3	50356851	50360931	Sperm-associated microtubule inner protein 10
RDEC1A039898	3	50367813	50376967
RDEC1A026854	3	50379226	50432307	Trifunctional enzyme subunit alpha, mitochondrial
RDEC1A047860	3	50432408	50457285	Trifunctional enzyme subunit beta, mitochondrial
RDEC1A013881	3	50456926	50481099
RDEC1A034834	3	50481307	50526663	Gem-associated protein 6
RDEC1A029070	3	50531414	50534027	Peptidoglycan recognition protein 3
RDEC1A050056	3	50542295	50720447	Tudor domain-containing protein 1
RDEC1A038511	3	50725183	50738293	Tetraspanin-36
RDEC1A031923	3	50749716	50750983	Complement C1q-like protein 2
RDEC1A052862	3	50761396	50761878	Ankyrin-3
RDEC1A036150	3	50794246	50794869
RDEC1A010576	3	50859217	50885122	CD82 antigen
RDEC1A031669	3	50896163	50934899	CD82 antigen
RDEC1A043011	3	50961194	50961388
RDEC1A022026	3	50980506	50980691
RDEC1A028770	3	51030889	51031642
RDEC1A018262	3	51044423	51054201	Fibropellin-1
RDEC1A026612	3	51071191	51094757	Malonate--CoA ligase ACSF3, mitochondrial
RDEC1A032457	3	51094954	51107085	Sterol carrier protein 2
RDEC1A034402	3	51107426	51125142	Cysteine protease ATG4D
RDEC1A015083	3	51131037	51138807	Monocarboxylate transporter 12
RDEC1A036171	3	51167214	51174953	Monocarboxylate transporter 5
RDEC1A030374	3	51213756	51213944
RDEC1A013475	3	51214336	51222311	Prostaglandin E2 receptor EP4 subtype
RDEC1A034369	3	51224660	51235407	Monocarboxylate transporter 14
RDEC1A001407	3	51238430	51239095
RDEC1A049541	3	51244330	51262742	Dehydrogenase/reductase SDR family member 11
RDEC1A043893	3	51266880	51277992	Small ribosomal subunit protein eS12
RDEC1A013510	3	51293519	51475189	Heparan sulfate glucosamine 3-O-sulfotransferase 5
RDEC1A011394	3	51302162	51302326
RDEC1A005707	3	51303468	51303797
RDEC1A034911	3	51497551	51498645	Heparan sulfate glucosamine 3-O-sulfotransferase 5
RDEC1A053494	3	51509245	51550077	Succinyl-CoA:3-ketoacid coenzyme A transferase 1, mitochondrial
RDEC1A024947	3	51519753	51540106	Cation-dependent mannose-6-phosphate receptor
RDEC1A039338	3	51583529	51608227	Perlucin-like protein
RDEC1A026811	3	51626357	51657185	ATP-binding cassette sub-family C member 4
RDEC1A047858	3	51672764	51675226
RDEC1A042107	3	51678073	51681181	Alpha-N-acetylgalactosamine-specific lectin
RDEC1A030481	3	51685896	51713923	Intraflagellar transport protein 74 homolog
RDEC1A036010	3	51715696	51769501	Monocarboxylate transporter 14
RDEC1A027040	3	51820486	51823560	Tolloid-like protein 1
RDEC1A020434	3	51824594	51865289	Titin
RDEC1A037597	3	51870657	51905665	Gamma-tubulin complex component 6
RDEC1A029350	3	51911541	51924493	NACHT and WD repeat domain-containing protein 2
RDEC1A022254	3	51929002	51949144	RNA 3'-terminal phosphate cyclase
RDEC1A014761	3	51952205	51960071	Ubiquitin-conjugating enzyme E2 U
RDEC1A032889	3	51961946	51969827	Inactive pancreatic lipase-related protein 1
RDEC1A025382	3	51971771	51983293	Very long chain fatty acid elongase 4
RDEC1A017527	3	51987364	51987527
RDEC1A000730	3	51995276	51995980
RDEC1A021788	4	25035020	25035967
RDEC1A014433	4	25036144	25036659
RDEC1A040413	4	25198007	25240390
RDEC1A005882	4	25241553	25242312
RDEC1A053118	4	25242436	25243512
RDEC1A018954	4	25362722	25363015
RDEC1A026752	4	25408084	25408389
RDEC1A007599	4	25590677	25591427
RDEC1A021864	4	25607076	25628128
RDEC1A027861	4	25645375	25646319
RDEC1A030741	4	25662323	26091976	Enteropeptidase
RDEC1A001692	4	25673694	25686668
RDEC1A040292	4	25935677	25935840
RDEC1A052317	4	25937178	25937433
RDEC1A051751	4	25937848	25938258
RDEC1A042812	4	26151317	26321842	Myotubularin-related protein 8
RDEC1A021821	4	26364751	26454309	Alpha-(1,3)-fucosyltransferase C
RDEC1A020994	4	26458061	26523532	Ragulator complex protein LAMTOR1
RDEC1A046140	4	26523692	26711383	Asparaginyl-tRNA synthetase
RDEC1A040179	4	26594609	26615534
RDEC1A007215	4	26615874	26617622
RDEC1A053121	4	26617711	26618533
RDEC1A000208	4	26643811	26659605
RDEC1A011746	4	26755298	26755936
RDEC1A032439	4	26758095	26759167	Retrovirus-related Pol polyprotein from transposon opus
RDEC1A031495	4	26759502	26761138
RDEC1A050533	4	26761416	26761706
RDEC1A045431	4	26762266	26762556
RDEC1A039635	4	26815440	26816411	MFS-type transporter clz9
RDEC1A013061	4	26816477	26817040	Gephyrin
RDEC1A000558	4	26827636	26837059
RDEC1A047750	4	26850754	26880428
RDEC1A042408	4	26893377	26939340	DNA helicase B
RDEC1A011764	4	78010122	78028357	Sodium- and chloride-dependent GABA transporter 2
RDEC1A020962	4	78058911	78061285
RDEC1A032823	4	78071234	78073024
RDEC1A011715	4	78091517	78093087
RDEC1A017882	4	78125432	78164067	Sodium- and chloride-dependent GABA transporter 2
RDEC1A050348	4	78167773	78178942	N-acetylglucosamine-1-phosphotransferase subunits alpha/beta
RDEC1A008610	4	78184047	78204090
RDEC1A044731	4	78206145	78244945	Low-density lipoprotein receptor-related protein 5
RDEC1A047334	4	78250137	78255594	G-protein coupled receptor GRL101
RDEC1A029825	4	78275861	78277465
RDEC1A025050	4	78294513	78367627	Elongator complex protein 4
RDEC1A044193	4	78376659	78392997	Transcriptional activator Myb
RDEC1A036713	4	78378564	78412133	Exosome complex component RRP43
RDEC1A002341	4	78390362	78400001
RDEC1A013926	4	78412731	78551616	Probable serine/threonine-protein kinase pats1
RDEC1A054220	4	78553986	78582859	Multifunctional protein ADE2
RDEC1A032143	4	78563663	78565656	Alpha-(1,3)-fucosyltransferase C
RDEC1A043569	4	78584616	78608070	Amidophosphoribosyltransferase
RDEC1A024292	4	78614261	78646700	Calpain-15
RDEC1A043375	4	78675520	78750547	Sodium- and chloride-dependent GABA transporter 2
RDEC1A035841	4	78746136	78770850	Parafibromin
RDEC1A028001	4	78781036	78783516	Collagen alpha-2(VIII) chain
RDEC1A020599	4	78793630	78812402	Heat shock 70 kDa protein
RDEC1A019545	4	78813793	78817408	Heat shock 70 kDa protein
RDEC1A011960	4	78829390	78838475	Neurogenic locus notch homolog protein 1
RDEC1A004363	4	78855032	78910163	Transmembrane protease serine 6
RDEC1A050261	4	78915814	78916563
RDEC1A033010	4	78923671	78942507
RDEC1A025277	4	78949293	78985972	Enoyl-CoA delta isomerase 3
RDEC1A039322	4	78987288	79016269	Protein cramped-like
RDEC1A045771	5	27001424	27016612
RDEC1A048410	5	27019131	27030733
RDEC1A030416	5	27033618	27034581	Dynein light chain Tctex-type 5-B
RDEC1A039534	5	27041100	27041822	Dynein light chain Tctex-type 5-B
RDEC1A035826	5	27048734	27050704
RDEC1A031680	5	27056890	27057489	Achaete-scute homolog 5
RDEC1A007211	5	27060724	27074156	Endo-1,4-beta-xylanase 1
RDEC1A025793	5	27074371	27082907	Ribosomal protein S6 kinase 2 beta
RDEC1A031771	5	27083647	27114475	Synaptonemal complex protein 1
RDEC1A012675	5	27114736	27123056	Zinc finger C4H2 domain-containing protein
RDEC1A041109	5	27219390	27231851	Dynein regulatory complex protein 1
RDEC1A020121	5	27242387	27275268	Testis-expressed protein 11
RDEC1A027496	5	27277052	27310717
RDEC1A019830	5	27320826	27328561
RDEC1A045704	5	27330000	27334804	cAMP-regulated phosphoprotein 21
RDEC1A051312	5	27337531	27371119	Xaa-Pro aminopeptidase 1
RDEC1A050408	5	27374147	27383090	Histone-lysine N-methyltransferase EHMT1
RDEC1A004412	5	27394868	27398726	Collectin-12
RDEC1A009106	5	27436147	27439460
RDEC1A016026	5	27473614	27473790
RDEC1A020600	5	27488790	27506441	Tyrosine 3-monooxygenase
RDEC1A027975	5	27528854	27544392
RDEC1A049155	5	27545465	27562724	Reticulon-4-interacting protein 1, mitochondrial
RDEC1A003248	5	27562765	27572991	Sodium-dependent glucose transporter 1A
RDEC1A007021	5	27573338	27577704	Sodium-dependent glucose transporter 1A
RDEC1A014838	5	27580296	27593619	Sodium-dependent glucose transporter 1
RDEC1A029465	5	27596858	27599221	Acetylcholine receptor subunit alpha-like 1
RDEC1A016728	5	27602867	27604174	Acetylcholine receptor subunit alpha-like 1
RDEC1A037378	5	27606427	27607725	Neuronal acetylcholine receptor subunit beta-3
RDEC1A032041	5	27609003	27614394
RDEC1A005698	5	27617009	27618307	Acetylcholine receptor subunit alpha-like 1
RDEC1A026688	5	27620623	27623593
RDEC1A013415	5	27627106	27698039
RDEC1A035071	5	27701868	27704771
RDEC1A048532	5	27712394	27716370	Dolichol-phosphate mannosyltransferase subunit 1
RDEC1A029363	5	27719469	27737340	Cyclin-dependent kinase 8
RDEC1A016786	5	27737393	27737695
RDEC1A039208	5	27745268	27746624
RDEC1A054121	5	27748038	27795124	Serine/threonine-protein kinase LATS1
RDEC1A020056	5	27752769	27753842
RDEC1A008605	5	27808810	28005210	Inositol 1,4,5-triphosphate receptor associated 1
RDEC1A010499	5	28006097	28017023	Wee1-like protein kinase 1-B
RDEC1A031432	5	28033049	28034449	Fibroblast growth factor receptor substrate 2
RDEC1A052589	5	28051460	28058354	Poly(3-hydroxybutyrate) depolymerase
RDEC1A018418	5	28060979	28078680	Ubiquitin carboxyl-terminal hydrolase 4
RDEC1A009690	5	28091725	28103269	Carbohydrate sulfotransferase 3
RDEC1A028807	5	28129959	28133280	Peptidoglycan recognition protein 3
RDEC1A021654	5	28138675	28183000	Carnitine O-palmitoyltransferase 1, liver isoform
RDEC1A040786	5	28189315	28213921	Bifunctional peptidase and arginyl-hydroxylase JMJD5
RDEC1A050928	5	28215738	28224826	Serine/threonine-protein phosphatase 6 regulatory ankyrin repeat subunit C
RDEC1A043616	5	28231853	28294012	Glycoprotein 3-alpha-L-fucosyltransferase A
RDEC1A035874	5	28299064	28306860	Tripartite motif-containing protein 3
RDEC1A031720	5	28310800	28335605	Staphylococcal nuclease domain-containing protein 1
RDEC1A041409	5	28342362	28354944	Ubiquitin carboxyl-terminal hydrolase 48
RDEC1A033975	5	28365621	28419656	Phosphatidylinositol-binding clathrin assembly protein LAP
RDEC1A027273	5	28420173	28428630	NADH dehydrogenase [ubiquinone] 1 alpha subcomplex assembly factor 4
RDEC1A021346	5	28432001	28478411	E3 ubiquitin-protein ligase RNF185
RDEC1A038525	5	28479991	28487139	Sialate O-acetylesterase
RDEC1A029068	5	28489780	28543956	ADP-ribosyl cyclase/cyclic ADP-ribose hydrolase
RDEC1A023639	5	28552492	28558912
RDEC1A044346	5	28563070	28587390	Adhesion G protein-coupled receptor L3
RDEC1A047688	5	28605748	28607902
RDEC1A011859	5	28651509	28652024
RDEC1A009372	5	28674771	28675223
RDEC1A000353	5	28698733	28701264
RDEC1A016205	5	28715188	28726123	Collectin-12
RDEC1A049066	5	28729483	28730637
RDEC1A001056	5	28753806	28755210
RDEC1A033802	5	28782639	28791227	Metalloproteinase inhibitor 3
RDEC1A046721	5	28802676	28839105	MAM and LDL-receptor class A domain-containing protein 1
RDEC1A026051	5	28840554	28840913
RDEC1A031428	5	28846197	28919870	MAM and LDL-receptor class A domain-containing protein 1
RDEC1A010413	5	28927693	28948677	MAM and LDL-receptor class A domain-containing protein 1
RDEC1A006710	5	28953582	28970078	MAM and LDL-receptor class A domain-containing protein 2
RDEC1A043327	5	28977615	28999052	MAM and LDL-receptor class A domain-containing protein 2
RDEC1A037327	5	29053218	29053456
RDEC1A044930	5	29055559	29067312
RDEC1A035391	5	29068848	29121495	Hemicentin-1
RDEC1A042947	5	29076404	29082288
RDEC1A030534	5	29224364	29225313	Caprin-2
RDEC1A053092	5	29244680	29246188	Forkhead box protein Q1
RDEC1A025128	5	29258337	29287114
RDEC1A035149	5	29319901	29320842
RDEC1A000124	5	29320903	29325123
RDEC1A022630	5	29325125	29328465
RDEC1A008201	5	29343942	29348414
RDEC1A017399	5	29352194	29360834
RDEC1A026496	5	29375157	29376637
RDEC1A026742	5	29380775	29381107
RDEC1A036359	5	29381990	29389066
RDEC1A025830	5	29406055	29418721
RDEC1A054339	5	29415266	29418414	E3 ubiquitin-protein ligase TRIM33
RDEC1A044144	5	29425908	29454554
RDEC1A024359	5	29456043	29461333
RDEC1A029694	5	29461508	29509737	Integrator complex subunit 6-A
RDEC1A032413	5	29509967	29514160	DnaJ homolog subfamily B member 13
RDEC1A041671	5	29517706	29524640	Myosin-binding protein C, fast-type
RDEC1A035774	5	29524734	29530109	Transcription initiation factor TFIID subunit 13
RDEC1A031600	5	29544733	29609394	Phospholipase D1
RDEC1A047576	5	29618069	29623452	Peptidoglycan recognition protein 1
RDEC1A042622	5	29630502	29661071	Aggrecan core protein
RDEC1A011727	5	29663813	29674187	Protein SpAN
RDEC1A021216	5	29684611	29693831
RDEC1A023778	5	29760621	29783260
RDEC1A025758	5	29887395	29901106	Terminal nucleotidyltransferase 5B
RDEC1A045345	5	29967680	29980163	ADP-ribose glycohydrolase OARD1
RDEC1A004845	6	7036266	7070790	Nicolin-1
RDEC1A027289	6	7115482	7138881	Golgi reassembly-stacking protein 2
RDEC1A048378	6	7156370	7163827
RDEC1A039353	6	7171271	7192125
RDEC1A030147	6	7196996	7229858	Histone acetyltransferase KAT2A
RDEC1A003484	6	7232451	7235790	RNA-binding motif protein, X chromosome
RDEC1A024586	6	7236316	7240461	Solute carrier family 13 member 2
RDEC1A026032	6	7241270	7303919	Dystroglycan 1
RDEC1A015558	6	7243396	7245012	Cilia- and flagella-associated protein 91
RDEC1A036645	6	7245324	7247879	Gag-Pol polyprotein
RDEC1A005028	6	7248525	7248788
RDEC1A045679	6	7311842	7349874	Dual serine/threonine and tyrosine protein kinase
RDEC1A012963	6	7349927	7378020	tRNA pseudouridine synthase 1
RDEC1A040129	6	7389086	7389508
RDEC1A007539	6	7396388	7397137
RDEC1A001883	6	7406925	7433334
RDEC1A022898	6	7441047	7443336
RDEC1A049849	6	7469963	7471029
RDEC1A043723	6	7485984	7486898
RDEC1A011492	6	7504929	7505243	Caspase-2
RDEC1A005493	6	7505555	7505875	Caspase-2
RDEC1A008027	6	7513753	7517840
RDEC1A013895	6	7520663	7522229	Histone-lysine N-methyltransferase SETMAR
RDEC1A026212	6	7525100	7563263	Perilipin-4
RDEC1A031779	6	7681511	7713503	Hemoglobin-3
RDEC1A018681	6	7755174	7756075	Uncharacterized mitochondrial protein AtMg00860
RDEC1A024493	6	7756190	7767053	Transposon Ty3-I Gag-Pol polyprotein
RDEC1A009666	6	7772106	7772456
RDEC1A015479	6	7782498	7782857
RDEC1A042248	6	7809254	7825172	Protein SEC13 homolog
RDEC1A048427	6	7832537	7847532	E3 ubiquitin-protein ligase TRIM33
RDEC1A008907	6	7849284	7861035	Toll-like receptor 13
RDEC1A014771	6	7870678	7875427
RDEC1A047288	6	7888797	7894089
RDEC1A006052	6	7901677	7902081
RDEC1A051425	6	7908552	7912201
RDEC1A004156	6	7930195	7936431
RDEC1A029835	6	7936404	7973503
RDEC1A022511	6	7977282	7977650
RDEC1A014741	6	8100535	8125808	Cadherin-like and PC-esterase domain-containing protein 1
RDEC1A007183	6	8130809	8134261
RDEC1A007461	6	8141244	8158483
RDEC1A005375	6	8166470	8174630	Orexin receptor type 2
RDEC1A053206	6	8187487	8232325
RDEC1A043990	6	8239995	8269963	Gelsolin-like protein 2
RDEC1A018260	6	8274486	8278442
RDEC1A028786	6	8300731	8301129
RDEC1A021875	6	8302322	8302828
RDEC1A014088	6	8306280	8312244
RDEC1A026827	6	8319630	8324139
RDEC1A020827	6	8337649	8345568
RDEC1A021093	6	8375748	8376200
RDEC1A033467	6	8386656	8390618
RDEC1A012547	6	8417151	8430314	Transmembrane protein adipocyte-associated 1
RDEC1A002344	6	8433522	8456659	Retrovirus-related Pol polyprotein from transposon 297
RDEC1A044970	6	8463209	8486570	Splicing factor 45
RDEC1A040673	6	8487903	8514267
RDEC1A049668	6	8518853	8530018	Threonine synthase-like 1
RDEC1A039490	6	8536331	8545761	Orexin receptor type 2
RDEC1A053906	6	8595393	8624325	Electron transfer flavoprotein-ubiquinone oxidoreductase, mitochondrial
RDEC1A024491	6	8612288	8614345
RDEC1A050067	6	8656558	8657848
RDEC1A040556	6	8659682	8660650
RDEC1A044599	6	8667854	8675586
RDEC1A028948	6	8676741	8682783	Universal stress protein Sll1388
RDEC1A039418	6	8751296	8751523
RDEC1A030070	6	8752002	8752848	ATP-dependent DNA helicase PIF6
RDEC1A020941	6	8753330	8756590
RDEC1A041673	6	8757679	8762772
RDEC1A002414	6	8833262	8848155	Proton myo-inositol cotransporter
RDEC1A043159	6	8853873	8860191
RDEC1A024658	6	8866695	8867579	Phosphopentomutase
RDEC1A028358	6	8876369	8892708
RDEC1A039481	6	8899474	8899791
RDEC1A044129	6	8906287	8907597	Beta-1,4-mannosyltransferase egh
RDEC1A041601	6	8908713	8969275	Coiled-coil domain-containing protein 162
RDEC1A005487	6	8969945	8972893	Actin, cytoplasmic
RDEC1A047866	6	8978293	8986606	Hemicentin-1
RDEC1A011888	6	8988916	9001289	C-type lectin galactose-binding isoform
RDEC1A033662	6	40019426	40041917
RDEC1A000194	6	40067625	40124077	Carotenoid isomerooxygenase
RDEC1A052532	6	40124289	40146487
RDEC1A007308	6	40149875	40155557
RDEC1A011447	6	40183384	40294821	Protein O-linked-mannose beta-1,2-N-acetylglucosaminyltransferase 1
RDEC1A018973	6	40303940	40319213	Carbohydrate sulfotransferase 8
RDEC1A023042	6	40323255	40328147	Protein FAM3C
RDEC1A030234	6	40398209	40398673	Transposon Ty3-G Gag-Pol polyprotein
RDEC1A034438	6	40401159	40403700
RDEC1A041893	6	40555174	40557344
RDEC1A045874	6	40576047	40619056	Transcription initiation factor TFIID subunit 3
RDEC1A026550	6	40627564	40629388
RDEC1A004045	6	40650173	40874427	Nibrin
RDEC1A003783	6	40654423	40656214	Versican core protein
RDEC1A026083	6	40877758	40906983	Probable transmembrane reductase CYB561D1
RDEC1A021731	6	40910369	40991460	AP-3 complex subunit delta-1
RDEC1A038096	6	41011625	41039760	DNA mismatch repair protein Mlh3
RDEC1A009715	6	41039611	41064227	Gelsolin-like protein 1
RDEC1A028852	6	41064977	41076118
RDEC1A021578	6	41076526	41081239
RDEC1A040809	6	41082644	41083153
RDEC1A012577	6	41090239	41197103	Ecdysone-induced protein 75B, isoforms C/D
RDEC1A032018	6	41219961	41269252	DNA replication licensing factor mcm2
RDEC1A019754	6	41277680	41279407
RDEC1A027123	6	41279943	41283915	Xaa-Arg dipeptidase
RDEC1A021629	6	41292998	41309260	Plasma alpha-L-fucosidase
RDEC1A022431	6	41310339	41318272
RDEC1A016855	6	41321785	41327233
RDEC1A010803	6	41328376	41330381
RDEC1A005323	6	41331671	41335036
RDEC1A004251	6	41359685	41372951
RDEC1A025419	6	41379563	41439589	PX domain-containing protein kinase-like protein
RDEC1A046286	6	41439693	41459614	Methylglutaconyl-CoA hydratase, mitochondrial
RDEC1A010806	6	41459956	41605747	Calcium-dependent secretion activator 1
RDEC1A037080	6	41605802	41668016	Histone-lysine N-methyltransferase SETD5
RDEC1A019505	6	41671233	41689972	N-fatty-acyl-amino acid synthase/hydrolase PM20D1.2
RDEC1A026546	6	41690022	41735992
RDEC1A032264	6	41739205	41760852	B-cell receptor-associated protein 31
RDEC1A003029	6	41760897	41788839	Dynein regulatory complex protein 11
RDEC1A035709	6	41793461	41855246	Regulator of MON1-CCZ1 complex
RDEC1A042104	6	41943230	41949855
RDEC1A031156	6	41959435	41960757	Galanin-like G-protein coupled receptor npr-9
RDEC1A000428	7	14008409	14016716	Cyclic GMP-AMP synthase-like receptor 2
RDEC1A010971	7	14091834	14185334	Limbic system-associated membrane protein
RDEC1A018643	7	14190110	14205383
RDEC1A010810	7	14251097	14253194
RDEC1A018735	7	14251097	14259934
RDEC1A015882	7	14257854	14259724	ATP-dependent DNA helicase PIF1
RDEC1A030139	7	14280937	14283533
RDEC1A027392	7	14298113	14298646
RDEC1A008075	7	14396495	14403671
RDEC1A040040	7	14404772	14405056
RDEC1A005491	7	14415460	14417285
RDEC1A047690	7	14453974	14465382
RDEC1A013544	7	14662099	14669745
RDEC1A035740	7	14812906	14831922	Ribosome biogenesis protein NSA2 homolog
RDEC1A001862	7	14839529	14886970	Neuropeptide Y receptor type 1
RDEC1A024738	7	14894285	14897161	Fibrinogen-like protein 1
RDEC1A043575	7	14898369	14898569
RDEC1A013107	7	14903216	14922479
RDEC1A032304	7	14930949	14933996	H(+)/Cl(-) exchange transporter 7
RDEC1A054468	7	14941870	14951729	Hillarin
RDEC1A045223	7	18070020	18075414	Molybdopterin synthase sulfur carrier subunit
RDEC1A011896	7	18075421	18084157	Molybdopterin synthase catalytic subunit
RDEC1A046073	7	18088674	18094497	Arrestin domain-containing protein 3
RDEC1A022961	7	18094962	18096922
RDEC1A004573	7	18214061	18214249
RDEC1A035775	7	18310571	18312160
RDEC1A016362	7	18508672	18600241	Small conductance calcium-activated potassium channel protein
RDEC1A049360	7	18563682	18564095
RDEC1A052322	7	18565039	18565398
RDEC1A044943	7	18782957	18790179	Alkaline phosphatase, tissue-nonspecific isozyme
RDEC1A001017	7	18820802	18821035
RDEC1A026360	7	18972932	18973174
RDEC1A033104	7	29031492	29056600	PDZ and LIM domain protein Zasp
RDEC1A012745	7	29162402	29193991	Ankyrin repeat domain-containing protein 23
RDEC1A040322	7	29194655	29216563
RDEC1A041790	7	29213855	29238203	Alpha-amylase
RDEC1A022740	7	29245425	29246549
RDEC1A010637	7	29256175	29259692	Multiple inositol polyphosphate phosphatase 1
RDEC1A018345	7	29281414	29300037	E3 ubiquitin-protein ligase TRIM56
RDEC1A015110	7	29304952	29312901	Gag-Pol polyprotein
RDEC1A035104	7	29321790	29331525	Tyrosine-protein kinase FRK
RDEC1A039364	7	29343135	29349937	Alkali-sensitive linkage protein 1
RDEC1A005228	7	29357237	29385721	Band 4.1-like protein 3
RDEC1A024564	7	29386485	29397786	Sodium- and chloride-dependent glycine transporter 2
RDEC1A043830	7	29397869	29398273	Carbonic anhydrase 7
RDEC1A031160	7	29413302	29477706	Band 4.1-like protein 3
RDEC1A023517	7	29614840	29621383	Synaptotagmin-11
RDEC1A036849	7	29691971	29835211
RDEC1A002342	7	29846078	29848551
RDEC1A025467	7	29857111	29871288	DDB1- and CUL4-associated factor 12
RDEC1A027897	7	29876792	29897561	Centrosomal protein of 120 kDa
RDEC1A007144	7	29899733	29924961	Lamin Dm0
RDEC1A016313	7	29929089	29937353	Phospholipase B1, membrane-associated
RDEC1A049208	7	29939004	29954195	Very-long-chain (3R)-3-hydroxyacyl-CoA dehydratase 3
RDEC1A010557	7	29959284	29965331	RNA-directed DNA polymerase from mobile element jockey
RDEC1A031403	7	29965840	30010886	Breast cancer type 2 susceptibility protein homolog
RDEC1A022799	7	47007970	47022267	Putative amine oxidase [copper-containing]
RDEC1A025767	7	47038753	47120480	Protein PRRC1-A
RDEC1A007935	7	47135016	47137431
RDEC1A006902	7	47137703	47138053
RDEC1A016103	7	47162035	47168745	Proteasome subunit alpha type-4
RDEC1A049035	7	47186421	47446003	Probable E3 ubiquitin-protein ligase HERC1
RDEC1A011421	7	47490611	47491201
RDEC1A025729	7	47498202	47501685	Probable E3 ubiquitin-protein ligase HERC1
RDEC1A026857	7	47517866	47525949
RDEC1A036081	7	47540805	47735868	Probable E3 ubiquitin-protein ligase HERC1
RDEC1A015360	7	47757274	47840400	EF-hand domain-containing protein D2
RDEC1A024882	7	47846806	47926273	Epoxide hydrolase 4
RDEC1A003720	7	47931627	47962233	Cytochrome c oxidase subunit 5A, mitochondrial
RDEC1A000051	7	47982646	48047109	Coronin-7
RDEC1A034426	7	48056453	48062308	Heat shock protein beta-1
RDEC1A024370	7	48068255	48098234	ATP synthase subunit s, mitochondrial
RDEC1A002000	7	48099215	48118541	Ceroid-lipofuscinosis neuronal protein 6 homolog
RDEC1A012879	7	48130203	48134080
RDEC1A043489	7	48165713	48174122	E3 ubiquitin-protein ligase TRIM13
RDEC1A013769	7	48175309	48181084	Tripartite motif-containing protein 2
RDEC1A036054	7	48259631	48260074
RDEC1A031397	7	48335160	48347520	Synaptotagmin-1
RDEC1A024061	7	48499977	48574522
RDEC1A018757	7	48576929	48578616
RDEC1A052616	7	48593893	48596357
RDEC1A049861	7	48596403	48596762
RDEC1A037998	7	48598413	48598580
RDEC1A035135	7	48598792	48830574	Matrilin-2
RDEC1A015518	7	48854573	48871388	DET1 homolog
RDEC1A026093	7	48872804	48873606
RDEC1A000678	7	48894846	48895757
RDEC1A011045	7	48912031	48919606	Tropomyosin
RDEC1A045241	7	48920152	48951524	Tropomyosin
RDEC1A019311	7	48960417	48967405
RDEC1A028301	7	48971827	48977491	Peroxidasin homolog pxn-2
RDEC1A039850	7	48978020	48982383	Peroxidase-like protein
RDEC1A006720	7	63000272	63049574	Ankycorbin
RDEC1A052390	7	63057206	63057672
RDEC1A018697	7	63064199	63073773	Cyclic GMP-AMP synthase-like receptor 2
RDEC1A046769	7	63092586	63101123
RDEC1A037450	7	63114518	63123620	Cyclic GMP-AMP synthase-like receptor 2
RDEC1A004420	7	63146404	63156547
RDEC1A048521	7	63186518	63188617	Cyclic GMP-AMP synthase-like receptor 2
RDEC1A004455	7	63210464	63331093	Thrombospondin type-1 domain-containing protein 4
RDEC1A049003	7	63374681	63392454
RDEC1A008607	7	63397663	63452978
RDEC1A029617	7	63463975	63465596
RDEC1A050273	7	63471454	63471759
RDEC1A017920	7	63474499	63474798
RDEC1A011589	7	63475271	63475549
RDEC1A005962	7	63477453	63487063
RDEC1A017859	7	63490783	63491813
RDEC1A039081	7	63507964	63530144	Arrestin domain-containing protein 3
RDEC1A005870	7	63532995	63550705	15-hydroxyprostaglandin dehydrogenase [NAD(+)]
RDEC1A020395	7	63555677	63561323
RDEC1A001553	7	63563221	63565195
RDEC1A046028	7	63573381	63590135
RDEC1A025252	7	63590855	63595315	Succinate dehydrogenase assembly factor 4, mitochondrial
RDEC1A004513	7	63600240	63601499
RDEC1A030500	7	63605133	63610816	E3 ubiquitin-protein ligase XIAP
RDEC1A011200	7	63615107	63639754	Integrin alpha-4
RDEC1A043104	7	63663884	63668841
RDEC1A022346	7	63672569	63675200	Protein PLANT CADMIUM RESISTANCE 3
RDEC1A014274	7	63707842	63804224	Solute carrier family 12 member 2
RDEC1A047172	7	63805807	63815379
RDEC1A042731	7	63828874	63835384	Inositol phosphoceramide mannosyltransferase 3
RDEC1A021943	7	63849794	63920931	Caspase-7
RDEC1A048658	7	63938942	63951034	Caspase-6
RDEC1A031596	7	63971470	64000956	Caspase-6
RDEC1A010750	7	64023891	64030808
RDEC1A046601	7	64031022	64031606
RDEC1A031589	7	64032018	64034621	Retrovirus-related Pol polyprotein from transposon 17.6
RDEC1A010538	7	64041163	64048631	Innexin unc-7
RDEC1A046496	7	64056581	64090173	Caspase-7
RDEC1A027876	7	64080018	64083535
RDEC1A052496	7	64114313	64121565	Atrial natriuretic peptide receptor 1
RDEC1A044832	7	64123349	64135734	Receptor-type guanylate cyclase gcy-22
RDEC1A040126	7	64139307	64139642
RDEC1A006569	7	64147101	64148360	Alpha-protein kinase vwkA
RDEC1A021999	7	64158621	64162172	Universal stress protein MJ0531
RDEC1A053818	7	64174245	64235041
RDEC1A014459	7	64189591	64191564
RDEC1A004867	7	64289207	64325337	Hsp70-Hsp90 organising protein
RDEC1A050664	7	64325068	64343164	LHFPL tetraspan subfamily member 6 protein
RDEC1A047638	7	64356433	64366897	Synaptotagmin-7
RDEC1A026713	7	64366910	64401471	Nuclear cap-binding protein subunit 1
RDEC1A013184	7	64403391	64408113
RDEC1A045899	7	64411611	64423637
RDEC1A024641	7	64430872	64499696	Putative molluscan insulin-related peptide(s) receptor
RDEC1A003804	7	64500298	64500498
RDEC1A028398	7	64507316	64579259	Insulin receptor
RDEC1A038049	7	64590849	64601824	Protein canopy homolog 2
RDEC1A016663	7	64604828	64697347	Neuroendocrine convertase 1
RDEC1A049230	7	64706125	64717766	NAD-dependent protein deacylase sirtuin-6
RDEC1A019640	7	64721263	64747248	Tetraspanin-36
RDEC1A024207	7	64749823	64779668
RDEC1A020971	7	64783050	64783715	Growth arrest-specific protein 1 homolog
RDEC1A039134	7	64792346	64798382	Lysine-rich nucleolar protein 1
RDEC1A042981	7	64798479	64832544	Organic cation/carnitine transporter 2
RDEC1A046914	7	64840418	64846553	Protein pygopus
RDEC1A003763	7	64858704	64879652	MAM and LDL-receptor class A domain-containing protein 2
RDEC1A008532	7	64885568	64885813
RDEC1A037412	7	64886109	64886768
RDEC1A018105	7	64888881	64898982	Solute carrier family 22 member 4
RDEC1A041546	7	64913486	64920567	Centrosome-associated protein 350
RDEC1A020513	7	64921689	64925252
RDEC1A029966	7	64927551	64940089	TCF3 fusion partner homolog
RDEC1A002230	7	64944076	64947727	Ras-related protein Rab-30
RDEC1A017715	7	64992581	64996515
RDEC1A026152	8	6057809	6083131
RDEC1A008035	8	6091696	6103032
RDEC1A027160	8	6112576	6137283	Membrane progestin receptor gamma
RDEC1A023363	8	6139471	6216223	Allatostatin-A receptor
RDEC1A033497	8	6216247	6230141
RDEC1A046079	8	6236747	6239521
RDEC1A026520	8	6244590	6256169	Collagen alpha-1(XIV) chain
RDEC1A005557	8	6290642	6298787
RDEC1A011232	8	6365988	6382035	Putative pterin-4-alpha-carbinolamine dehydratase
RDEC1A050789	8	6393919	6409867	Proteasome subunit alpha type-2
RDEC1A018731	8	6409659	6423547
RDEC1A012157	8	6426361	6445299
RDEC1A033620	8	6447046	6447351
RDEC1A032969	8	6524119	6566388	Hemicentin-2
RDEC1A049098	8	6663609	6663893
RDEC1A041701	8	6694965	6695249
RDEC1A010542	8	6713737	6720623
RDEC1A023297	8	6873771	6886171	Cilia- and flagella-associated protein 91
RDEC1A019486	8	9015370	9015562
RDEC1A008666	8	9019739	9024430
RDEC1A031088	8	9061054	9080358	Angiotensin-converting enzyme
RDEC1A013139	8	9082742	9103933	Angiotensin-converting enzyme
RDEC1A018882	8	9105361	9112349
RDEC1A051394	8	9116431	9147946	DnaJ homolog subfamily B member 1
RDEC1A003989	8	9155229	9167908	Palmitoyltransferase ZDHHC3
RDEC1A045093	8	9176082	9223900	Beta-1,3-galactosyl-O-glycosyl-glycoprotein beta-1,6-N-acetylglucosaminyltransferase
RDEC1A024116	8	9243650	9245174	MFS-type transporter clz9
RDEC1A049489	8	9253281	9259035
RDEC1A001756	8	9264878	9287513
RDEC1A014658	8	9290094	9363960
RDEC1A047123	8	9401919	9409537
RDEC1A032917	8	9420224	9429155	Fibroblast growth factor 9
RDEC1A037215	8	9505507	9531254	UDP-glucuronic acid decarboxylase 1
RDEC1A047597	8	9563598	9581220	Tubulin-specific chaperone cofactor E-like protein
RDEC1A043222	8	9586672	9588630	Pro-Pol polyprotein
RDEC1A012380	8	9590416	9590907
RDEC1A001630	8	9593556	9603874	Tetraspanin-36
RDEC1A046001	8	9607798	9616895	Tetraspanin-33
RDEC1A038575	8	9638504	9643761
RDEC1A004492	8	9655323	9656880	Retrovirus-related Pol polyprotein from transposon 297
RDEC1A050477	8	9656962	9659023	Transposon Ty3-I Gag-Pol polyprotein
RDEC1A020040	8	9663406	9663555
RDEC1A041031	8	9675852	9676268
RDEC1A019876	8	9781765	9782542
RDEC1A027398	8	9809469	9856776	Fibrillin-1
RDEC1A049914	8	9890724	9993091	Protocadherin Fat 4
RDEC1A043982	8	10017300	10024238	Calponin-3
RDEC1A007849	8	10025219	10025734	Universal stress protein MJ0531
RDEC1A001958	8	10026337	10027365	Transposon Tf2-7 polyprotein
RDEC1A026053	8	10028441	10030056	Long-chain-fatty-acid--CoA ligase 1
RDEC1A033607	8	10031794	10033302	Fibrinogen-like protein 1
RDEC1A034575	8	10035415	10038557	FMRFamide receptor
RDEC1A040508	8	10039214	10040077	ER membrane protein complex subunit 6
RDEC1A007178	8	10041983	10042687	Protein unc-87
RDEC1A014521	8	10044026	10044310
RDEC1A022086	8	10045055	10047364	Protein unc-87
RDEC1A054163	8	10050138	10102992	Retinoblastoma-binding protein 5
RDEC1A037592	8	10075320	10084544
RDEC1A052237	8	10124376	10166190	Zinc finger protein 354A
RDEC1A006338	8	10166099	10195207	Aspartate--tRNA ligase, cytoplasmic
RDEC1A048184	8	10197396	10245403	Neurexin-4
RDEC1A042431	8	10304016	10339018	Neurexin-4
RDEC1A009167	8	10341984	10349248
RDEC1A003417	8	10353503	10373727	Solute carrier organic anion transporter family member 4A1
RDEC1A031985	8	10373229	10376818
RDEC1A013978	8	10387332	10407360
RDEC1A034854	8	10410033	10419990
RDEC1A028811	8	10421674	10430105	Ankyrin-1
RDEC1A002328	8	10432652	10468940	Ankyrin-3
RDEC1A023321	8	10549849	10632610	Neurogenic locus notch homolog protein 1
RDEC1A025935	8	10635545	10636030
RDEC1A045354	8	10642593	10643354
RDEC1A012639	8	10643624	10644146
RDEC1A003699	8	10656296	10656955
RDEC1A024538	8	10674436	10674675
RDEC1A009672	8	10677253	10679441
RDEC1A000450	8	10692377	10707978
RDEC1A020920	8	10718724	10723470
RDEC1A034441	8	10724752	10754896	Zinc finger protein 112
RDEC1A019035	8	10728319	10729305
RDEC1A036170	8	10770141	10770563
RDEC1A003058	8	10804372	10822322	Hemicentin-1
RDEC1A022576	8	10898508	10986646	Periostin
RDEC1A040008	8	10987768	11022582	Contactin
RDEC1A034058	8	20021664	20043075	Glutathione peroxidase
RDEC1A019240	8	20031971	20032172
RDEC1A042787	8	20042824	20045927	Glutathione peroxidase
RDEC1A022183	8	20049536	20075514
RDEC1A031739	8	20106319	20147330	Putative nuclease HARBI1
RDEC1A039871	8	20153476	20162714	Kanadaptin
RDEC1A018883	8	20166842	20170224
RDEC1A051821	8	20173109	20229785	Homeobox protein TGIF2LX
RDEC1A007732	8	20230575	20250604	Syntaxin-binding protein 4
RDEC1A054419	8	20271368	20275289
RDEC1A038119	8	20292006	20299581
RDEC1A004775	8	20352005	20354986
RDEC1A023178	8	20356772	20380077	Guanine nucleotide-binding protein G(s) subunit alpha
RDEC1A042519	8	20390892	20405659
RDEC1A008084	8	20408810	20424135	Plasminogen
RDEC1A026831	8	20427553	20439643	G-protein coupled receptor GRL101
RDEC1A006973	8	20465188	20487338	Zinc finger protein 57
RDEC1A026168	8	20512577	20512753
RDEC1A046616	8	20513272	20513642
RDEC1A001931	8	20516579	20548477	Plasminogen
RDEC1A030591	8	20548849	20560377	G-protein coupled receptor GRL101
RDEC1A024704	8	20564638	20578088	Natural resistance-associated macrophage protein 2
RDEC1A035575	8	20587362	20593903
RDEC1A054280	8	20606864	20613704	Cyclic GMP-AMP synthase-like receptor 2
RDEC1A040284	8	20649763	20652090	Cyclic GMP-AMP synthase-like receptor 2
RDEC1A034292	8	20663954	20676832	Cyclic GMP-AMP synthase-like receptor 1
RDEC1A033388	8	20680673	20694696	Cyclic GMP-AMP synthase-like receptor 1
RDEC1A013317	8	20694743	20702679	Succinate dehydrogenase assembly factor 3, mitochondrial
RDEC1A053136	8	20712380	20715457	Glutathione peroxidase 1
RDEC1A002631	8	20726245	20765136
RDEC1A006894	8	20772250	20772756
RDEC1A042516	8	20822002	20824329
RDEC1A054226	8	20826354	20859918	Protein sel-1 homolog 3
RDEC1A050712	8	20832727	20834533
RDEC1A029222	8	20863631	20868566	FMRFamide receptor
RDEC1A048577	8	20870222	20953825	F-box/LRR-repeat protein 20
RDEC1A038362	8	20953307	20981826	Protein Spindly
RDEC1A012629	8	20986712	20988925	Ubiquitin-ribosomal protein eL40 fusion protein
RDEC1A053816	11	7018865	7068915	Myosin light chain kinase 3
RDEC1A050466	11	7069072	7070104
RDEC1A004616	11	7095716	7110300	Golgi-associated plant pathogenesis-related protein 1
RDEC1A038543	11	7116280	7119401	Golgi-associated plant pathogenesis-related protein 1
RDEC1A046107	11	7124048	7217312	Phosphatidylinositol 4-phosphate 3-kinase C2 domain-containing subunit alpha
RDEC1A028477	11	7218724	7225495
RDEC1A034181	11	7227936	7251298	TAF5-like RNA polymerase II p300/CBP-associated factor-associated factor 65 kDa subunit 5L
RDEC1A043255	11	7256619	7294147	X-ray repair cross-complementing protein 5
RDEC1A008766	11	7301967	7328032
RDEC1A053164	11	7332463	7334676	E3 ubiquitin-protein ligase TRIM45
RDEC1A044694	11	7335214	7352270	Choline/ethanolamine kinase
RDEC1A033837	11	7352858	7369959	Transcriptional adapter 3-B
RDEC1A032897	11	7369689	7379889
RDEC1A021852	11	7402554	7403214
RDEC1A014273	11	7419339	7422524
RDEC1A017337	11	7425807	7528455	tRNA (guanine-N(7)-)-methyltransferase non-catalytic subunit wdr4
RDEC1A002965	11	7528594	7569983	One cut domain family member 2
RDEC1A026628	11	7672382	7716021
RDEC1A045793	11	7718680	7727459
RDEC1A041966	11	7732385	7761862	Transcription elongation factor SPT5
RDEC1A034688	11	7763295	7782990	E3 ubiquitin-protein ligase TRIM33
RDEC1A030207	11	7798463	7807101	Oxysterol-binding protein-related protein 8
RDEC1A023222	11	7807123	7816175	Kelch-like protein 24a
RDEC1A018791	11	7836728	7840710
RDEC1A011565	11	7840641	7871310	Probable ATP-dependent RNA helicase DDX17
RDEC1A018880	11	7871719	7914867	E3 ubiquitin ligase TRAF3IP2
RDEC1A011605	11	7921614	7930271	Transcription initiation factor TFIID subunit 8
RDEC1A036346	11	7928739	7964866	TBC1 domain family member 9
RDEC1A002187	11	7964935	7973641	Glutaredoxin-2, mitochondrial
RDEC1A036410	11	7972898	7992726	Prostaglandin reductase-3
RDEC1A001743	11	7992951	7997112	Nurim homolog
RDEC1A005574	11	7997971	8048504	Rab11 family-interacting protein 1
RDEC1A052171	11	45135148	45156653	C3a anaphylatoxin chemotactic receptor
RDEC1A032544	11	45162699	45169462	Invertebrate-type lysozyme
RDEC1A037055	11	45172719	45180272	tRNA wybutosine-synthesizing protein 2 homolog
RDEC1A003921	11	45240805	45255934	Phospholipid-transporting ATPase ABCA3
RDEC1A016577	11	45258191	45317268	Dynamin-binding protein
RDEC1A048832	11	45317539	45363404	Bridge-like lipid transfer protein family member 3B
RDEC1A001161	11	45383772	45400133	Putative ammonium transporter 1 member 5
RDEC1A033513	11	45401372	45409391	Monocarboxylate transporter 9
RDEC1A046181	11	45414240	45419166	E3 ubiquitin-protein ligase TRIM33
RDEC1A049285	11	45421584	45422630	Cyclic GMP-AMP synthase-like receptor 2
RDEC1A049486	11	45422859	45423581
RDEC1A028546	11	45444056	45448292	E3 ubiquitin-protein ligase TRIM33
RDEC1A004673	11	45451188	45461598	Cyclic GMP-AMP synthase-like receptor 2
RDEC1A037448	11	45493084	45500124	Invertebrate-type lysozyme
RDEC1A047460	11	45501323	45513984	Invertebrate-type lysozyme
RDEC1A006393	11	45565864	45570192	Complement C1q-like protein 4
RDEC1A034407	11	45589098	45602779	Adenylate kinase 8
RDEC1A015014	11	45605090	45634600	Prenylcysteine oxidase 1
RDEC1A015629	11	45638187	45672062	Protein fem-1 homolog C
RDEC1A016472	11	45676214	45772604	Myotubularin-related protein 13
RDEC1A032216	11	45775153	45775452
RDEC1A054436	11	45801207	45809540	Methyl farnesoate epoxidase
RDEC1A001307	11	45813590	45814199
RDEC1A028179	11	45994034	46108839	Tubulin-specific chaperone E
RDEC1A022351	11	46148170	46148418
RDEC1A042714	11	46182919	46191396	Distal membrane-arm assembly complex protein 2
RDEC1A037661	11	46200385	46205934
RDEC1A016055	11	46210691	46212834	Putative defense protein 3
RDEC1A001431	11	46214537	46263309	Tumor necrosis factor receptor superfamily member 14
RDEC1A046449	11	46268034	46283691	Peroxisomal membrane protein PEX16
RDEC1A025421	11	46283785	46309433	Xylosyl- and glucuronyltransferase LARGE2s
RDEC1A004402	11	46313658	46325532
RDEC1A036965	11	46346886	46381032
RDEC1A010023	11	46400435	46401133
RDEC1A049240	11	46425117	46434829
RDEC1A028187	11	46465575	46465898
RDEC1A007189	11	46468670	46468936	Retrovirus-related Pol polyprotein from transposon opus
RDEC1A022585	11	46469909	46470825
RDEC1A006136	11	46492134	46497214	Bifunctional peptidase and (3S)-lysyl hydroxylase Jmjd7
RDEC1A005260	11	46516117	46526016
RDEC1A039617	11	46528378	46531246
RDEC1A043463	11	46553628	46555121
RDEC1A023371	11	46571723	46618278	Bifunctional peptidase and (3S)-lysyl hydroxylase Jmjd7
RDEC1A034114	11	46618849	46629070	Deleted in malignant brain tumors 1 protein
RDEC1A015224	11	46629378	46665894	Ankyrin-1
RDEC1A019238	11	46669280	46700921	Solute carrier family 23 member 1
RDEC1A000373	11	46723350	46723649
RDEC1A006941	11	46729567	46730136
RDEC1A033256	11	46820171	46825670	Diamine oxidase [copper-containing]
RDEC1A035636	11	46829115	46853216	Vesicular glutamate transporter 3
RDEC1A002960	11	46851709	46853154	Putative phosphatidate phosphatase
RDEC1A049353	11	46862547	46863142
RDEC1A041722	11	46871371	46872692	Tenascin-R
RDEC1A014520	11	46879591	46880327
RDEC1A038699	11	46880545	46882893
RDEC1A006236	11	46888463	46899555	Tenascin
RDEC1A023789	11	46931072	46942568	Phosphoenolpyruvate carboxykinase [GTP]
RDEC1A011837	11	46949635	46954154	Telomere repeats-binding bouquet formation protein 1
RDEC1A039380	11	46960027	47068888	MAP kinase-activating death domain protein
RDEC1A034724	12	12195133	12258408	Thiamine-triphosphatase
RDEC1A011762	12	12328947	12398295	GATOR2 complex protein WDR59
RDEC1A019422	12	12398475	12408412	Krev interaction trapped protein 1
RDEC1A050122	12	12430819	12431199
RDEC1A032542	12	12431497	12436290	E3 ubiquitin-protein ligase TRIM33
RDEC1A036838	12	12439318	12443475
RDEC1A002742	12	12447448	12492312	Complement C1q-like protein 4
RDEC1A044064	12	12506732	12519006	Nuclear envelope phosphatase-regulatory subunit 1
RDEC1A024732	12	12526311	12526469
RDEC1A040175	12	12529983	12575877	Nuclear receptor coactivator 5
RDEC1A020791	12	12577016	12579944
RDEC1A001995	12	12587494	12598278	TAR DNA-binding protein 43
RDEC1A036284	12	12603042	12626376
RDEC1A043035	12	12631191	12642299
RDEC1A030806	12	12646489	12662675
RDEC1A011117	12	12665086	12686431
RDEC1A042335	12	12688045	12702211
RDEC1A037245	12	12705303	12732217	DNA replication licensing factor mcm4
RDEC1A004469	12	12736585	12742640	E3 ubiquitin-protein ligase RNF180
RDEC1A024499	12	12741758	12744055
RDEC1A018577	12	12746651	12750317
RDEC1A039950	12	12751356	12765079	Neuropilin and tolloid-like protein 1
RDEC1A020071	12	12766126	12783196
RDEC1A002905	12	12799006	12803587
RDEC1A022903	12	12818723	12821273
RDEC1A018211	12	12821374	12833378	Sterile alpha motif domain-containing protein 9-like
RDEC1A037003	12	12867155	12891223	Asc-type amino acid transporter 1
RDEC1A032674	12	12890478	12911119	Transcriptional repressor CTCF
RDEC1A053459	12	12914141	12919209	Caprin-2
RDEC1A041759	12	12923385	12923720
RDEC1A007272	12	12983662	12997077	Putative serine protease K12H4.7
RDEC1A003013	12	12997615	12999644	Complement C1q tumor necrosis factor-related protein 7
RDEC1A048858	12	13010248	13018906	GEL complex subunit OPTI
RDEC1A019982	12	13025580	13081429	Pyruvate dehydrogenase phosphatase regulatory subunit, mitochondrial
RDEC1A004717	12	13027226	13027956
RDEC1A024109	12	13028309	13042103
RDEC1A043424	12	13085222	13129276	Plasminogen
RDEC1A050567	12	13144302	13188817	ATP-dependent DNA helicase Q4
RDEC1A045656	12	13359202	13470345	Mu-type opioid receptor
RDEC1A025454	12	13489484	13536963	ATP-dependent DNA helicase Q4
RDEC1A032957	12	13728509	13728778
RDEC1A013545	12	13759863	13760450	ATP-dependent DNA helicase PIF1
RDEC1A021890	12	13770903	13771151
RDEC1A029266	12	13926744	13927078
RDEC1A037715	12	13933416	13933758
RDEC1A017543	12	27005195	27009406
RDEC1A022220	12	27010125	27018350	Potassium voltage-gated channel subfamily B member 2
RDEC1A008422	12	27020725	27042369	CBY1-interacting BAR domain-containing protein 2
RDEC1A000510	12	27045576	27061326	CBY1-interacting BAR domain-containing protein 2
RDEC1A021290	12	27068155	27074405	CBY1-interacting BAR domain-containing protein 2
RDEC1A026597	12	27089798	27100934
RDEC1A005750	12	27107600	27118482
RDEC1A038531	12	27189490	27191025	Putative molluscan insulin-related peptide(s) receptor
RDEC1A017387	12	27217279	27220950
RDEC1A013489	12	27222820	27229727
RDEC1A023373	12	27242018	27268848	Trifunctional nucleotide phosphoesterase protein YfkN
RDEC1A032069	12	27269147	27280277	Large ribosomal subunit protein eL13
RDEC1A005293	12	27282897	27288831	Galactose-3-O-sulfotransferase 3
RDEC1A034981	12	27294344	27360960	Junctophilin-1
RDEC1A040652	12	27363930	27380867	Zinc finger protein SNAI1
RDEC1A004183	12	27384108	27385639
RDEC1A041959	12	27387234	27424964	BTB/POZ domain-containing protein KCTD3
RDEC1A017407	12	27436658	27437011
RDEC1A051563	12	27526949	27535136	Probable indole-3-acetic acid-amido synthetase GH3.1
RDEC1A028104	12	27546263	27560586	Proteasome subunit beta type-5
RDEC1A039116	12	27564072	27595276
RDEC1A016381	12	27595482	27626721	Neuroguidin-A
RDEC1A049067	12	27630985	27632337	Galanin-like G-protein coupled receptor npr-9
RDEC1A002754	12	27636861	27637484
RDEC1A010375	12	27651117	27652247
RDEC1A045460	12	27658750	27684625	Conserved oligomeric Golgi complex subunit 4
RDEC1A025692	12	27686541	27710280	Splicing factor 3B subunit 3
RDEC1A033152	12	27712289	27789535	Thymocyte selection-associated high mobility group box protein TOX
RDEC1A014247	12	27791552	27798867	Ultra-long-chain fatty acid omega-hydroxylase
RDEC1A009007	12	27872132	27877919	Antiviral innate immune response receptor RIG-I
RDEC1A016538	12	27879334	27893783	3-hydroxyisobutyrate dehydrogenase, mitochondrial
RDEC1A023596	12	27900048	27907577
RDEC1A016462	12	27912268	27926236
RDEC1A020683	12	27932619	27961024	G-protein coupled receptor GRL101
RDEC1A001624	12	27970593	27985628	G-protein coupled receptor GRL101
RDEC1A011686	12	28007835	28122632	Solute carrier family 12 member 6
RDEC1A045978	12	28142349	28147723	Putative phosphatidylglycerol/phosphatidylinositol transfer protein 2
RDEC1A050202	12	28149234	28151768	Iroquois-class homeodomain protein IRX-6
RDEC1A031189	12	28159967	28163123
RDEC1A021197	12	28170114	28173596	Iroquois-class homeodomain protein IRX-6
RDEC1A000197	12	28196059	28225266	CD109 antigen
RDEC1A009203	12	28231392	28259456	Mitochondrial inner membrane m-AAA protease component paraplegin
RDEC1A022883	12	28395769	28396404
RDEC1A037382	12	28396515	28397063
RDEC1A017914	12	28455767	28469236	E3 ubiquitin-protein ligase TRIM33
RDEC1A012482	12	28486877	28507906
RDEC1A046716	12	28515474	28518881
RDEC1A025998	12	28529955	28556800	Large ribosomal subunit protein eL14
RDEC1A026731	12	28580297	28584653	Baculoviral IAP repeat-containing protein 7-A
RDEC1A007945	12	28586502	28601937	Hemocyte protein-glutamine gamma-glutamyltransferase
RDEC1A015425	12	28604001	28605674
RDEC1A049893	12	28610994	28635168	Monocarboxylate transporter 14
RDEC1A022105	12	28637770	28638168
RDEC1A014326	12	28653580	28661291	Ileal sodium/bile acid cotransporter
RDEC1A006678	12	28663176	28686299	Gamma-aminobutyric acid receptor-associated protein-like 2
RDEC1A023228	12	28687627	28733969	Trafficking protein particle complex subunit 8
RDEC1A028777	12	28742123	28746079	Heat shock 70 kDa protein 12B
RDEC1A035147	12	28747724	28755442	Heat shock 70 kDa protein 12B
RDEC1A040737	12	28755680	28774329	Hepatocyte nuclear factor 4-beta
RDEC1A020085	12	28799557	28808058
RDEC1A013275	12	28815730	28862069	Protein FAN
RDEC1A018611	12	28871238	28871672
RDEC1A054515	12	28929614	28968545	N-acetylneuraminate lyase
RDEC1A023725	12	28940832	28941566	N-acetylneuraminate lyase
RDEC1A042310	14	49001324	49069877	Cohesin subunit SA-1
RDEC1A048267	14	49070470	49072440	E3 ubiquitin-protein ligase TRIM56
RDEC1A000781	14	49075133	49094359	Integrator complex subunit 6-A
RDEC1A012124	14	49134864	49160254	Serine/threonine-protein kinase Chk1
RDEC1A001537	14	49191380	49234897
RDEC1A047486	14	49247912	49251578
RDEC1A042791	14	49262127	49265341
RDEC1A013785	14	49269970	49270516
RDEC1A007131	14	49277460	49283839
RDEC1A003093	14	49294392	49294730
RDEC1A049216	14	49321907	49327366
RDEC1A054404	14	49366156	49447691	Probable E3 ubiquitin-protein ligase MID2
RDEC1A036914	14	49386892	49387215
RDEC1A053249	14	49397701	49397889
RDEC1A006874	14	49398884	49399153
RDEC1A034141	14	49457648	49457914	Patatin-like phospholipase domain-containing protein 2
RDEC1A015030	14	49467604	49478711	Patatin-like phospholipase domain-containing protein 4
RDEC1A022198	14	49480605	49492202
RDEC1A049795	14	49499910	49569675	General transcription factor IIF subunit 2
RDEC1A004577	14	49575497	49608023	Replication factor C subunit 4
RDEC1A011657	14	49614159	49620619	Selenoprotein T2
RDEC1A046099	14	49620801	49630946	Disintegrin and metalloproteinase domain-containing protein 10
RDEC1A017329	14	49639810	49641117
RDEC1A025204	14	49647252	49663961
RDEC1A032412	14	49684337	49684988
RDEC1A040500	14	49692500	49721106
RDEC1A013270	14	49697437	49697975
RDEC1A021139	14	49729042	49733165
RDEC1A001804	14	49736685	49741841
RDEC1A036057	14	49749667	49765115	Xaa-Pro aminopeptidase 1
RDEC1A024991	14	49769800	49799965	Regulator of nonsense transcripts 3A
RDEC1A044092	14	49809531	49811495	5-hydroxymethyl-dUMP N-hydrolase
RDEC1A044149	14	49823127	49856225	Metallo-beta-lactamase domain-containing protein 1
RDEC1A053158	14	49882895	49887236	Retrovirus-related Pol polyprotein from transposon 297
RDEC1A033446	14	49887352	49888847
RDEC1A012348	14	49893893	49894401
RDEC1A020989	14	49894804	49929120	Metallo-beta-lactamase domain-containing protein 1
RDEC1A000025	14	49963480	49997745
RDEC1A047055	14	50026931	50043621	Retrovirus-related Pol polyprotein from transposon 412
RDEC1A002599	14	50043709	50104353	Long-chain-fatty-acid--CoA ligase 4
RDEC1A011218	14	50109587	50110465	Zinc finger protein 324A
RDEC1A044664	14	50133893	50137175
RDEC1A046837	14	50183677	50187689
RDEC1A028832	14	50191287	50192015	Retrovirus-related Pol polyprotein from transposon 297
RDEC1A008689	14	50193250	50193483
RDEC1A010587	14	50202522	50208598
RDEC1A046540	14	50212595	50215294
RDEC1A025751	14	50219434	50237406	Patched domain-containing protein 3
RDEC1A007501	14	50240875	50274558	Patched domain-containing protein 3
RDEC1A033605	14	50278846	50281488	Cholinesterase
RDEC1A016189	14	50286462	50292375	Cytosolic phospholipase A2
RDEC1A048810	14	50297436	50359728	Cytosolic phospholipase A2
RDEC1A041763	14	50370244	50387501	Heat shock 70 kDa protein 12A
RDEC1A016406	14	50395831	50399138	Heat shock 70 kDa protein 12B
RDEC1A009090	14	50399311	50399829	Cell number regulator 10
RDEC1A024574	14	50403860	50411985
RDEC1A044107	14	50416873	50427932
RDEC1A045152	14	50439552	50439812
RDEC1A007789	14	50452370	50460787
RDEC1A028121	14	50480059	50498654
RDEC1A049402	14	50499399	50514192
RDEC1A022366	14	50518058	50537550
RDEC1A052080	14	50538454	50587126	Transmembrane 9 superfamily member 2
RDEC1A017551	14	50599315	50605332
RDEC1A010049	14	50614189	50679116	Ubiquitin carboxyl-terminal hydrolase 9X
RDEC1A008927	14	50679531	50682760
RDEC1A016092	14	50685062	50754463
RDEC1A020140	14	50870972	50894167
RDEC1A027853	14	50929484	50931291
RDEC1A038981	14	50938128	50943568
RDEC1A054501	15	7046964	7049613	U-reduvitoxin-Pr11a
RDEC1A011986	15	7067926	7078428	Collagen alpha-5(VI) chain
RDEC1A019418	15	7110434	7110766
RDEC1A023608	15	7151867	7161873	L-proline trans-4-hydroxylase
RDEC1A030896	15	7232071	7233076
RDEC1A013985	15	7240919	7242485	Potassium voltage-gated channel subfamily H member 6
RDEC1A007898	15	7263199	7282242
RDEC1A034890	15	7284787	7285714
RDEC1A029058	15	7300697	7306846
RDEC1A023365	15	7316281	7316562
RDEC1A037768	15	7316823	7327062
RDEC1A012889	15	7334109	7335312
RDEC1A000244	15	7387378	7417383	Potassium voltage-gated channel subfamily H member 7
RDEC1A048102	15	7447959	7455008	Sepiapterin reductase
RDEC1A053908	15	7459743	7503109
RDEC1A023477	15	7475944	7486246	Carbohydrate sulfotransferase 9
RDEC1A002994	15	7514258	7549859	D-ribitol-5-phosphate cytidylyltransferase
RDEC1A022862	15	7565657	7581277
RDEC1A013416	15	7580653	7580952
RDEC1A034332	15	7603903	7629717	MOB-like protein phocein
RDEC1A053723	15	7641324	7679062	Solute carrier family 28 member 3
RDEC1A053433	15	7648151	7656300
RDEC1A011381	15	7697682	7738491	snRNA-activating protein complex subunit 3
RDEC1A016311	15	7749127	7770975	Serine racemase
RDEC1A049030	15	7795183	7796595	Cyclic GMP-AMP synthase-like receptor 2
RDEC1A004507	15	7810046	7834024	tRNA N(3)-methylcytidine methyltransferase METTL2
RDEC1A038143	15	7835577	7879428
RDEC1A046072	15	7939484	7939765
RDEC1A025297	15	7942390	7946960
RDEC1A003316	15	7958359	7973931
RDEC1A042828	15	7975200	8038773	SCO-spondin
RDEC1A012496	16	33005715	33028778	Neurotrypsin
RDEC1A010109	16	33031347	33044576	SIN3-HDAC complex-associated factor
RDEC1A014487	16	33046824	33103996	Probable serine/threonine-protein kinase roco5
RDEC1A025401	16	33107942	33154035	Glutamate--cysteine ligase catalytic subunit
RDEC1A029625	16	33156523	33175062	Innexin unc-9
RDEC1A034133	16	33176364	33190165	Lysosomal alpha-glucosidase
RDEC1A019129	16	33195524	33215974	Phospholipase ABHD3
RDEC1A024747	16	33247515	33248846
RDEC1A027223	16	33280843	33285275	Cytochrome P450 2A6
RDEC1A012085	16	33351348	33360417
RDEC1A041234	16	33394390	33506896	Transposon Ty3-I Gag-Pol polyprotein
RDEC1A040457	16	33518307	33533653
RDEC1A026585	16	33572585	33580810	Protein GVQW3
RDEC1A032625	16	33582213	33599948	Secreted RxLR effector protein 78
RDEC1A011357	16	33601240	33601401
RDEC1A017241	16	33603873	33619053	Solute carrier family 23 member 2
RDEC1A024681	16	33686084	33686455
RDEC1A031231	16	33687344	33687973
RDEC1A026910	16	33736153	33738929
RDEC1A036209	16	33741115	33746832
RDEC1A018546	16	33756714	33756914
RDEC1A015156	16	33757204	33794444	Extracellular serine/threonine protein CG31145
RDEC1A018669	16	33795181	33795345
RDEC1A039772	16	33796034	33807876	Extracellular serine/threonine protein CG31145
RDEC1A000255	16	33810559	33823905	Tetratricopeptide repeat protein 38
RDEC1A021106	16	33828396	33848590	Tetratricopeptide repeat protein 38
RDEC1A013699	16	33850509	33860018	Orexin receptor type 2
RDEC1A038483	16	33860789	33868990	Complement C1q-like protein 4
RDEC1A034462	16	33862123	33862920
RDEC1A022632	16	33875960	33902266	Protocadherin-20
RDEC1A026460	16	33905979	33923302	Cadherin EGF LAG seven-pass G-type receptor 2
RDEC1A025675	16	33923741	33925972	G-protein coupled receptor Mth2
RDEC1A033976	16	33933781	33934458
RDEC1A041415	16	33947065	33947691
RDEC1A022398	16	33964253	33969120	Neuroligin-1
RDEC1A038772	16	33971512	33982333
RDEC1A029899	16	33972959	33976942	Regulator of G-protein signaling 9-binding protein
RDEC1A046053	16	33983837	33986017	Carbohydrate sulfotransferase 9
RDEC1A020578	16	33993950	34000745
RDEC1A027770	16	34010870	34030379
RDEC1A054394	16	49024805	49057323	Hydroxyacid-oxoacid transhydrogenase, mitochondrial
RDEC1A001282	16	49064177	49072608	Phytochrome-interacting ankyrin-repeat protein 2
RDEC1A047614	16	49240322	49264711	Calmodulin
RDEC1A014949	16	49281375	49284545
RDEC1A036281	16	49296963	49299001
RDEC1A002990	16	49304549	49311088
RDEC1A001837	16	49318937	49320093
RDEC1A022642	16	49330978	49331715
RDEC1A050860	16	49334921	49335391
RDEC1A018152	16	49342495	49344628
RDEC1A001290	16	49367100	49392065	Gamma-aminobutyric acid type B receptor subunit 2
RDEC1A052610	16	49392648	49409086
RDEC1A048527	16	49424961	49426351
RDEC1A040789	16	49427399	49438985
RDEC1A038487	16	49456097	49466430
RDEC1A028766	16	49470491	49470925
RDEC1A003511	16	49471460	49471888
RDEC1A024597	16	49473529	49474223
RDEC1A045191	16	49483065	49502550	COX assembly mitochondrial protein homolog
RDEC1A012729	16	49507979	49531748	Phosducin-like protein 3
RDEC1A002609	16	49541059	49574714
RDEC1A046933	16	49589545	49590469
RDEC1A047759	16	49599029	49628757
RDEC1A026730	16	49638480	49639023
RDEC1A009395	16	49649988	49659483	Aspartyl/asparaginyl beta-hydroxylase
RDEC1A042043	16	49662811	49670252	Aspartyl/asparaginyl beta-hydroxylase
RDEC1A023736	16	49674407	49708697
RDEC1A003838	16	49711289	49716693
RDEC1A039794	16	49722121	49725890	Calmodulin
RDEC1A019203	16	49732922	49739441	Deoxynucleoside triphosphate triphosphohydrolase SAMHD1
RDEC1A040812	16	49741237	49749684	Zinc finger protein 112
RDEC1A052827	16	49752783	49761248	Bifunctional peptidase and arginyl-hydroxylase JMJD5
RDEC1A032505	16	49761906	49767882
RDEC1A041521	16	49776742	49776903
RDEC1A034170	16	49793804	49796275
RDEC1A029327	16	49799507	49839666	IgGFc-binding protein
RDEC1A030974	16	49850599	49856198	Trimethylamine monooxygenase
RDEC1A023495	16	49873173	49873577	Trimethylamine monooxygenase
RDEC1A019597	16	49873725	49877374	Trimethylamine monooxygenase
RDEC1A011965	16	49884926	49895128	IgGFc-binding protein
RDEC1A039959	16	49902378	49921328	Acid-sensing ion channel 1
RDEC1A005669	16	49923955	49932509
RDEC1A052983	17	7200933	7201307	Probable RNA-directed DNA polymerase from transposon X-element
RDEC1A018624	17	7339179	7435459	Carboxyl-terminal PDZ ligand of neuronal nitric oxide synthase protein
RDEC1A018980	17	7463650	7468588
RDEC1A025010	17	7488228	7489138
RDEC1A012330	17	7585881	7588897
RDEC1A004800	17	7602212	7602868
RDEC1A050597	17	7611195	7631004	Protein lev-9
RDEC1A009469	17	7651140	7651866	C-type lectin mannose-binding isoform
RDEC1A035329	17	7679893	7680249	C-type lectin galactose-binding isoform
RDEC1A027539	17	7688266	7725119	Abasic site processing protein HMCES
RDEC1A053407	17	7731040	7781068	Serine/threonine-protein kinase N2
RDEC1A019066	17	7781352	7791379	Biliverdin reductase A
RDEC1A040148	17	7803873	7886101	Protein PRRC2A
RDEC1A008212	17	7909102	7971424	Large neutral amino acids transporter small subunit 2
RDEC1A005820	17	7973504	7994503	Alpha-tubulin N-acetyltransferase 1
RDEC1A013688	17	33016485	33018954
RDEC1A039943	17	33023544	33029821
RDEC1A043599	17	33041121	33058357	Ferroxidase HEPHL1
RDEC1A024626	17	33063573	33107195
RDEC1A028684	17	33094473	33096221
RDEC1A002201	17	33159414	33225699	14 kDa phosphohistidine phosphatase
RDEC1A036555	17	33227599	33228167	PAN2-PAN3 deadenylation complex subunit pan3
RDEC1A040898	17	33228913	33235968	LIM domain-containing protein WLIM2a
RDEC1A021572	17	33251096	33291602	Regulator of G-protein signaling 3
RDEC1A017441	17	33334111	33358907	Vacuolar protein sorting-associated protein 52 homolog
RDEC1A020852	17	33363126	33368100	Small ribosomal subunit protein uS13
RDEC1A042145	17	33376177	33389361	Ankyrin repeat and protein kinase domain-containing protein 1
RDEC1A009329	17	33397539	33415885
RDEC1A013618	17	33433903	33439519
RDEC1A034612	17	33444776	33474435	Tetratricopeptide repeat protein 16
RDEC1A002005	17	33474548	33506118
RDEC1A022782	17	33514728	33526107	1-acyl-sn-glycerol-3-phosphate acyltransferase alpha
RDEC1A036568	17	33530276	33538778
RDEC1A054409	17	33545691	33547966
RDEC1A013794	17	33554791	33561047
RDEC1A029103	17	33561949	33567743	Proprotein convertase subtilisin/kexin type 6
RDEC1A049862	17	33568924	33575556	Neuroendocrine convertase 2
RDEC1A016837	17	33576716	33589504	Furin-like protease kpc-1
RDEC1A054362	17	33608029	33630667	Proprotein convertase subtilisin/kexin type 6
RDEC1A036478	17	33636162	33649172	Proprotein convertase subtilisin/kexin type 4
RDEC1A003300	17	33653515	33656830
RDEC1A024319	17	33660168	33692452	Proprotein convertase subtilisin/kexin type 6
RDEC1A038663	17	33706216	33712346	Thrombospondin-1
RDEC1A030618	17	33725282	33770012
RDEC1A012845	17	33801963	33809181	Probable palmitoyltransferase ZDHHC24
RDEC1A045731	17	33818037	33827304	Amine oxidase [copper-containing] 3
RDEC1A038192	17	33832526	33840999	Lactose-binding lectin l-2
RDEC1A017273	17	33842036	33858173
RDEC1A051996	17	33872827	33905821
RDEC1A032336	17	33910987	33911613
RDEC1A013442	17	33924651	33929061
RDEC1A026255	17	33940313	33940645
RDEC1A029047	17	33940716	33967479	von Willebrand factor D and EGF domain-containing protein
RDEC1A005759	17	33977590	34018366	ATP-dependent RNA helicase A protein
RDEC1A030640	17	37010755	37032405	General transcription factor IIH subunit 4
RDEC1A021615	17	37037321	37069927	Valine--tRNA ligase
RDEC1A015079	17	37082684	37085756
RDEC1A018385	17	37103671	37107148	Collagen alpha-1(VIII) chain
RDEC1A039423	17	37113456	37114820
RDEC1A031583	17	37114914	37120623	Carbohydrate sulfotransferase 11
RDEC1A025652	17	37121745	37122845	Beta-1,3-galactosyltransferase 1
RDEC1A034149	17	37131393	37135288	Carbohydrate sulfotransferase 11
RDEC1A053224	17	37142933	37146732	Membrane cofactor protein
RDEC1A048976	17	37149363	37156914	Glycoprotein-N-acetylgalactosamine 3-beta-galactosyltransferase 1
RDEC1A037655	17	37169708	37183698	Casein kinase II subunit beta
RDEC1A047529	17	37189198	37252303	Tyrosine-protein kinase Abl
RDEC1A006066	17	37255105	37309830	Protein-glucosylgalactosylhydroxylysine glucosidase
RDEC1A008713	17	37422987	37423766
RDEC1A014673	17	37423793	37426213
RDEC1A015119	17	37568383	37568682
RDEC1A021698	17	37569182	37656212	Discoidin domain-containing receptor 2
RDEC1A023683	17	37808736	37809044
RDEC1A036149	17	37902451	37906216
RDEC1A046335	17	37906353	37907201	Heterogeneous nuclear ribonucleoprotein K
RDEC1A043307	17	37933425	37935696
RDEC1A020327	17	37980849	38006243
RDEC1A040766	17	43013328	43047098	Golgin subfamily A member 2
RDEC1A035111	17	43059322	43065448
RDEC1A052026	17	43067702	43088072	ATP-binding cassette sub-family F member 1
RDEC1A019308	17	43121757	43146607	N-acetylglucosamine-1-phosphotransferase subunits alpha/beta
RDEC1A012990	17	43154281	43173169	Box C/D snoRNA protein 1
RDEC1A004572	17	43174844	43178751
RDEC1A051649	17	43188251	43203179
RDEC1A042341	17	43205101	43223900	Ubiquitin carboxyl-terminal hydrolase isozyme L5
RDEC1A035126	17	43228776	43238418	Glucose dehydrogenase [FAD, quinone]
RDEC1A052253	17	43254530	43309754	A disintegrin and metalloproteinase with thrombospondin motifs 1
RDEC1A005615	17	43320075	43331066	Sushi, nidogen and EGF-like domain-containing protein 1
RDEC1A050857	17	43341064	43361507	Sushi, nidogen and EGF-like domain-containing protein 1
RDEC1A018184	17	43376164	43400182	Chondroadherin-like protein
RDEC1A028920	17	43400423	43459793	Rab GTPase-activating protein 1
RDEC1A023062	17	43456707	43467882
RDEC1A013793	17	43468845	43512452	Deleted in malignant brain tumors 1 protein
RDEC1A037205	17	43540051	43549218	Putative peptidyl-prolyl cis-trans isomerase dodo
RDEC1A033244	17	43551881	43565934	Gelsolin-like protein 2
RDEC1A025574	17	43567923	43612082	LIM domain-containing protein WLIM2a
RDEC1A035152	17	43614993	43676815	Rap guanine nucleotide exchange factor 1
RDEC1A033219	17	43687075	43688304	Beta-1,3-galactosyltransferase 1
RDEC1A053691	17	43692034	43719613	Endoplasmic reticulum transmembrane helix translocase
RDEC1A024291	17	43758264	43775146
RDEC1A002728	17	43776482	43779920
RDEC1A036595	17	43786080	43787149
RDEC1A014329	17	43788780	43793202	Golgi-associated plant pathogenesis-related protein 1
RDEC1A047191	17	43810752	43814793
RDEC1A042154	17	43820471	43824748	Acetylcholinesterase
RDEC1A054442	17	43834714	43836291	Acetylcholinesterase
RDEC1A023109	17	43860943	43863869	Acetylcholinesterase
RDEC1A029344	17	43864608	43870451	Heparan sulfate glucosamine 3-O-sulfotransferase 4
RDEC1A035035	17	43870908	43889131
RDEC1A041297	17	43898593	43923493	CDK5 regulatory subunit-associated protein 2
RDEC1A051853	17	43925974	43943801	Parafibromin
RDEC1A031219	17	43943994	43953804	6-phosphogluconolactonase
RDEC1A015169	17	43958451	44000632	Glycosaminoglycan xylosylkinase

## Sheet: Table S11B
Table S11B: Ordered list of genes within the 29 genomics windows under divergent selection for resistance/tolerance to P. olseni mapping in the chromosomes (supperscaffolds) of R. decussatus.
Gene annotation
14 kDa phosphohistidine phosphatase
15-hydroxyprostaglandin dehydrogenase [NAD(+)]
1-acyl-sn-glycerol-3-phosphate acyltransferase alpha
32 kDa beta-galactoside-binding lectin lec-3
3-hydroxyisobutyrate dehydrogenase, mitochondrial
5-hydroxymethyl-dUMP N-hydrolase
6-phosphogluconolactonase
A disintegrin and metalloproteinase with thrombospondin motifs 1
Abasic site processing protein HMCES
Acetylcholine receptor subunit alpha-like 1
Acetylcholine receptor subunit alpha-like 1
Acetylcholine receptor subunit alpha-like 1
Acetylcholinesterase
Acetylcholinesterase
Acetylcholinesterase
Achaete-scute homolog 5
Acid-sensing ion channel 1
Actin, cytoplasmic
Adenosine kinase 2
Adenylate kinase 8
Adhesion G protein-coupled receptor L3
ADP-ribose glycohydrolase OARD1
ADP-ribosyl cyclase/cyclic ADP-ribose hydrolase
Aggrecan core protein
Alkaline phosphatase, tissue-nonspecific isozyme
Alkali-sensitive linkage protein 1
Allatostatin-A receptor
Alpha-(1,3)-fucosyltransferase C
Alpha-(1,3)-fucosyltransferase C
Alpha-amylase
Alpha-mannosidase 2
Alpha-N-acetylgalactosamine-specific lectin
Alpha-protein kinase vwkA
Alpha-tubulin N-acetyltransferase 1
Amidophosphoribosyltransferase
Amine oxidase [copper-containing] 3
Angiotensin-converting enzyme
Angiotensin-converting enzyme
Ankycorbin
Ankyrin repeat and protein kinase domain-containing protein 1
Ankyrin repeat domain-containing protein 23
Ankyrin-1
Ankyrin-1
Ankyrin-3
Ankyrin-3
Antiviral innate immune response receptor RIG-I
AP-3 complex subunit delta-1
AP-3 complex subunit sigma-1
Apoptosis-resistant E3 ubiquitin protein ligase 1
Arrestin domain-containing protein 3
Arrestin domain-containing protein 3
Asc-type amino acid transporter 1
Asparaginyl-tRNA synthetase
Aspartate--tRNA ligase, cytoplasmic
Aspartyl/asparaginyl beta-hydroxylase
Aspartyl/asparaginyl beta-hydroxylase
ATP synthase subunit s, mitochondrial
ATP-binding cassette sub-family C member 4
ATP-binding cassette sub-family F member 1
ATP-dependent DNA helicase PIF1
ATP-dependent DNA helicase PIF1
ATP-dependent DNA helicase PIF6
ATP-dependent DNA helicase Q4
ATP-dependent DNA helicase Q4
ATP-dependent RNA helicase A protein
Atrial natriuretic peptide receptor 1
Baculoviral IAP repeat-containing protein 7-A
Band 4.1-like protein 3
Band 4.1-like protein 3
Basic helix-loop-helix transcription factor amos
B-cell receptor-associated protein 31
Beta-1,3-galactosyl-O-glycosyl-glycoprotein beta-1,6-N-acetylglucosaminyltransferase
Beta-1,3-galactosyltransferase 1
Beta-1,3-galactosyltransferase 1
Beta-1,4-mannosyltransferase egh
Bifunctional peptidase and (3S)-lysyl hydroxylase Jmjd7
Bifunctional peptidase and (3S)-lysyl hydroxylase Jmjd7
Bifunctional peptidase and arginyl-hydroxylase JMJD5
Bifunctional peptidase and arginyl-hydroxylase JMJD5
Biliverdin reductase A
Box C/D snoRNA protein 1
Breast cancer type 2 susceptibility protein homolog
Bridge-like lipid transfer protein family member 3B
BTB/POZ domain-containing protein KCTD3
C3a anaphylatoxin chemotactic receptor
Cadherin EGF LAG seven-pass G-type receptor 2
Cadherin-23
Cadherin-like and PC-esterase domain-containing protein 1
Calcium-dependent secretion activator 1
Calmodulin
Calmodulin
Calmodulin
Calmodulin
Calpain-15
Calponin-3
cAMP-dependent protein kinase regulatory subunit
cAMP-regulated phosphoprotein 21
Caprin-2
Caprin-2
Carbohydrate sulfotransferase 11
Carbohydrate sulfotransferase 11
Carbohydrate sulfotransferase 3
Carbohydrate sulfotransferase 8
Carbohydrate sulfotransferase 9
Carbohydrate sulfotransferase 9
Carbonic anhydrase 7
Carboxyl-terminal PDZ ligand of neuronal nitric oxide synthase protein
Carnitine O-palmitoyltransferase 1, liver isoform
Carotenoid isomerooxygenase
Casein kinase II subunit beta
Caspase-2
Caspase-2
Caspase-6
Caspase-6
Caspase-7
Caspase-7
Cation-dependent mannose-6-phosphate receptor
CBY1-interacting BAR domain-containing protein 2
CBY1-interacting BAR domain-containing protein 2
CBY1-interacting BAR domain-containing protein 2
CD109 antigen
CD82 antigen
CD82 antigen
CDK5 regulatory subunit-associated protein 2
Cell number regulator 10
Centrosomal protein of 120 kDa
Centrosome-associated protein 350
Ceroid-lipofuscinosis neuronal protein 6 homolog
Choline/ethanolamine kinase
Cholinesterase
Chondroadherin-like protein
Cilia- and flagella-associated protein 91
Cilia- and flagella-associated protein 91
Cohesin subunit SA-1
Coiled-coil domain-containing protein 162
Coiled-coil domain-containing protein 6
Collagen alpha-1(VIII) chain
Collagen alpha-1(XIV) chain
Collagen alpha-2(VIII) chain
Collagen alpha-5(VI) chain
Collectin-12
Collectin-12
Complement C1q tumor necrosis factor-related protein 7
Complement C1q-like protein 2
Complement C1q-like protein 4
Complement C1q-like protein 4
Complement C1q-like protein 4
Conserved oligomeric Golgi complex subunit 4
Contactin
Coronin-7
COX assembly mitochondrial protein homolog
C-type lectin galactose-binding isoform
C-type lectin galactose-binding isoform
C-type lectin mannose-binding isoform
Cyclic GMP-AMP synthase-like receptor 1
Cyclic GMP-AMP synthase-like receptor 1
Cyclic GMP-AMP synthase-like receptor 2
Cyclic GMP-AMP synthase-like receptor 2
Cyclic GMP-AMP synthase-like receptor 2
Cyclic GMP-AMP synthase-like receptor 2
Cyclic GMP-AMP synthase-like receptor 2
Cyclic GMP-AMP synthase-like receptor 2
Cyclic GMP-AMP synthase-like receptor 2
Cyclic GMP-AMP synthase-like receptor 2
Cyclic GMP-AMP synthase-like receptor 2
Cyclic nucleotide-gated channel beta-1
Cyclin-dependent kinase 8
Cysteine protease ATG4D
Cytochrome c oxidase subunit 5A, mitochondrial
Cytochrome P450 2A6
Cytosolic phospholipase A2
Cytosolic phospholipase A2
DDB1- and CUL4-associated factor 12
Dehydrogenase/reductase SDR family member 1
Dehydrogenase/reductase SDR family member 11
Deleted in malignant brain tumors 1 protein
Deleted in malignant brain tumors 1 protein
Deoxynucleoside triphosphate triphosphohydrolase SAMHD1
DET1 homolog
Diamine oxidase [copper-containing]
Discoidin domain-containing receptor 2
Disintegrin and metalloproteinase domain-containing protein 10
Distal membrane-arm assembly complex protein 2
DNA helicase B
DNA mismatch repair protein Mlh3
DNA replication licensing factor mcm2
DNA replication licensing factor mcm4
DNA-directed RNA polymerase III subunit RPC5
DnaJ homolog subfamily B member 1
DnaJ homolog subfamily B member 13
Dolichol-phosphate mannosyltransferase subunit 1
Dopamine D2-like receptor
D-ribitol-5-phosphate cytidylyltransferase
Dual serine/threonine and tyrosine protein kinase
Dynamin-binding protein
Dynein axonemal heavy chain 3
Dynein light chain Tctex-type 5-B
Dynein light chain Tctex-type 5-B
Dynein regulatory complex protein 1
Dynein regulatory complex protein 11
Dystroglycan 1
E3 ubiquitin ligase TRAF3IP2
E3 ubiquitin-protein ligase HECTD1
E3 ubiquitin-protein ligase RNF180
E3 ubiquitin-protein ligase RNF185
E3 ubiquitin-protein ligase RNF213
E3 ubiquitin-protein ligase TRIM13
E3 ubiquitin-protein ligase TRIM33
E3 ubiquitin-protein ligase TRIM33
E3 ubiquitin-protein ligase TRIM33
E3 ubiquitin-protein ligase TRIM33
E3 ubiquitin-protein ligase TRIM33
E3 ubiquitin-protein ligase TRIM33
E3 ubiquitin-protein ligase TRIM33
E3 ubiquitin-protein ligase TRIM45
E3 ubiquitin-protein ligase TRIM56
E3 ubiquitin-protein ligase TRIM56
E3 ubiquitin-protein ligase XIAP
Ecdysone-induced protein 75B, isoforms C/D
EF-hand domain-containing protein D2
Electron transfer flavoprotein-ubiquinone oxidoreductase, mitochondrial
Elongator complex protein 4
Endo-1,4-beta-xylanase 1
Endoplasmic reticulum transmembrane helix translocase
Enoyl-CoA delta isomerase 3
Enteropeptidase
Epidermal growth factor receptor substrate 15
Epoxide hydrolase 4
ER membrane protein complex subunit 6
Exosome complex component RRP43
Extracellular serine/threonine protein CG31145
Extracellular serine/threonine protein CG31145
F-box/LRR-repeat protein 20
Ferroxidase HEPHL1
Fibrillin-1
Fibrinogen-like protein 1
Fibrinogen-like protein 1
Fibroblast growth factor 9
Fibroblast growth factor receptor substrate 2
Fibropellin-1
FMRFamide receptor
FMRFamide receptor
Forkhead box protein Q1
Furin-like protease kpc-1
Gag-Pol polyprotein
Gag-Pol polyprotein
Galactose-3-O-sulfotransferase 3
Galanin-like G-protein coupled receptor npr-9
Galanin-like G-protein coupled receptor npr-9
Gamma-aminobutyric acid receptor-associated protein-like 2
Gamma-aminobutyric acid type B receptor subunit 2
Gamma-tubulin complex component 6
GATOR2 complex protein WDR59
GEL complex subunit OPTI
Gelsolin-like protein 1
Gelsolin-like protein 2
Gelsolin-like protein 2
Gem-associated protein 6
General transcription factor IIF subunit 2
General transcription factor IIH subunit 4
Gephyrin
Glucose dehydrogenase [FAD, quinone]
Glutamate--cysteine ligase catalytic subunit
Glutaredoxin-2, mitochondrial
Glutathione peroxidase
Glutathione peroxidase
Glutathione peroxidase 1
Glycoprotein 3-alpha-L-fucosyltransferase A
Glycoprotein-N-acetylgalactosamine 3-beta-galactosyltransferase 1
Glycosaminoglycan xylosylkinase
Golgi reassembly-stacking protein 2
Golgi-associated plant pathogenesis-related protein 1
Golgi-associated plant pathogenesis-related protein 1
Golgi-associated plant pathogenesis-related protein 1
Golgin subfamily A member 2
G-protein coupled receptor GRL101
G-protein coupled receptor GRL101
G-protein coupled receptor GRL101
G-protein coupled receptor GRL101
G-protein coupled receptor GRL101
G-protein coupled receptor Mth2
Growth arrest-specific protein 1 homolog
Guanine nucleotide-binding protein G(s) subunit alpha
H(+)/Cl(-) exchange transporter 7
Heat shock 70 kDa protein
Heat shock 70 kDa protein
Heat shock 70 kDa protein 12A
Heat shock 70 kDa protein 12B
Heat shock 70 kDa protein 12B
Heat shock 70 kDa protein 12B
Heat shock protein beta-1
Hemicentin-1
Hemicentin-1
Hemicentin-1
Hemicentin-2
Hemocyte protein-glutamine gamma-glutamyltransferase
Hemoglobin-3
Heparan sulfate glucosamine 3-O-sulfotransferase 4
Heparan sulfate glucosamine 3-O-sulfotransferase 5
Heparan sulfate glucosamine 3-O-sulfotransferase 5
Hepatocyte nuclear factor 4-beta
Heterogeneous nuclear ribonucleoprotein K
Highly reducing polyketide synthase tstA
Hillarin
Histone acetyltransferase KAT2A
Histone acetyltransferase KAT6A
Histone-lysine N-methyltransferase EHMT1
Histone-lysine N-methyltransferase SETD5
Histone-lysine N-methyltransferase SETMAR
Homeobox protein TGIF2LX
Hsp70-Hsp90 organising protein
Hydroxyacid-oxoacid transhydrogenase, mitochondrial
IgGFc-binding protein
IgGFc-binding protein
IgGFc-binding protein
Ileal sodium/bile acid cotransporter
Inactive pancreatic lipase-related protein 1
Inactive ubiquitin carboxyl-terminal hydrolase 54
Innexin unc-7
Innexin unc-9
Inositol 1,4,5-triphosphate receptor associated 1
Inositol phosphoceramide mannosyltransferase 3
Insoluble matrix shell protein 1
Insulin receptor
Integrator complex subunit 6-A
Integrator complex subunit 6-A
Integrin alpha-4
Intraflagellar transport protein 74 homolog
Invertebrate-type lysozyme
Invertebrate-type lysozyme
Invertebrate-type lysozyme
Iroquois-class homeodomain protein IRX-6
Iroquois-class homeodomain protein IRX-6
Junctophilin-1
Kanadaptin
Kelch-like protein 24a
Krev interaction trapped protein 1
Lactose-binding lectin l-2
Lamin Dm0
Large neutral amino acids transporter small subunit 2
Large ribosomal subunit protein eL13
Large ribosomal subunit protein eL14
LHFPL tetraspan subfamily member 6 protein
Ligand of Numb protein X 2
LIM domain-containing protein WLIM2a
LIM domain-containing protein WLIM2a
Limbic system-associated membrane protein
Long-chain-fatty-acid--CoA ligase 1
Long-chain-fatty-acid--CoA ligase 4
Low-density lipoprotein receptor-related protein 5
L-proline trans-4-hydroxylase
Lymphocyte antigen 75
Lysine-rich nucleolar protein 1
Lysosomal alpha-glucosidase
Lysozyme c-1
Malonate--CoA ligase ACSF3, mitochondrial
MAM and LDL-receptor class A domain-containing protein 1
MAM and LDL-receptor class A domain-containing protein 1
MAM and LDL-receptor class A domain-containing protein 1
MAM and LDL-receptor class A domain-containing protein 2
MAM and LDL-receptor class A domain-containing protein 2
MAM and LDL-receptor class A domain-containing protein 2
MAP kinase-activating death domain protein
Mariner Mos1 transposase
Matrilin-2
Membrane cofactor protein
Membrane progestin receptor gamma
Metallo-beta-lactamase domain-containing protein 1
Metallo-beta-lactamase domain-containing protein 1
Metalloproteinase inhibitor 3
Methyl farnesoate epoxidase
Methylglutaconyl-CoA hydratase, mitochondrial
MFS-type transporter clz9
MFS-type transporter clz9
MFS-type transporter clz9
Mitochondrial inner membrane m-AAA protease component paraplegin
Mitochondrial inner membrane m-AAA protease component paraplegin
MOB-like protein phocein
Molybdopterin synthase catalytic subunit
Molybdopterin synthase sulfur carrier subunit
Monocarboxylate transporter 12
Monocarboxylate transporter 14
Monocarboxylate transporter 14
Monocarboxylate transporter 14
Monocarboxylate transporter 5
Monocarboxylate transporter 9
Mucolipin-3
Multifunctional protein ADE2
Multiple inositol polyphosphate phosphatase 1
Mu-type opioid receptor
Myosin light chain kinase 3
Myosin-binding protein C, fast-type
Myotubularin-related protein 13
Myotubularin-related protein 8
N-acetylglucosamine-1-phosphotransferase subunits alpha/beta
N-acetylglucosamine-1-phosphotransferase subunits alpha/beta
N-acetylneuraminate lyase
N-acetylneuraminate lyase
N-acetylneuraminate lyase
N-acetylneuraminate lyase
NACHT and WD repeat domain-containing protein 2
N-acylethanolamine-hydrolyzing acid amidase
N-acylethanolamine-hydrolyzing acid amidase
NAD-dependent protein deacylase sirtuin-6
NADH dehydrogenase [ubiquinone] 1 alpha subcomplex assembly factor 4
Natural resistance-associated macrophage protein 2
Neurexin-1
Neurexin-4
Neurexin-4
Neuroendocrine convertase 1
Neuroendocrine convertase 2
Neurogenic locus notch homolog protein 1
Neurogenic locus notch homolog protein 1
Neurogenin-1
Neuroguidin-A
Neuroligin-1
Neuronal acetylcholine receptor subunit alpha-10
Neuronal acetylcholine receptor subunit beta-3
Neuropeptide Y receptor type 1
Neuropilin and tolloid-like protein 1
Neurotrypsin
N-fatty-acyl-amino acid synthase/hydrolase PM20D1.2
NFU1 iron-sulfur cluster scaffold homolog, mitochondrial
Nibrin
Nicolin-1
Noggin
Nuclear cap-binding protein subunit 1
Nuclear envelope phosphatase-regulatory subunit 1
Nuclear receptor coactivator 5
Nurim homolog
One cut domain family member 2
Orexin receptor type 2
Orexin receptor type 2
Orexin receptor type 2
Organic cation/carnitine transporter 2
Oxysterol-binding protein-related protein 8
Palmitoyltransferase ZDHHC3
PAN2-PAN3 deadenylation complex subunit pan3
Pancreatic triacylglycerol lipase
Parafibromin
Parafibromin
Patatin-like phospholipase domain-containing protein 2
Patatin-like phospholipase domain-containing protein 4
Patched domain-containing protein 3
Patched domain-containing protein 3
PAX3- and PAX7-binding protein 1
PDZ and LIM domain protein Zasp
Peptidoglycan recognition protein 1
Peptidoglycan recognition protein 3
Peptidoglycan recognition protein 3
Perilipin-4
Periostin
Perlucin-like protein
Peroxidase-like protein
Peroxidasin homolog pxn-2
Peroxiredoxin-like 2A
Peroxisomal membrane protein PEX16
Phosducin-like protein 3
Phosphatidylinositol 4-phosphate 3-kinase C2 domain-containing subunit alpha
Phosphatidylinositol-binding clathrin assembly protein LAP
Phosphoenolpyruvate carboxykinase [GTP]
Phospholipase ABHD3
Phospholipase B1, membrane-associated
Phospholipase D1
Phospholipid-transporting ATPase ABCA3
Phosphopentomutase
Phytochrome-interacting ankyrin-repeat protein 2
Plasma alpha-L-fucosidase
Plasma kallikrein
Plasminogen
Plasminogen
Plasminogen
Poly [ADP-ribose] polymerase 1
Poly(3-hydroxybutyrate) depolymerase
Polycystin-1-like protein 2
Potassium voltage-gated channel subfamily B member 2
Potassium voltage-gated channel subfamily H member 6
Potassium voltage-gated channel subfamily H member 7
Prenylcysteine oxidase 1
Prestin
Probable ATP-dependent RNA helicase DDX17
Probable E3 ubiquitin-protein ligase HERC1
Probable E3 ubiquitin-protein ligase HERC1
Probable E3 ubiquitin-protein ligase HERC1
Probable E3 ubiquitin-protein ligase MID2
Probable indole-3-acetic acid-amido synthetase GH3.1
Probable palmitoyltransferase ZDHHC24
Probable RNA-directed DNA polymerase from transposon BS
Probable RNA-directed DNA polymerase from transposon X-element
Probable serine/threonine-protein kinase pats1
Probable serine/threonine-protein kinase roco5
Probable transmembrane reductase CYB561D1
Pro-Pol polyprotein
Proprotein convertase subtilisin/kexin type 4
Proprotein convertase subtilisin/kexin type 6
Proprotein convertase subtilisin/kexin type 6
Proprotein convertase subtilisin/kexin type 6
Prosaposin
Prostaglandin E2 receptor EP4 subtype
Prostaglandin reductase-3
Proteasome subunit alpha type-2
Proteasome subunit alpha type-4
Proteasome subunit beta type-5
Protein canopy homolog 2
Protein cramped-like
Protein FAM3C
Protein FAN
Protein fem-1 homolog C
Protein GVQW3
Protein lev-9
Protein O-linked-mannose beta-1,2-N-acetylglucosaminyltransferase 1
Protein phosphatase 3 catalytic subunit alpha
Protein PLANT CADMIUM RESISTANCE 3
Protein PRRC1-A
Protein PRRC2A
Protein pygopus
Protein SEC13 homolog
Protein sel-1 homolog 3
Protein SpAN
Protein Spindly
Protein transport protein Sec31A
Protein unc-87
Protein unc-87
Protein-glucosylgalactosylhydroxylysine glucosidase
Protocadherin Fat 1
Protocadherin Fat 4
Protocadherin-20
Proton myo-inositol cotransporter
Proton-coupled folate transporter
Proto-oncogene tyrosine-protein kinase receptor Ret
Putative amine oxidase [copper-containing]
Putative ammonium transporter 1 member 5
Putative defense protein 3
Putative molluscan insulin-related peptide(s) receptor
Putative molluscan insulin-related peptide(s) receptor
Putative nuclease HARBI1
Putative peptidyl-prolyl cis-trans isomerase dodo
Putative phosphatidate phosphatase
Putative phosphatidylglycerol/phosphatidylinositol transfer protein 2
Putative pterin-4-alpha-carbinolamine dehydratase
Putative serine protease K12H4.7
PX domain-containing protein kinase-like protein
Pyruvate dehydrogenase phosphatase regulatory subunit, mitochondrial
Rab GTPase-activating protein 1
Rab11 family-interacting protein 1
Ragulator complex protein LAMTOR1
RalBP1-associated Eps domain-containing protein 1
Ran-binding protein 9
Rap guanine nucleotide exchange factor 1
Ras-related protein ced-10
Ras-related protein Rab-30
Receptor-type guanylate cyclase gcy-22
Regulating synaptic membrane exocytosis protein 2
Regulator of G-protein signaling 3
Regulator of G-protein signaling 9-binding protein
Regulator of MON1-CCZ1 complex
Regulator of nonsense transcripts 3A
Replication factor C subunit 4
Reticulon-4-interacting protein 1, mitochondrial
Retinoblastoma-binding protein 5
Retinol dehydrogenase 16
Retrovirus-related Pol polyprotein from transposon 17.6
Retrovirus-related Pol polyprotein from transposon 297
Retrovirus-related Pol polyprotein from transposon 297
Retrovirus-related Pol polyprotein from transposon 297
Retrovirus-related Pol polyprotein from transposon 297
Retrovirus-related Pol polyprotein from transposon 412
Retrovirus-related Pol polyprotein from transposon gypsy
Retrovirus-related Pol polyprotein from transposon opus
Retrovirus-related Pol polyprotein from transposon opus
Ribosomal protein S6 kinase 2 beta
Ribosome biogenesis protein NSA2 homolog
RNA 3'-terminal phosphate cyclase
RNA-binding motif protein, X chromosome
RNA-directed DNA polymerase from mobile element jockey
SCO-spondin
Secreted RxLR effector protein 78
Selenoprotein T2
Sepiapterin reductase
Serine racemase
Serine/threonine-protein kinase Chk1
Serine/threonine-protein kinase LATS1
Serine/threonine-protein kinase N2
Serine/threonine-protein kinase tricornered
Serine/threonine-protein phosphatase 6 regulatory ankyrin repeat subunit C
Sialate O-acetylesterase
SIN3-HDAC complex-associated factor
Small conductance calcium-activated potassium channel protein
Small ribosomal subunit protein eS12
Small ribosomal subunit protein uS13
snRNA-activating protein complex subunit 3
Sodium- and chloride-dependent GABA transporter 2
Sodium- and chloride-dependent GABA transporter 2
Sodium- and chloride-dependent GABA transporter 2
Sodium- and chloride-dependent glycine transporter 2
Sodium-dependent glucose transporter 1
Sodium-dependent glucose transporter 1
Sodium-dependent glucose transporter 1
Sodium-dependent glucose transporter 1A
Sodium-dependent glucose transporter 1A
Solute carrier family 12 member 2
Solute carrier family 12 member 6
Solute carrier family 13 member 2
Solute carrier family 22 member 4
Solute carrier family 22 member 7
Solute carrier family 23 member 1
Solute carrier family 23 member 2
Solute carrier family 28 member 3
Solute carrier organic anion transporter family member 4A1
Sperm-associated microtubule inner protein 10
Sphingolipid delta(4)-desaturase DES1
Splicing factor 3B subunit 3
Splicing factor 45
Staphylococcal nuclease domain-containing protein 1
Sterile alpha motif domain-containing protein 9-like
Sterol carrier protein 2
Succinate dehydrogenase assembly factor 3, mitochondrial
Succinate dehydrogenase assembly factor 4, mitochondrial
Succinyl-CoA:3-ketoacid coenzyme A transferase 1, mitochondrial
Sushi, nidogen and EGF-like domain-containing protein 1
Sushi, nidogen and EGF-like domain-containing protein 1
Synaptonemal complex protein 1
Synaptotagmin-1
Synaptotagmin-11
Synaptotagmin-7
Syntaxin-binding protein 4
TAF5-like RNA polymerase II p300/CBP-associated factor-associated factor 65 kDa subunit 5L
TAR DNA-binding protein 43
TBC1 domain family member 9
TCF3 fusion partner homolog
Telomerase protein component 1
Telomere repeats-binding bouquet formation protein 1
Tenascin
Tenascin-R
Terminal nucleotidyltransferase 5B
Testis-expressed protein 11
Tetraspanin-15
Tetraspanin-33
Tetraspanin-36
Tetraspanin-36
Tetraspanin-36
Tetratricopeptide repeat protein 16
Tetratricopeptide repeat protein 38
Tetratricopeptide repeat protein 38
Thiamine-triphosphatase
Threonine synthase-like 1
Thrombospondin type-1 domain-containing protein 4
Thrombospondin-1
Thymocyte selection-associated high mobility group box protein TOX
Titin
Toll-like receptor 13
Tolloid-like protein 1
Trafficking protein particle complex subunit 8
Transcription elongation factor SPT5
Transcription factor atoh8
Transcription initiation factor TFIID subunit 13
Transcription initiation factor TFIID subunit 3
Transcription initiation factor TFIID subunit 8
Transcriptional activator Myb
Transcriptional adapter 3-B
Transcriptional repressor CTCF
Transcriptional repressor protein YY1
Transmembrane 9 superfamily member 2
Transmembrane protease serine 6
Transmembrane protein adipocyte-associated 1
Transposon Tf2-7 polyprotein
Transposon Ty3-G Gag-Pol polyprotein
Transposon Ty3-I Gag-Pol polyprotein
Transposon Ty3-I Gag-Pol polyprotein
Transposon Ty3-I Gag-Pol polyprotein
Trifunctional enzyme subunit alpha, mitochondrial
Trifunctional enzyme subunit beta, mitochondrial
Trifunctional nucleotide phosphoesterase protein YfkN
Trimethylamine monooxygenase
Trimethylamine monooxygenase
Trimethylamine monooxygenase
Tripartite motif-containing protein 2
Tripartite motif-containing protein 3
tRNA (guanine-N(7)-)-methyltransferase non-catalytic subunit wdr4
tRNA N(3)-methylcytidine methyltransferase METTL2
tRNA pseudouridine synthase 1
tRNA wybutosine-synthesizing protein 2 homolog
Tropomyosin
Tropomyosin
Tubulin-folding cofactor B
Tubulin-specific chaperone cofactor E-like protein
Tubulin-specific chaperone E
Tubulin-specific chaperone E
Tudor domain-containing protein 1
Tumor necrosis factor receptor superfamily member 14
Tyrosine 3-monooxygenase
Tyrosine-protein kinase Abl
Tyrosine-protein kinase FRK
U3 small nucleolar RNA-associated protein 25 homolog
Ubiquitin carboxyl-terminal hydrolase 4
Ubiquitin carboxyl-terminal hydrolase 48
Ubiquitin carboxyl-terminal hydrolase 9X
Ubiquitin carboxyl-terminal hydrolase isozyme L5
Ubiquitin-conjugating enzyme E2 U
Ubiquitin-ribosomal protein eL40 fusion protein
UDP-glucuronic acid decarboxylase 1
Ultra-long-chain fatty acid omega-hydroxylase
Uncharacterized mitochondrial protein AtMg00860
Universal stress protein MJ0531
Universal stress protein MJ0531
Universal stress protein Sll1388
UPAR/Ly6 domain-containing protein crok
U-reduvitoxin-Pr11a
Vacuolar protein sorting-associated protein 52 homolog
Valine--tRNA ligase
Versican core protein
Very long chain fatty acid elongase 4
Very-long-chain (3R)-3-hydroxyacyl-CoA dehydratase 3
Vesicle-associated membrane protein 7
Vesicular glutamate transporter 3
von Willebrand factor D and EGF domain-containing protein
Wee1-like protein kinase 1-B
Xaa-Arg dipeptidase
Xaa-Pro aminopeptidase 1
Xaa-Pro aminopeptidase 1
X-ray repair cross-complementing protein 5
Xylosyl- and glucuronyltransferase LARGE2s
Zinc finger C4H2 domain-containing protein
Zinc finger MIZ domain-containing protein 1
Zinc finger MYM-type protein 3
Zinc finger protein 112
Zinc finger protein 112
Zinc finger protein 324A
Zinc finger protein 354A
Zinc finger protein 57
Zinc finger protein SNAI1
Zinc transporter ZIP10

## Sheet: Table S12
Table S12: Shared genes between this study (normal font) and that by Estevao et al. (2023) and Hasanuzzaman et al. (2018) in response to P. olseni in R. decussatus and R. phillipinarum, respectively (highlighted in red font). In italic font the genes identified by Hasanuzzaman et al. (2018) as highly relevant in the response to Perkinsus.
Identical or similar annotation (Estevao et al., 2023)	Identical annotation (Hasanuzzaman et al., 2018)	Similar annotation / gene families (Hasanuzzaman et al., 2018)
Ferritin, isoform 4 R	Asparaginyl-tRNA synthetase	Actin, cytoplasmic
Ferritin, isoform H	Complement C1q-like protein 4	actin-related protein 2
Ferroxidase HEPHL1	Cytochrome P450 2A6
	DNA replication licensing factor mcm2	caprin-1
Myosin essential light chain	Heat shock 70 kDa protein 12B	Caprin-2
Myosin light chain kinase 3	Long-chain-fatty-acid--CoA ligase 1
	Phosphoenolpyruvate carboxykinase [GTP]	DNA replication licensing factor mcm4
Phosphoenolpyruvate carboxykinase (GTP)	Regulator of G-protein signaling 3	DNA replication licensing factor mcm5 [Crassostrea gigas]
Phosphoenolpyruvate carboxykinase [GTP]	Solute carrier family 23 member 1	DNA replication licensing factor mcm7 [Crassostrea gigas]
	Tetraspanin-33
Proteasome subunit alpha type	tyrosine-protein kinase	E3 ubiquitin-protein ligase Bre1 [Crassostrea gigas]
Proteasome subunit alpha type-2	Ubiquitin-conjugating enzyme E2 U	E3 ubiquitin-protein ligase HECTD1
Proteasome subunit alpha type-4		E3 ubiquitin-protein ligase RNF180
		E3 ubiquitin-protein ligase RNF185
Ras-related protein Rab-1A		E3 ubiquitin-protein ligase RNF213
Ras-related protein Rab-1A		E3 ubiquitin-protein ligase TRIM13
Ras-related protein Rab-30		E3 ubiquitin-protein ligase TRIM33
		E3 ubiquitin-protein ligase TRIM33
		E3 ubiquitin-protein ligase TRIM33
		E3 ubiquitin-protein ligase TRIM33
		E3 ubiquitin-protein ligase TRIM33
		E3 ubiquitin-protein ligase TRIM33
		E3 ubiquitin-protein ligase TRIM33
		E3 ubiquitin-protein ligase TRIM45
		E3 ubiquitin-protein ligase TRIM56
		E3 ubiquitin-protein ligase TRIM56
		E3 ubiquitin-protein ligase XIAP
		Heat shock 70 kDa protein 12A
		Heat shock 70 kDa protein 12B
		Heat shock 70 kDa protein
		Heat shock protein beta-1
		Heterogeneous nuclear ribonucleoprotein H [Crassostrea gigas]
		Heterogeneous nuclear ribonucleoprotein K
		low-density lipoprotein receptor-related protein 2
		Low-density lipoprotein receptor-related protein 5
		Myotubularin-related protein 13
		Myotubularin-related protein 4
		Myotubularin-related protein 8
		palmitoyltransferase B
		Palmitoyltransferase ZDHHC3
		Proteasome subunit alpha type-2
		Proteasome subunit alpha type-3
		Proteasome subunit alpha type-4
		Proteasome subunit beta type-2
		Proteasome subunit beta type-5
		Ras-related protein Rab-1A
		Ras-related protein Rab-30
		Serine/threonine-protein kinase Chk1
		Serine/threonine-protein kinase LATS1
		Serine/threonine-protein kinase N2
		Serine/threonine-protein kinase PAK 1
		Serine/threonine-protein kinase tricornered
		Serine/threonine-protein phosphatase 2A 65 kDa regulatory subunit A alpha isoform
		Serine/threonine-protein phosphatase 2A catalytic subunit beta isoform
		Serine/threonine-protein phosphatase 6 regulatory ankyrin repeat subunit C
		Solute carrier family 12 member 2
		Solute carrier family 12 member 6
		Solute carrier family 13 member 2
		Solute carrier family 22 member 4
		Solute carrier family 22 member 7
		Solute carrier family 23 member 2 (H)
		Solute carrier family 28 member 3
		Tetratricopeptide repeat protein 16
		Tetratricopeptide repeat protein 17
		Tetratricopeptide repeat protein 38
		Tetratricopeptide repeat protein 38
		universal stress protein A. R
		Universal stress protein MJ0531
		Universal stress protein Sll1388
		Vacuolar protein sorting-associated protein 11-like protein
		Vacuolar protein sorting-associated protein 35, partial
		Vacuolar protein sorting-associated protein 52 homolog
